# Supplementary material for: Extracellular vesicle microRNA and protein cargo profiling in three clinical-grade stem cell products reveals key functional pathways
Source: Mol Ther Nucleic Acids. 2023 Mar 9;32:80–93. doi: 10.1016/j.omtn.2023.03.001 (PMC10034570; doi:10.1016/j.omtn.2023.03.001)
Supplement: Data S1. Tables S3, S4, and S6–S10 [file mmc2.xlsx]

## Sheet: BMMSC vs UCMSC diffmiR suptable
Table S3. List of differentially expressed miRNAs in BM-MSC vs. UC-MSC EVs. Differential expression analysis of miRNAs between cell types was performed using ROSALIND® t-test method. A list of 176 differentially expressed (12 down regulated & 164 up regulated) miRNAs between BM-MSC vs. UC-MSC EVs are shown in the table.
Name	Description	Log Fold Change	p-Value
hsa-miR-765	MI0005116	4.78479	0.000392
hsa-miR-223-3p	MI0000300	4.57158	0.005398
hsa-miR-1234-3p	MI0006324	3.39719	0.042276
hsa-miR-216a-5p	MI0000292	3.38365	0.001516
hsa-miR-3605-5p	MI0015995	3.34906	0.010328
hsa-miR-509-3-5p	MI0005717	3.17894	0.018589
hsa-miR-147a	MI0000262	3.08841	0.00572
hsa-miR-516a-5p	MI0003180	3.04302	0.02371
hsa-miR-501-3p	MI0003185	3.01713	0.005525
hsa-miR-562	MI0003568	2.97404	0.028448
hsa-miR-4421	MI0016758	2.97049	0.010323
hsa-miR-4485-3p	MI0016846	2.91954	0.011102
hsa-miR-346	MI0000826	2.89487	0.012048
hsa-miR-802	MI0003906	2.88988	0.009402
hsa-miR-1972	MI0009982	2.83784	0.017128
hsa-miR-2116-5p	MI0010635	2.8182	0.005957
hsa-miR-192-5p	MI0000234	2.76156	0.015987
hsa-miR-448	MI0001637	2.73053	0.037179
hsa-miR-626	MI0003640	2.68868	0.002277
hsa-miR-217	MI0000293	2.6292	0.026176
hsa-miR-1268b	MI0016748	2.60507	0.022066
hsa-miR-410-3p	MI0002465	2.60436	0.023953
hsa-miR-2113	MI0003939	2.56856	0.043628
hsa-miR-3605-3p	MI0015995	2.46141	0.023668
hsa-miR-2053	MI0010487	2.44786	0.037586
hsa-miR-2110	MI0010629	2.44786	0.005049
hsa-mir-1973	MI0009983	2.44178	0.010847
hsa-miR-181c-5p	MI0000271	2.4404	0.04721
hsa-miR-499b-3p	MI0017396	2.42823	0.041507
hsa-miR-1266-5p	MI0006403	2.42226	0.023156
hsa-miR-604	MI0003617	2.41311	0.022326
hsa-miR-142-3p	MI0000458	2.41105	0.018546
hsa-miR-298	MI0005523	2.39594	0.042096
hsa-miR-3144-3p	MI0014169	2.39228	0.040791
hsa-miR-224-5p	MI0000301	2.38728	0.025314
hsa-miR-329-3p	MI0001725	2.34055	0.010058
hsa-miR-3127-5p	MI0014144	2.32543	0.042046
hsa-miR-664a-3p	MI0006442	2.31971	0.01485
hsa-miR-509-3p	MI0005530	2.28988	0.013687
hsa-miR-1204	MI0006337	2.28391	0.018704
hsa-miR-135b-5p	MI0000810	2.27723	0.040895
hsa-miR-573	MI0003580	2.26642	0.048338
hsa-miR-587	MI0003595	2.2624	0.023721
hsa-miR-564	MI0003570	2.25139	0.030939
hsa-miR-548q	MI0010637	2.24804	0.009684
hsa-miR-3614-5p	MI0016004	2.24737	0.031794
hsa-miR-511-5p	MI0003127	2.21575	0.020545
hsa-miR-335-5p	MI0000816	2.20534	0.010573
hsa-miR-548e-3p	MI0006344	2.20221	0.00936
hsa-miR-593-3p	MI0003605	2.1812	0.020538
hsa-miR-28-5p	MI0000086	2.17127	0.029427
hsa-miR-552-3p	MI0003557	2.15637	0.033478
hsa-miR-492	MI0003131	2.14556	0.048469
hsa-miR-140-3p	MI0000456	2.12807	0.009546
hsa-miR-216b-5p	MI0005569	2.12807	0.010235
hsa-miR-519b-3p	MI0003151	2.09704	0.035532
hsa-miR-200c-3p	MI0000650	2.0949	0.009539
hsa-miR-620	MI0003634	2.0942	0.038209
hsa-miR-1285-5p	MI0006346	2.08623	0.030867
hsa-miR-649	MI0003664	2.06386	0.021806
hsa-miR-503-3p	MI0003188	2.0404	0.01737
hsa-miR-3150b-3p	MI0016426	2.03068	0.027953
hsa-miR-761	MI0003941	2.01233	0.013307
hsa-miR-512-5p	MI0003140	2.00951	0.034654
hsa-miR-936	MI0005758	2.00722	0.010913
hsa-miR-378d	MI0016749	1.98973	0.035253
hsa-miR-1287-5p	MI0006349	1.96873	0.012094
hsa-miR-3131	MI0014151	1.95655	0.045858
hsa-miR-514a-3p	MI0003198	1.95655	0.003203
hsa-miR-211-5p	MI0000287	1.95566	0.035346
hsa-miR-542-3p	MI0003686	1.95234	0.009111
hsa-miR-1254	MIMAT0005905	1.94663	0.003349
hsa-miR-433-3p	MI0001723	1.93703	0.02841
hsa-miR-1827	MI0008195	1.92974	0.025837
hsa-miR-146a-5p	MI0000477	1.92773	0.035806
hsa-miR-182-5p	MI0000272	1.92551	0.010956
hsa-miR-548ak	MI0016840	1.91954	0.042506
hsa-miR-193a-3p	MI0000487	1.91169	0.045262
hsa-miR-548g-3p	MI0006395	1.91072	0.016864
hsa-miR-150-5p	MI0000479	1.90337	0.041059
hsa-miR-507	MI0003194	1.89991	0.031563
hsa-miR-575	MI0003582	1.87508	0.032462
hsa-miR-1272	MI0006408	1.86887	0.039317
hsa-miR-1537-3p	MI0007258	1.85001	0.025031
hsa-miR-378b	MI0014154	1.84924	0.030926
hsa-miR-126-3p	MI0000471	1.84736	0.03741
hsa-miR-526a+hsa-miR-518c-5p+hsa-miR-518d-5p	MI0003157+MI0003159+MIMAT0005456	1.84541	0.033821
hsa-miR-96-5p	MI0000098	1.84541	0.020691
hsa-miR-431-5p	MI0001721	1.83658	0.024391
hsa-miR-1279	MI0006426	1.83038	0.035459
hsa-miR-4461	MI0016807	1.83038	0.049484
hsa-miR-885-3p	MI0005560	1.81223	0.032137
hsa-miR-548v	MI0014174	1.81192	0.048668
hsa-miR-5010-3p	MI0017878	1.80954	0.021485
hsa-miR-1245b-3p	MI0017431	1.78503	0.00655
hsa-miR-3180-3p	MI0014214	1.78119	0.032067
hsa-miR-510-3p	MI0003197	1.77374	0.018022
hsa-miR-520c-3p	MI0003158	1.75882	0.039709
hsa-miR-585-3p	MI0003592	1.75528	0.002864
hsa-miR-486-3p	MI0002470	1.73053	0.01817
hsa-miR-548d-5p	MI0003671	1.73053	0.04677
hsa-miR-1276	MI0006416	1.72928	0.046612
hsa-miR-548d-3p	MI0003671	1.72061	0.028482
hsa-miR-1264	MI0003758	1.71698	0.015075
hsa-miR-148b-3p	MI0000811	1.69352	0.000543
hsa-miR-1224-3p	MI0003764	1.68606	0.024003
hsa-miR-302c-3p	MI0000773	1.67872	0.021374
hsa-miR-1269b	MI0016888	1.66506	0.04456
hsa-miR-605-5p	MI0003618	1.66288	0.049825
hsa-miR-1206	MI0006339	1.65909	0.016673
hsa-miR-1307-5p	MI0006444	1.65042	0.036926
hsa-miR-1297	MI0006358	1.65026	0.025853
hsa-miR-608	MI0003621	1.63293	0.007805
hsa-miR-631	MI0003645	1.63204	0.035562
hsa-miR-378f	MI0016756	1.62322	0.010012
hsa-miR-582-3p	MI0003589	1.62184	0.026641
hsa-miR-139-3p	MI0000261	1.61193	0.016123
hsa-miR-145-5p	MI0000461	1.61054	0.016788
hsa-miR-5001-5p	MI0017867	1.60573	0.046191
hsa-miR-561-5p	MI0003567	1.59975	0.034076
hsa-miR-421	MI0003685	1.58621	0.017424
hsa-miR-500a-5p+hsa-miR-501-5p	MIMAT0004773+MI0003185	1.58621	0.047978
hsa-miR-1257	MI0006391	1.58335	0.048896
hsa-miR-924	MI0005716	1.56657	0.049312
hsa-miR-1323	MI0003786	1.55914	0.030934
hsa-miR-30e-3p	MI0000749	1.52703	0.021909
hsa-miR-520d-3p	MI0003164	1.52562	0.026794
hsa-miR-3130-3p	MI0014147	1.51591	0.008186
hsa-miR-6720-3p	MI0022555	1.49306	0.045228
hsa-miR-520a-5p	MI0003149	1.47604	0.030135
hsa-miR-92a-1-5p	MI0000093	1.46141	0.002827
hsa-mir-520e	MI0003143	1.42823	0.037383
hsa-miR-4787-5p	MI0017434	1.42226	0.031137
hsa-miR-548h-5p	MI0006411	1.42226	0.0192
hsa-miR-193b-3p	MI0003137	1.41557	0.03078
hsa-miR-302b-3p	MI0000772	1.41468	0.042956
hsa-miR-551b-3p	MI0003575	1.3859	0.019962
hsa-miR-106b-5p	MI0000734	1.36752	0.013117
hsa-miR-363-5p	MI0000764	1.36401	0.016555
hsa-miR-1180-3p	MI0006273	1.32881	0.02409
hsa-miR-337-5p	MI0000806	1.32575	0.000854
hsa-miR-30a-3p	MI0000088	1.30737	0.024367
hsa-miR-502-3p	MI0003186	1.30737	0.033273
hsa-miR-30d-5p	MI0000255	1.3005	0.015316
hsa-miR-98-5p	MI0000100	1.30003	0.026804
hsa-miR-548n	MI0006399	1.29214	0.024043
hsa-miR-597-5p	MI0003609	1.27969	0.035604
hsa-miR-671-3p	MI0003760	1.26642	0.046731
hsa-miR-769-3p	MI0003834	1.26642	0.046955
hsa-miR-584-3p	MI0003591	1.25979	0.042083
hsa-miR-1250-5p	MI0006385	1.22727	0.02185
hsa-miR-211-3p	MI0000287	1.15911	0.001896
hsa-miR-4454+hsa-miR-7975	MI0016800+MI0025751	1.12424	0.045843
hsa-miR-548e-5p	MI0006344	1.1057	0.037154
hsa-miR-4286	MI0015894	1.1	0.012917
hsa-miR-377-3p	MI0000785	1.04337	0.005261
hsa-miR-432-5p	MI0003133	0.976695	0.043256
hsa-miR-526b-5p	MI0003150	0.960574	0.029791
hsa-miR-543	MI0005565	0.954208	0.041838
hsa-miR-337-3p	MI0000806	0.953233	0.036074
hsa-miR-487b-3p	MI0003530	0.950576	0.024347
hsa-miR-342-3p	MI0000805	0.890345	0.040172
hsa-miR-423-3p	MI0001445	0.867621	0.015293
hsa-miR-19a-3p	MI0000073	0.722647	0.001341
hsa-miR-199b-5p	MI0000282	-0.795716	0.040583
hsa-let-7d-5p	MI0000065	-0.826208	0.047614
hsa-miR-630	MI0003644	-0.883867	0.04198
hsa-miR-199a-5p	MI0000281	-1.50399	0.007089
hsa-miR-34a-5p	MI0000268	-1.53395	0.012176
hsa-miR-93-5p	MI0000095	-1.65321	0.042628
hsa-miR-15a-5p	MI0000069	-1.66791	0.046804
hsa-miR-181a-5p	MI0000289	-2.06005	0.017154
hsa-miR-1915-3p	MI0008336	-2.10681	0.007254
hsa-miR-199a-3p+hsa-miR-199b-3p	MI0000242+MI0000282	-2.29495	0.023153
hsa-let-7b-5p	MI0000063	-2.8971	0.007389
hsa-let-7a-5p	MI0000061	-5.76857	0.031576

## Sheet: HDC vs UCMSC diffmiR suptable
Table S4. List of differentially expressed miRNAs in HDC vs UC-MSC EVs. Differential expression analysis of miRNAs between cell types was performed using ROSALIND® t-test method. A list of 314 differentially expressed (15 down regulated & 299 up regulated) miRNAs between HDC vs. UC-MSC EVs are shown in the table.
Name	Description	Log Fold Change	p-Value
hsa-miR-223-3p	MI0000300	5.33029	0.008513
hsa-miR-765	MI0005116	4.93721	0.002055
hsa-miR-1234-3p	MI0006324	4.13177	0.01968
hsa-miR-501-3p	MI0003185	3.98999	0.005476
hsa-miR-3131	MI0014151	3.88502	0.011313
hsa-miR-216a-5p	MI0000292	3.87323	0.001157
hsa-miR-516a-5p	MI0003180	3.80753	0.010409
hsa-miR-573	MI0003580	3.77656	0.011032
hsa-miR-509-3-5p	MI0005717	3.72402	0.013596
hsa-miR-147a	MI0000262	3.70877	0.004537
hsa-miR-329-3p	MI0001725	3.70056	0.019194
hsa-miR-1972	MI0009982	3.6267	0.032341
hsa-mir-217	MI0000293	3.58859	0.010542
hsa-miR-591	MI0003603	3.56235	0.021699
hsa-miR-4421	MI0016758	3.54724	0.004063
hsa-miR-1269a	MI0006406	3.52065	0.016652
hsa-miR-499b-3p	MI0017396	3.4968	0.005787
hsa-miR-503-3p	MI0003188	3.3984	0.002617
hsa-miR-298	MI0005523	3.35846	0.000462
hsa-miR-548e-3p	MI0006344	3.32509	0.013531
hsa-miR-4485-3p	MI0016846	3.31387	0.005365
hsa-miR-587	MI0003595	3.31172	0.019121
hsa-miR-513c-5p	MI0006649	3.30005	0.03381
hsa-miR-520d-3p	MI0003164	3.27078	0.003883
hsa-miR-885-3p	MI0005560	3.26576	0.024047
hsa-miR-224-5p	MI0000301	3.26321	0.009714
hsa-miR-1285-3p	MI0006347	3.26307	0.028924
hsa-miR-562	MI0003568	3.24939	0.016325
hsa-miR-4448	MI0016791	3.20656	0.002942
hsa-miR-346	MI0000826	3.20028	0.004135
hsa-miR-3605-3p	MI0015995	3.19489	0.011957
hsa-miR-2113	MI0003939	3.18908	0.024191
hsa-miR-1249-5p	MI0006384	3.16385	0.017464
hsa-miR-378d	MI0016749	3.14324	0.001049
hsa-miR-761	MI0003941	3.13243	0.002336
hsa-miR-3614-5p	MI0016004	3.12841	0.002975
hsa-miR-200c-3p	MI0000650	3.09926	0.001846
hsa-miR-1268b	MI0016748	3.09465	0.024365
hsa-miR-631	MI0003645	3.09059	0.009538
hsa-miR-139-3p	MI0000261	3.08758	0.005165
hsa-miR-192-5p	MI0000234	3.07579	0.014225
hsa-miR-448	MI0001637	3.06362	0.032386
hsa-miR-509-3p	MI0005530	3.0583	0.010062
hsa-miR-196a-5p	MI0000279	3.04896	0.002125
hsa-miR-548ak	MI0016840	3.04476	0.001126
hsa-miR-620	MI0003634	3.00291	0.000897
hsa-miR-2110	MI0010629	2.96403	0.047704
hsa-miR-595	MI0003607	2.96091	0.034747
hsa-miR-624-3p	MI0003638	2.95708	0.04766
hsa-miR-4741	MI0017379	2.93745	0.009705
hsa-miR-568	MI0003574	2.93745	0.048598
hsa-miR-1254	MIMAT0005905	2.9091	0.011401
hsa-miR-4425	MI0016764	2.90641	0.039821
hsa-miR-181c-5p	MI0000271	2.90427	0.02129
hsa-miR-593-3p	MI0003605	2.90427	0.009797
hsa-miR-5010-3p	MI0017878	2.87811	0.005943
hsa-miR-496	MI0003136	2.87323	0.034217
hsa-miR-3196	MI0014241	2.8583	0.004262
hsa-miR-548al	MI0016851	2.85616	0.006636
hsa-miR-548b-3p	MI0003596	2.82142	0.032678
hsa-miR-802	MI0003906	2.81796	0.005801
hsa-miR-655-3p	MI0003677	2.80792	0.03402
hsa-miR-1226-3p	MI0006313	2.79801	0.005215
hsa-miR-1279	MI0006426	2.7843	0.005141
hsa-miR-1258	MI0006392	2.77584	0.02787
hsa-miR-1266-5p	MI0006403	2.77349	0.016058
hsa-miR-548h-5p	MI0006411	2.77062	0.004467
hsa-miR-96-5p	MI0000098	2.76209	0.010065
hsa-miR-491-5p	MI0003126	2.76022	0.020797
hsa-miR-649	MI0003664	2.75601	0.009121
hsa-miR-150-5p	MI0000479	2.74991	0.000219
hsa-miR-3130-3p	MI0014147	2.73174	0.001416
hsa-miR-2116-5p	MI0010635	2.7288	0.008441
hsa-miR-1287-5p	MI0006349	2.72497	0.003194
hsa-miR-215-5p	MI0000291	2.72321	0.018357
hsa-miR-548o-3p+hsa-miR-548ah-3p+hsa-miR-548av-3p	MI0006402+MI0016796+MI0019152	2.72009	0.025234
hsa-miR-483-5p	MI0002467	2.71142	0.027086
hsa-miR-526a+hsa-miR-518c-5p+hsa-miR-518d-5p	MI0003157+MI0003159+ MI0003171	2.71142	0.012786
hsa-miR-744-5p	MI0005559	2.71142	0.026766
hsa-miR-626	MI0003640	2.70061	0.002461
hsa-miR-140-3p	MI0000456	2.69179	0.039797
hsa-miR-517a-3p	MI0003161	2.69179	0.007914
hsa-miR-95-3p	MI0000097	2.69179	0.022125
hsa-miR-1252-5p	MI0006434	2.6916	0.008623
hsa-miR-1224-3p	MI0003764	2.69064	0.043516
hsa-miR-1264	MI0003758	2.67824	0.003006
hsa-miR-507	MI0003194	2.66833	0.008166
hsa-miR-200b-3p	MI0000342	2.66075	0.049683
hsa-miR-876-3p	MI0005542	2.66075	0.017757
hsa-miR-640	MI0003655	2.65966	0.041804
hsa-miR-556-3p	MI0003562	2.65861	0.042162
hsa-miR-9-5p	MI0000466	2.65574	0.0112
hsa-miR-520a-5p	MI0003149	2.64721	0.022974
hsa-miR-576-3p	MI0003583	2.64261	0.04434
hsa-miR-105-5p	MI0000111	2.63729	0.033763
hsa-miR-197-3p	MI0000239	2.63729	0.001336
hsa-miR-330-5p	MI0000803	2.63729	0.00842
hsa-miR-492	MI0003131	2.63515	0.028966
hsa-miR-342-5p	MI0000805	2.62758	0.001828
hsa-miR-3690	MI0016091	2.62226	0.015028
hsa-miR-216b-5p	MI0005569	2.61891	0.004538
hsa-miR-1269b	MI0016888	2.6068	0.016969
hsa-miR-5196-5p	MI0018175	2.60411	0.035382
hsa-miR-548d-3p	MI0003671	2.60411	0.008187
hsa-miR-1257	MI0006391	2.59057	0.013654
hsa-miR-2053	MI0010487	2.59057	0.035164
hsa-miR-3182	MI0014224	2.59057	0.021346
hsa-miR-502-3p	MI0003186	2.58272	0.004202
hsa-miR-512-5p	MI0003140	2.58174	0.022984
hsa-miR-142-3p	MI0000458	2.57976	0.007233
hsa-miR-506-3p	MI0003193	2.5671	0.007563
hsa-miR-1469	MI0007074	2.56221	0.027298
hsa-miR-652-3p	MI0003667	2.56194	0.024254
hsa-miR-760	MI0005567	2.55926	0.033154
hsa-miR-1178-3p	MI0006271	2.55345	0.004484
hsa-miR-302e	MI0006417	2.52998	0.031092
hsa-miR-1271-5p	MI0003814	2.52822	0.019451
hsa-miR-92a-3p	MI0000093	2.51781	0.005419
hsa-miR-211-5p	MI0000287	2.51554	0.024137
hsa-miR-212-3p	MI0000288	2.50495	0.004815
hsa-miR-1233-3p	MI0006323	2.50476	0.043054
hsa-miR-567	MI0003573	2.4999	0.049065
hsa-miR-6720-3p	MI0022555	2.49895	0.025004
hsa-miR-770-5p	MI0005118	2.48808	0.020254
hsa-miR-3150b-3p	MI0016426	2.48594	0.018919
hsa-miR-519b-3p	MI0003151	2.46577	0.010332
hsa-miR-940	MI0005762	2.45222	0.00779
hsa-miR-323b-3p	MI0014206	2.44544	0.037025
hsa-miR-190a-5p	MI0000486	2.4425	0.027064
hsa-miR-1180-3p	MI0006273	2.4423	0.006414
hsa-miR-1204	MI0006337	2.4423	0.014778
hsa-miR-576-5p	MI0003583	2.4423	0.010629
hsa-miR-92a-1-5p	MI0000093	2.43259	0.000958
hsa-miR-924	MI0005716	2.42944	0.008023
hsa-miR-500a-5p+hsa-miR-501-5p	MI0003184+MI0003185	2.42091	0.044677
hsa-miR-1306-5p	MI0006443	2.40913	0.013391
hsa-miR-410-3p	MI0002465	2.40913	0.019
hsa-miR-605-5p	MI0003618	2.40913	0.017985
hsa-miR-193a-3p	MI0000487	2.39624	0.030297
hsa-miR-3934-5p	MI0016590	2.38949	0.03944
hsa-miR-604	MI0003617	2.38077	0.016837
hsa-miR-520h	MI0003175	2.34491	0.004479
hsa-miR-671-3p	MI0003760	2.34491	0.00034
hsa-miR-1236-3p	MI0006326	2.33499	0.027455
hsa-miR-3180-3p	MI0014214	2.32145	0.015817
hsa-miR-518c-3p	MI0003159	2.32145	0.008111
hsa-miR-452-5p	MI0001733	2.31656	0.015839
hsa-miR-580-3p	MI0003587	2.31249	0.019495
hsa-miR-1255b-5p	MI0006436	2.29041	0.044874
hsa-miR-1301-3p	MI0003815	2.28827	0.010722
hsa-miR-182-5p	MI0000272	2.28256	0.001441
hsa-miR-3185	MI0014227	2.28256	0.048772
hsa-miR-1245b-3p	MI0017431	2.27078	0.004035
hsa-miR-378b	MI0014154	2.27078	0.010571
hsa-miR-488-3p	MI0003123	2.26321	0.027281
hsa-miR-1304-5p	MI0006371	2.2591	0.023802
hsa-miR-1537-3p	MI0007258	2.25723	0.024512
hsa-miR-1276	MI0006416	2.25115	0.018908
hsa-miR-892b	MI0005538	2.24732	0.020675
hsa-miR-566	MI0003572	2.2376	0.022579
hsa-miR-767-5p	MI0003763	2.23163	0.029228
hsa-miR-542-3p	MI0003686	2.23026	0.006873
hsa-miR-514a-3p	MI0003198	2.23003	0.024771
hsa-miR-450b-3p	MI0005531	2.22894	0.022043
hsa-miR-3605-5p	MI0015995	2.22725	0.022376
hsa-miR-3144-3p	MI0014169	2.22573	0.045649
hsa-miR-3074-3p	MI0014181	2.22011	0.044323
hsa-miR-936	MI0005758	2.21414	0.008331
hsa-miR-499a-3p	MI0003183	2.20656	0.004035
hsa-miR-1285-5p	MI0006346	2.18761	0.020067
hsa-miR-608	MI0003621	2.18399	0.010711
hsa-miR-491-3p	MI0003126	2.1831	0.02185
hsa-miR-1297	MI0006358	2.17702	0.008618
hsa-mir-320a	MI0000542	2.17525	0.040163
hsa-miR-664a-3p	MI0006442	2.17367	0.020064
hsa-miR-1206	MI0006339	2.16347	0.018777
hsa-miR-548z+hsa-miR-548h-3p	MI0016688+ MI0006414	2.16347	0.026201
hsa-miR-367-3p	MI0000775	2.14992	0.029994
hsa-miR-4792	MI0017439	2.14001	0.039404
hsa-miR-3918	MI0016424	2.13243	0.033661
hsa-miR-489-3p	MI0003124	2.13243	0.024045
hsa-miR-1224-5p	MI0003764	2.12742	0.021353
hsa-miR-3127-5p	MI0014144	2.12646	0.034671
hsa-miR-145-5p	MI0000461	2.12226	0.006141
hsa-miR-4451	MI0016797	2.10683	0.046093
hsa-miR-3151-5p	MI0014178	2.07579	0.024807
hsa-miR-203a-3p	MI0000283	2.06795	0.046463
hsa-miR-891b	MI0005534	2.06713	0.01925
hsa-miR-4787-5p	MI0017434	2.06099	0.013962
hsa-miR-126-3p	MI0000471	2.0583	0.042081
hsa-miR-494-5p	MI0003134	2.04744	0.04419
hsa-miR-302b-3p	MI0000772	2.04476	0.020115
hsa-miR-219a-2-3p	MI0000740	2.03093	0.031451
hsa-miR-1244	MI0015975	2.02996	0.04706
hsa-miR-433-3p	MI0001723	2.02996	0.027666
hsa-miR-196b-5p	MI0001150	2.02512	0.014482
hsa-miR-564	MI0003570	2.02512	0.042078
hsa-miR-548ah-5p	MI0016796	2.02024	0.005515
hsa-miR-4461	MI0016807	2.01981	0.036169
hsa-miR-513b-5p	MI0006648	2.00166	0.040061
hsa-miR-1272	MI0006408	1.99195	0.003487
hsa-miR-578	MI0003585	1.98811	0.015184
hsa-miR-28-5p	MI0000086	1.97255	0.046737
hsa-miR-890	MI0005533	1.96848	0.047678
hsa-miR-510-3p	MI0003197	1.95708	0.015278
hsa-miR-2117	MI0010636	1.95494	0.005515
hsa-miR-1200	MI0006332	1.94962	0.028438
hsa-miR-548v	MI0014174	1.94596	0.043815
hsa-miR-486-3p	MI0002470	1.92987	0.032294
hsa-miR-892a	MI0005528	1.91507	0.01711
hsa-miR-561-5p	MI0003567	1.90641	0.040533
hsa-miR-548g-3p	MI0006395	1.90427	0.013653
hsa-miR-575	MI0003582	1.89967	0.013006
hsa-miR-1270	MI0006407	1.89435	0.031811
hsa-miR-4458	MI0016804	1.89435	0.00553
hsa-miR-1250-5p	MI0006385	1.8808	0.015905
hsa-miR-450a-2-3p	MI0003187	1.8808	0.046709
hsa-miR-432-5p	MI0003133	1.85806	0.018567
hsa-miR-205-5p	MI0000285	1.84977	0.013262
hsa-miR-384	MI0001145	1.83014	0.028782
hsa-miR-888-5p	MI0005537	1.82659	0.034249
hsa-miR-4521	MI0016887	1.81659	0.016877
hsa-miR-548k	MI0006354	1.81659	0.039074
hsa-miR-875-3p	MI0005541	1.7991	0.029107
hsa-miR-520c-3p	MI0003158	1.79422	0.028392
hsa-miR-146b-3p	MI0003129	1.78509	0.035265
hsa-miR-1827	MI0008195	1.78095	0.037258
hsa-miR-610	MI0003623	1.77947	0.010076
hsa-miR-1323	MI0003786	1.77475	0.032109
hsa-miR-1295a	MI0006357	1.77407	0.02679
hsa-miR-34c-3p	MI0000743	1.76209	0.045473
hsa-miR-431-5p	MI0001721	1.76061	0.030662
hsa-miR-584-3p	MI0003591	1.75217	0.01843
hsa-miR-3136-5p	MI0014158	1.74246	0.036117
hsa-miR-378c	MI0015825	1.74246	0.015863
hsa-miR-4787-3p	MI0017434	1.74246	0.023805
hsa-mir-1973	MI0009983	1.73254	0.016222
hsa-miR-516b-5p	MI0003167	1.72891	0.016692
hsa-miR-515-3p	MI0003144	1.72283	0.035034
hsa-miR-585-3p	MI0003592	1.70722	0.001712
hsa-miR-3192-5p	MI0014237	1.69179	0.017086
hsa-mir-378g	MI0016761	1.68961	0.041401
hsa-mir-375	MI0000783	1.66833	0.045878
hsa-miR-4707-3p	MI0017340	1.66833	0.043869
hsa-miR-519b-5p+hsa-miR-519c-5p+hsa-miR-523-5p+hsa-miR-518e-5p+hsa-miR-522-5p+hsa-miR-519a-5p	MI0003151+MI0003148+MI0003153+ MI0003169+MI0003177+MI0003178	1.66833	0.019859
hsa-miR-582-3p	MI0003589	1.65478	0.01919
hsa-miR-146a-5p	MI0000477	1.64334	0.044553
hsa-miR-4755-5p	MI0017395	1.63515	0.029142
hsa-miR-589-5p	MI0003599	1.63515	0.031426
hsa-miR-378f	MI0016756	1.61197	0.009395
hsa-miR-769-3p	MI0003834	1.60895	0.026116
hsa-miR-1260b	MI0014197	1.60411	0.023285
hsa-miR-3179	MI0014213	1.60411	0.023167
hsa-miR-490-3p	MI0003125	1.58065	0.025446
hsa-miR-335-5p	MI0000816	1.53311	0.03145
hsa-miR-193b-3p	MI0003137	1.51495	0.017177
hsa-miR-363-5p	MI0000764	1.51429	0.012761
hsa-miR-511-5p	MI0003127	1.49895	0.02368
hsa-miR-630	MI0003644	1.4961	0.02027
hsa-miR-1287-3p	MI0006349	1.47334	0.047378
hsa-miR-219b-3p	MI0017299	1.47334	0.031855
hsa-miR-555	MI0003561	1.47334	0.035778
hsa-miR-522-3p	MI0003177	1.46577	0.035875
hsa-miR-1275	MI0006415	1.44614	0.037443
hsa-miR-30d-5p	MI0000255	1.42727	0.008076
hsa-miR-10b-5p	MI0000267	1.41974	0.047207
hsa-miR-206	MI0000490	1.40913	0.015765
hsa-miR-6511a-5p	MI0022223	1.40913	0.036592
hsa-miR-874-3p	MI0005532	1.40913	0.045388
hsa-miR-518d-3p	MI0003171	1.39921	0.024898
hsa-miR-1322	MI0006653	1.3793	0.013114
hsa-miR-1260a	MI0006394	1.37809	0.01651
hsa-miR-148b-3p	MI0000811	1.37211	0.000826
hsa-miR-889-3p	MI0005540	1.37063	0.017915
hsa-miR-135a-5p	MI0000453	1.36603	0.037685
hsa-miR-551b-3p	MI0003575	1.36426	0.024337
hsa-miR-485-3p	MI0002469	1.35248	0.04542
hsa-miR-664b-5p	MI0019134	1.35248	0.015923
hsa-miR-1262	MI0006397	1.3396	0.024601
hsa-miR-421	MI0003685	1.31262	0.032691
hsa-miR-320d	MI0008190	1.30182	0.032769
hsa-miR-6724-5p	MI0022559	1.30182	0.037464
hsa-miR-644a	MI0003659	1.27078	0.017279
hsa-miR-30e-3p	MI0000749	1.26481	0.04985
hsa-miR-106b-5p	MI0000734	1.26211	0.023098
hsa-miR-1299	MI0006359	1.25812	0.045838
hsa-miR-887-3p	MI0005562	1.24732	0.018241
hsa-miR-361-3p	MI0000760	1.20882	0.046777
hsa-miR-597-5p	MI0003609	1.20656	0.015173
hsa-miR-651-5p	MI0003666	1.14001	0.032802
hsa-miR-342-3p	MI0000805	1.07716	0.024633
hsa-miR-155-5p	MI0000681	1.06865	0.008355
hsa-miR-30a-3p	MI0000088	1.04953	0.049902
hsa-miR-376c-5p	MI0000776	1.02129	0.033543
hsa-miR-4531	MI0016898	0.970625	0.045213
hsa-miR-1908-5p	MI0008329	0.968483	0.006126
hsa-miR-374c-5p	MI0016684	0.968483	0.007468
hsa-miR-141-3p	MI0000457	0.937446	0.004174
hsa-miR-487b-3p	MI0003530	0.720087	0.034532
hsa-let-7g-5p	MI0000433	-0.76136	0.010099
hsa-let-7d-5p	MI0000065	-1.28254	0.011394
hsa-miR-140-5p	MI0000456	-1.38831	0.034678
hsa-let-7i-5p	MI0000434	-1.48268	0.00418
hsa-miR-199b-5p	MI0000282	-1.54835	0.004609
hsa-miR-181a-5p	MI0000289	-1.60508	0.043778
hsa-miR-93-5p	MI0000095	-1.70293	0.040842
hsa-miR-22-3p	MI0000078	-1.81403	0.025015
hsa-miR-21-5p	MI0000077	-1.82515	0.011066
hsa-miR-24-3p	MI0000081	-1.86573	0.024126
hsa-miR-15a-5p	MI0000069	-2.15744	0.016223
hsa-miR-199a-3p+hsa-miR-199b-3p	MI0000242+MI0000282	-2.40735	0.017088
hsa-miR-29b-3p	MI0000107	-2.9007	0.000435
hsa-let-7b-5p	MI0000063	-3.2038	1.89e-05
hsa-let-7a-5p	MI0000061	-6.35295	0.034528

## Sheet: BMMSC vs UCMSC prot suptable
Table S6. List of differentially expressed proteins in BM-MSC vs UC-MSC EVs. Differential expression analysis of proteins between cell types was performed using Perseus (https://maxquant.net/perseus/). A list of 305 differentially expressed (198 down regulated & 107 up regulated) proteins between BM-MSC vs. UC-MSC EVs are shown in the table.
Protein.names	Gene.names	Log2 Difference	p-Value
Fibrinogen gamma chain	FGG	11.5389	9.37875e-06
Ceruloplasmin	CP	11.3562	0.0005246
Complement C1r subcomponent;Complement C1r subcomponent heavy chain;Complement C1r subcomponent light chain	C1R	9.72632	0.000697761
LIM and senescent cell antigen-like-containing domain protein 1	LIMS1	8.13731	0.000225416
Plasminogen;Plasmin heavy chain A;Activation peptide;Angiostatin;Plasmin heavy chain A, short form;Plasmin light chain B	PLG	8.03939	1.72462e-05
Glia-derived nexin	SERPINE2	7.86118	3.12409e-05
Apolipoprotein E	APOE	7.64724	4.80229e-06
Apolipoprotein B-100;Apolipoprotein B-48	APOB	7.46404	1.88902e-05
Complement C3;Complement C3 beta chain;C3-beta-c;Complement C3 alpha chain;C3a anaphylatoxin;Acylation stimulating protein;Complement C3b alpha chain;Complement C3c alpha chain fragment 1;Complement C3dg fragment;Complement C3g fragment;Complement C3d fragment;Complement C3f fragment;Complement C3c alpha chain fragment 2	C3	6.91011	2.03693e-07
Integrin-linked protein kinase	ILK	6.54844	9.87478e-06
Leucine-rich alpha-2-glycoprotein	LRG1	6.44497	6.37814e-05
Alpha-2-HS-glycoprotein;Alpha-2-HS-glycoprotein chain A;Alpha-2-HS-glycoprotein chain B	AHSG	6.3094	0.00260362
Transthyretin	TTR	6.1879	0.0173081
Serotransferrin	TF	6.14843	0.00163708
Rho GDP-dissociation inhibitor 2	ARHGDIB	6.02839	0.000235377
Carboxypeptidase N catalytic chain	CPN1	5.81828	0.000154414
Thrombospondin-1	THBS1	5.6084	4.40531e-06
Vitamin D-binding protein	GC	5.0782	0.000292307
Gelsolin	GSN	4.99416	4.45162e-06
Clusterin;Clusterin beta chain;Clusterin alpha chain;Clusterin	CLU	4.99311	3.37868e-05
Coactosin-like protein	COTL1	4.90625	0.00109809
Cadherin-13	CDH13	4.81534	0.000140034
Tubulin alpha-4A chain	TUBA4A	4.77961	0.00125058
EMILIN-1	EMILIN1	4.64469	0.000249612
Carboxypeptidase N subunit 2	CPN2	4.51624	0.000220816
Procollagen-lysine,2-oxoglutarate 5-dioxygenase 1	PLOD1	4.50698	1.4866e-05
Alpha-2-macroglobulin	A2M	4.33432	3.20895e-05
Prothrombin;Activation peptide fragment 1;Activation peptide fragment 2;Thrombin light chain;Thrombin heavy chain	F2	4.28765	8.70209e-05
Hemoglobin subunit beta;LVV-hemorphin-7;Spinorphin	HBB	4.27469	0.000505051
Talin-1	TLN1	4.0612	1.01275e-05
Complement component C8 beta chain	C8B	3.71786	0.000154971
Apolipoprotein A-II;Proapolipoprotein A-II;Truncated apolipoprotein A-II	APOA2	3.50073	0.0240923
Alpha-1B-glycoprotein	A1BG	3.40549	0.00398681
Kininogen-1;Kininogen-1 heavy chain;T-kinin;Bradykinin;Lysyl-bradykinin;Kininogen-1 light chain;Low molecular weight growth-promoting factor	KNG1	3.40166	0.0173814
Protein disulfide-isomerase A3	PDIA3	3.27418	0.000239001
Peptidyl-prolyl cis-trans isomerase B	PPIB	3.25601	0.000194328
Protein disulfide-isomerase A3	PDIA3	3.13722	0.000408252
Ras suppressor protein 1	RSU1	3.12034	0.00376178
Staphylococcal nuclease domain-containing protein 1	SND1	3.03021	0.00245676
Basement membrane-specific heparan sulfate proteoglycan core protein;Endorepellin;LG3 peptide	HSPG2	3.02191	0.0026716
Ras-related protein Rab-6B	RAB6B	2.94934	0.00925685
Fibrillin-1	FBN1	2.80219	5.09654e-05
Latent-transforming growth factor beta-binding protein 1	LTBP1	2.76935	0.0030557
Filamin-A	FLNA	2.75965	0.000418264
N-acetylmuramoyl-L-alanine amidase	PGLYRP2	2.71736	0.0327146
PDZ and LIM domain protein 7	PDLIM7	2.66842	0.00866676
Nidogen-1	NID1	2.60677	0.00420547
Coronin-1B;Coronin	CORO1B	2.55296	0.000145917
Transforming growth factor-beta-induced protein ig-h3	TGFBI	2.52695	0.000388259
Fibulin-1	FBLN1	2.46722	0.0661914
Phosphatidylinositol 5-phosphate 4-kinase type-2 alpha	PIP4K2A	2.39264	0.0335414
Ras-related protein Rab-11A;Ras-related protein Rab-11B	RAB11A;RAB11B	2.38362	0.00870175
Neutral alpha-glucosidase AB	GANAB	2.35821	0.000120384
Nucleosome assembly protein 1-like 1	NAP1L1	2.2174	0.000266095
Integrin alpha-2	ITGA2	2.2173	0.0258897
Profilin-1	PFN1	2.1175	0.00164595
Adenine phosphoribosyltransferase	APRT	2.05326	0.00184181
Nidogen-2	NID2	2.03354	0.0034501
Calponin-2;Calponin	CNN2	2.02984	0.00613993
Lysyl oxidase homolog 2	LOXL2	2.02682	0.0182909
Ras-related protein Rap-1b;Ras-related protein Rap-1b-like protein	RAP1B	2.01158	0.00066923
Alpha-actinin-1	ACTN1	1.96491	0.016346
WD repeat-containing protein 1	WDR1	1.94318	0.0016138
Calreticulin	CALR	1.91748	0.0198946
Versican core protein	VCAN	1.90421	0.0202514
Drebrin-like protein	DBNL	1.90332	0.0019947
Four and a half LIM domains protein 1	FHL1	1.89248	0.0258791
CD9 antigen;Tetraspanin	CD9	1.82666	0.0524943
Actin-related protein 2/3 complex subunit 5	ARPC5	1.81959	0.00623707
Haptoglobin;Haptoglobin alpha chain;Haptoglobin beta chain	HP	1.59951	0.0732883
Fibulin-1	FBLN1	1.55976	0.0754899
Ras-related protein Rap-1A	RAP1A	1.52079	0.0273371
EH domain-containing protein 3	EHD3	1.50306	0.0170282
Olfactomedin-like protein 3	OLFML3	1.49693	0.0361279
78 kDa glucose-regulated protein	HSPA5	1.49391	0.00327782
Transgelin-2	TAGLN2	1.47973	0.0129485
Coronin-1C;Coronin	CORO1C	1.44963	0.00407898
Metalloproteinase inhibitor 1	TIMP1	1.41858	0.0551842
Endoplasmin	HSP90B1	1.41444	0.00822058
Septin-7	SEPT7	1.36606	0.0501832
EGF-like repeat and discoidin I-like domain-containing protein 3	EDIL3	1.34188	0.0268729
Heat shock 70 kDa protein 6;Putative heat shock 70 kDa protein 7	HSPA6;HSPA7	1.23911	0.0684523
Uroporphyrinogen decarboxylase	UROD	1.13274	0.0868419
Actin, cytoplasmic 2;Actin, cytoplasmic 2, N-terminally processed	ACTG1	1.11958	0.000878042
Chloride intracellular channel protein 1	CLIC1	1.11124	0.000765387
Protein-L-isoaspartate(D-aspartate) O-methyltransferase;Protein-L-isoaspartate O-methyltransferase	PCMT1	1.09397	0.0542073
Actin-related protein 2/3 complex subunit 3	ARPC3	1.02193	0.00488104
Ras-related protein Rab-8A	RAB8A	1.01136	0.0776209
Actin-related protein 2/3 complex subunit 4	ARPC4;ARPC4-TTLL3	0.995695	0.013535
Actin, cytoplasmic 1;Actin, cytoplasmic 1, N-terminally processed	ACTB	0.994173	0.042763
Glutathione S-transferase omega-1	GSTO1	0.963257	0.0628903
Elongation factor 1-gamma	EEF1G	0.956481	0.0409323
S-formylglutathione hydrolase	ESD	0.93832	0.0391505
Ubiquitin-conjugating enzyme E2 D3;Ubiquitin-conjugating enzyme E2 D2	UBE2D3;UBE2D2	0.836125	0.0199787
Actin, alpha cardiac muscle 1;Actin, alpha skeletal muscle;Actin, aortic smooth muscle;Actin, gamma-enteric smooth muscle	ACTC1;ACTA1;ACTA2;ACTG2	0.813612	0.007967
EH domain-containing protein 1	EHD1	0.794841	0.0566734
Xaa-Pro dipeptidase	PEPD	0.743753	0.00188976
Coatomer subunit alpha;Xenin;Proxenin	COPA	0.671942	0.048507
Xaa-Pro aminopeptidase 1	XPNPEP1	0.671689	0.0603972
Peptidyl-prolyl cis-trans isomerase A;Peptidyl-prolyl cis-trans isomerase A, N-terminally processed;Peptidyl-prolyl cis-trans isomerase	PPIA	0.650397	0.0502594
Adenylyl cyclase-associated protein 1	CAP1	0.641579	0.0247683
Actin-related protein 2/3 complex subunit 1B	ARPC1B	0.515665	0.068968
Actin-related protein 2	ACTR2	0.505653	0.0692584
Phosphoglucomutase-1	PGM1	0.498636	0.0266971
14-3-3 protein eta	YWHAH	0.463268	0.0271322
Tetraspanin;Tetraspanin-4	TSPAN4	0.372367	0.0930438
Actin-related protein 3	ACTR3	0.357125	0.0150242
Ras-related C3 botulinum toxin substrate 1;Ras-related C3 botulinum toxin substrate 3	RAC1;RAC3	-0.2356	0.0236122
Tubulin alpha-1B chain	TUBA1B	-0.256469	0.0693503
Glyceraldehyde-3-phosphate dehydrogenase	GAPDH	-0.430975	0.0318209
Annexin A7	ANXA7	-0.538094	0.0598098
Rho GDP-dissociation inhibitor 1	ARHGDIA	-0.550913	0.0698261
Serine/threonine-protein phosphatase 2A catalytic subunit alpha isoform;Serine/threonine-protein phosphatase 2A catalytic subunit beta isoform	PPP2CA;PPP2CB	-0.586081	0.0195908
Protein Wnt-5a;Protein Wnt	WNT5A	-0.658051	0.0339479
F-actin-capping protein subunit alpha-1	CAPZA1	-0.696228	0.00368461
Integrin alpha-3;Integrin alpha-3 heavy chain;Integrin alpha-3 light chain	ITGA3	-0.74222	0.0714231
Cysteine and glycine-rich protein 2	CSRP2	-0.758712	0.0438916
Tubulin beta-4B chain	TUBB4B	-0.761702	0.00769267
Triosephosphate isomerase	TPI1	-0.793955	0.0379176
26S proteasome non-ATPase regulatory subunit 7	PSMD7	-0.808288	0.0783505
Destrin	DSTN	-0.823013	0.0103631
Ezrin	EZR	-0.855989	0.0158304
60S ribosomal protein L10a	RPL10A	-0.857756	0.0460635
Proteasome subunit alpha type-5	PSMA5	-0.8921	0.0676973
Gamma-enolase;Enolase	ENO2	-0.906216	0.0227914
Protein disulfide-isomerase	P4HB	-0.910208	0.069507
Basigin	BSG	-0.914412	0.0873643
Ras-related protein Rab-1A	RAB1A	-0.920278	0.0105004
Actin-related protein 2/3 complex subunit 1A	ARPC1A	-0.942894	0.00219217
Ras-related protein Rab-7a	RAB7A	-0.953426	0.00227485
Cell division control protein 42 homolog	CDC42	-0.964885	0.0016011
Programmed cell death 6-interacting protein	PDCD6IP	-0.984693	0.0717563
Ras-related protein Rab-14	RAB14	-0.987319	0.046321
Phospholipid scramblase 3	PLSCR3;TMEM256-PLSCR3	-1.00442	0.0426033
ATP synthase subunit beta, mitochondrial;ATP synthase subunit beta	ATP5B	-1.00812	0.00383121
Transforming protein RhoA	RHOA	-1.00829	3.05054e-06
Ras-related protein Rab-5C	RAB5C	-1.01766	0.0840241
T-complex protein 1 subunit zeta	CCT6A	-1.01839	0.0810834
Zinc transporter ZIP14	SLC39A14	-1.02337	0.0676996
1,4-alpha-glucan-branching enzyme	GBE1	-1.02569	0.0600207
SH3 domain-binding glutamic acid-rich-like protein 3	SH3BGRL3	-1.0268	0.065859
Heat shock protein HSP 90-alpha	HSP90AA1	-1.04334	0.0133668
T-complex protein 1 subunit gamma	CCT3	-1.04849	0.00603639
72 kDa type IV collagenase;PEX	MMP2	-1.05068	0.0815783
Alpha-enolase	ENO1	-1.06224	0.0063537
Neutral amino acid transporter B(0);Amino acid transporter	SLC1A5	-1.06981	0.0790317
Rab GDP dissociation inhibitor beta	GDI2	-1.08264	0.0230906
Tubulin beta-8 chain	TUBB8	-1.09591	0.00153974
40S ribosomal protein S11	RPS11	-1.11799	0.00104031
T-complex protein 1 subunit theta	CCT8	-1.12399	0.00181903
Protein eva-1 homolog B	EVA1B	-1.15182	0.0592463
Histidine triad nucleotide-binding protein 1	HINT1	-1.15426	0.0171567
Procollagen C-endopeptidase enhancer 1	PCOLCE	-1.15931	0.0061932
T-complex protein 1 subunit delta	CCT4	-1.17179	0.0457231
Fascin	FSCN1	-1.17689	0.0182356
Septin-11	SEPT11	-1.19565	0.00370163
Metalloproteinase inhibitor 2	TIMP2	-1.20116	0.0134007
Syntenin-1	SDCBP	-1.20839	0.0561881
14-3-3 protein gamma;14-3-3 protein gamma, N-terminally processed	YWHAG	-1.21824	0.00120863
Elongation factor 2	EEF2	-1.22272	0.000476577
Tubulin beta-2A chain	TUBB2A	-1.23183	0.0234972
Heterogeneous nuclear ribonucleoprotein K	HNRNPK	-1.24019	0.000636584
Annexin A1;Annexin	ANXA1	-1.26452	0.0059485
Myosin-9	MYH9	-1.27052	0.0208156
Band 4.1-like protein 2	EPB41L2	-1.28475	0.0122257
Profilin-2;Profilin	PFN2	-1.29594	0.0918509
CD59 glycoprotein	CD59	-1.30741	0.0195341
Heat shock protein HSP 90-beta	HSP90AB1	-1.31897	0.00378061
Disintegrin and metalloproteinase domain-containing protein 10	ADAM10	-1.32421	0.0654423
Alcohol dehydrogenase class-3	ADH5	-1.35628	0.0290184
L-lactate dehydrogenase B chain;L-lactate dehydrogenase	LDHB	-1.37385	0.0243589
Glucose-6-phosphate isomerase	GPI	-1.39778	0.00880167
Heterogeneous nuclear ribonucleoprotein Q	SYNCRIP	-1.39933	0.000796773
Proteasome subunit beta type-6;Proteasome subunit beta type	PSMB6	-1.44311	0.0917748
Moesin	MSN	-1.44315	0.00535851
Chloride intracellular channel protein 4	CLIC4	-1.4519	0.0370671
CD44 antigen	CD44	-1.46641	0.01546
Human leukocyte antigen-A	HLA-A	-1.47762	0.0294912
Gap junction alpha-1 protein	GJA1	-1.48559	0.000789264
Phosphatidylethanolamine-binding protein 1;Hippocampal cholinergic neurostimulating peptide	PEBP1	-1.49219	0.000434108
Serine--tRNA ligase, cytoplasmic	SARS	-1.49277	0.00455259
Monocarboxylate transporter 1	SLC16A1	-1.50379	0.00572832
Copine-1	CPNE1	-1.51048	0.0236874
Ras-related protein Rab-21	RAB21	-1.51122	0.00595737
T-complex protein 1 subunit eta	CCT7	-1.51515	0.0342637
60S ribosomal protein L11	RPL11	-1.51934	0.0122293
Histone H1.4;Histone H1.3	HIST1H1E;HIST1H1D	-1.53488	0.015207
Histone H2B type 1-H;Histone H2B type 1-N;Histone H2B type 1-C/E/F/G/I;Histone H2B type 1-D;Histone H2B type 1-K;Histone H2B type 2-F;Histone H2B type 1-M;Histone H2B type F-S;Histone H2B;Histone H2B type 1-L	HIST1H2BH;HIST1H2BN;HIST1H2BC;HIST1H2BD;HIST1H2BK;HIST2H2BF;HIST1H2BM;H2BFS;HIST1H2BL	-1.54994	0.002521
Phosphoglycerate mutase 1	PGAM1	-1.55886	0.00108798
Solute carrier family 43 member 3	SLC43A3	-1.56182	0.00212583
Plectin	PLEC	-1.59133	0.0384575
TLD domain-containing protein 1	TLDC1	-1.60207	0.0143682
Ras-related protein R-Ras	RRAS	-1.61217	0.0418309
Proteasome subunit alpha type-2;Proteasome subunit alpha type	PSMA2	-1.61237	0.0139218
Neuropilin-1	NRP1	-1.61547	0.003707
Guanine nucleotide-binding protein G(I)/G(S)/G(T) subunit beta-1	GNB1	-1.61957	0.00158619
DnaJ homolog subfamily A member 2	DNAJA2	-1.62804	0.00334919
Guanine nucleotide-binding protein G(i) subunit alpha-2	GNAI2	-1.6326	0.00497592
Voltage-dependent calcium channel subunit alpha-2/delta-1;Voltage-dependent calcium channel subunit alpha-2-1;Voltage-dependent calcium channel subunit delta-1	CACNA2D1	-1.63777	0.00755463
Histone H2A type 1-C;Histone H2A type 3;Histone H2A type 1-B/E	HIST1H2AC;HIST3H2A;HIST1H2AB	-1.64688	0.0671894
T-complex protein 1 subunit alpha	TCP1	-1.66261	0.00665409
Pregnancy zone protein	PZP	-1.69804	0.0387799
Inactive tyrosine-protein kinase 7	PTK7	-1.71834	0.00667999
Guanine nucleotide-binding protein G(I)/G(S)/G(T) subunit beta-2	GNB2	-1.7224	0.0223518
V-type proton ATPase catalytic subunit A	ATP6V1A	-1.73159	0.00461141
Histone H3.1	HIST1H3A	-1.73547	0.0174735
Catenin beta-1	CTNNB1	-1.74693	0.0296844
CD99 antigen	CD99	-1.79253	0.0575052
Golgi-associated plant pathogenesis-related protein 1	GLIPR2	-1.83524	0.042592
Ephrin type-A receptor 2	EPHA2	-1.85188	0.00989005
40S ribosomal protein S18	RPS18	-1.86425	0.0190162
Annexin A11	ANXA11	-1.88263	0.00665964
AP-2 complex subunit alpha-1	AP2A1	-1.89104	0.00383415
Large neutral amino acids transporter small subunit 1	SLC7A5	-1.89644	0.00898402
L-lactate dehydrogenase A chain	LDHA	-1.93199	0.000355463
Ubiquitin-conjugating enzyme E2 N	UBE2N	-1.94613	0.029991
Ras-related protein Rab-8B	RAB8B	-2.01737	0.0019208
Sodium/potassium-transporting ATPase subunit alpha-1	ATP1A1	-2.03868	0.00163927
Collagen alpha-2(I) chain	COL1A2	-2.04159	0.00290874
Membrane cofactor protein	CD46	-2.06355	0.00248512
Catenin alpha-1	CTNNA1	-2.06355	0.0239383
Fructose-bisphosphate aldolase A;Fructose-bisphosphate aldolase	ALDOA	-2.08431	0.00330671
AP-2 complex subunit mu	AP2M1	-2.10061	0.0367826
Metallothionein-2;Metallothionein-1X;Metallothionein-1G	MT2A;MT1X;MT1G	-2.12092	0.00181195
Clathrin heavy chain 1;Clathrin heavy chain	CLTC	-2.12156	0.00241192
Tubulin beta-3 chain	TUBB3	-2.16665	0.0164484
Protein S100-A11;Protein S100-A11, N-terminally processed	S100A11	-2.16773	0.0144761
Ragulator complex protein LAMTOR1	LAMTOR1	-2.17628	0.0670252
Malate dehydrogenase, cytoplasmic	MDH1	-2.18712	0.00305059
14-3-3 protein beta/alpha;14-3-3 protein beta/alpha, N-terminally processed	YWHAB	-2.19074	0.00863553
Fibronectin;Anastellin;Ugl-Y1;Ugl-Y2;Ugl-Y3	FN1	-2.19131	0.000310717
GTPase NRas	NRAS	-2.21927	0.0146776
Integrin alpha-V;Integrin alpha-V heavy chain;Integrin alpha-V light chain	ITGAV	-2.2531	0.00237226
Elongation factor 1-alpha 1;Putative elongation factor 1-alpha-like 3;Elongation factor 1-alpha	EEF1A1;EEF1A1P5	-2.31422	0.000315928
Isocitrate dehydrogenase [NADP] cytoplasmic	IDH1	-2.31843	0.0193771
40S ribosomal protein S3	RPS3	-2.33172	0.00321562
Protein S100-A16	S100A16	-2.34189	0.00293367
Target of Nesh-SH3	ABI3BP	-2.35212	0.0163498
Protein deglycase DJ-1	PARK7	-2.3555	0.0614342
Guanine nucleotide-binding protein subunit beta-2-like 1;Guanine nucleotide-binding protein subunit beta-2-like 1, N-terminally processed	GNB2L1	-2.42957	0.0518179
N(G),N(G)-dimethylarginine dimethylaminohydrolase 2	DDAH2	-2.42958	0.00318042
60S ribosomal protein L30	RPL30	-2.43202	0.00276139
Anoctamin-6	ANO6	-2.4549	0.0167525
Importin subunit beta-1	KPNB1	-2.46081	0.0159127
Protein PTHB1	BBS9	-2.46117	0.00393872
Myosin light polypeptide 6	MYL6	-2.46788	0.00081849
Ras-related protein Rab-2A;Ras-related protein Rab-2B	RAB2A;RAB2B	-2.46909	0.00311816
Protein S100-A6;Protein S100	S100A6	-2.49209	0.0020503
Guanine nucleotide-binding protein subunit alpha-13	GNA13	-2.51187	0.0336827
ATP-citrate synthase	ACLY	-2.52318	0.00493948
Dihydropyrimidinase-related protein 3	DPYSL3	-2.54931	0.00279147
Annexin A5;Annexin	ANXA5	-2.55664	0.000198546
Histone H4	HIST1H4A	-2.57608	0.0166307
Annexin A2;Annexin;Putative annexin A2-like protein	ANXA2;ANXA2P2	-2.61352	0.0025578
5-nucleotidase	NT5E	-2.63328	0.000450201
40S ribosomal protein S7	RPS7	-2.6687	0.026754
Collagen alpha-1(I) chain	COL1A1	-2.67433	0.0046955
Histone H2A type 1;Histone H2A type 1-J;Histone H2A.J;Histone H2A type 1-H;Histone H2A type 1-D;Histone H2A	HIST1H2AG;HIST1H2AJ;H2AFJ;HIST1H2AH;HIST1H2AD	-2.67606	0.0145589
Trophoblast glycoprotein	TPBG	-2.76599	0.00300721
Catenin delta-1	CTNND1	-2.7939	0.000197325
Myeloid-associated differentiation marker	MYADM	-2.79438	0.00703635
Hemoglobin subunit alpha	HBA1	-2.79532	0.00592528
Transitional endoplasmic reticulum ATPase	VCP	-2.80411	0.000150706
Rho-related GTP-binding protein RhoG	RHOG	-2.82045	8.82593e-05
Unconventional myosin-Ic	MYO1C	-2.82515	0.00851068
Guanine nucleotide-binding protein G(I)/G(S)/G(O) subunit gamma-5	GNG5	-2.8396	0.0195658
Guanine nucleotide-binding protein G(k) subunit alpha	GNAI3	-2.94301	0.0376004
EH domain-containing protein 4	EHD4	-2.94439	0.0125165
Brain acid soluble protein 1	BASP1	-3.04861	0.00092198
14-3-3 protein epsilon	YWHAE	-3.10493	0.00784833
Ras-related protein Ral-A	RALA	-3.13204	0.000446562
Monocarboxylate transporter 4	SLC16A3	-3.13969	0.00101404
Dihydropyrimidinase-related protein 2	DPYSL2	-3.16867	0.000687408
Matrix metalloproteinase-14	MMP14	-3.18595	0.000532625
Annexin A6;Annexin	ANXA6	-3.19652	1.54831e-05
ADP-ribosylation factor-like protein 8B	ARL8B	-3.35124	0.00234999
Thymosin beta-4;Hematopoietic system regulatory peptide	TMSB4X	-3.3779	0.00597223
Integrin beta-5	ITGB5	-3.38597	0.00488281
Ubiquitin carboxyl-terminal hydrolase isozyme L1;Ubiquitin carboxyl-terminal hydrolase	UCHL1	-3.4232	0.00213797
Prolyl endopeptidase FAP;Antiplasmin-cleaving enzyme FAP, soluble form	FAP	-3.43746	0.0760187
Galectin-1	LGALS1	-3.43759	0.00144724
Ribonuclease inhibitor	RNH1	-3.52407	0.00825424
MARCKS-related protein	MARCKSL1	-3.52675	0.00639132
Plasma membrane calcium-transporting ATPase 1;Calcium-transporting ATPase	ATP2B1	-3.59643	0.015383
Major vault protein	MVP	-3.74002	0.00336432
Neprilysin	MME	-3.7867	3.33174e-05
Nucleoside diphosphate kinase;Nucleoside diphosphate kinase B	NME1-NME2;NME2	-3.95118	0.00223491
Transferrin receptor protein 1;Transferrin receptor protein 1, serum form	TFRC	-3.95252	0.000586315
D-3-phosphoglycerate dehydrogenase	PHGDH	-3.9605	0.000407773
Histone H1.5	HIST1H1B	-4.08992	0.00219985
Fatty acid synthase;[Acyl-carrier-protein] S-acetyltransferase;[Acyl-carrier-protein] S-malonyltransferase;3-oxoacyl-[acyl-carrier-protein] synthase;3-oxoacyl-[acyl-carrier-protein] reductase;3-hydroxyacyl-[acyl-carrier-protein] dehydratase;Enoyl-[acyl-carrier-protein] reductase;Oleoyl-[acyl-carrier-protein] hydrolase	FASN	-4.13953	0.00625717
Annexin A4;Annexin	ANXA4	-4.17092	0.00213752
Synaptic vesicle membrane protein VAT-1 homolog	VAT1	-4.17379	0.00115896
60S acidic ribosomal protein P0;60S acidic ribosomal protein P0-like	RPLP0;RPLP0P6	-4.19574	0.00404576
Myristoylated alanine-rich C-kinase substrate	MARCKS	-4.22283	0.00206371
Ras-related protein Rap-2b	RAP2B	-4.48014	0.000400697
Vimentin	VIM	-4.69357	0.00046347
Prolow-density lipoprotein receptor-related protein 1;Low-density lipoprotein receptor-related protein 1 85 kDa subunit;Low-density lipoprotein receptor-related protein 1 515 kDa subunit;Low-density lipoprotein receptor-related protein 1 intracellular domain	LRP1	-4.75989	0.000379275
Tropomyosin alpha-4 chain	TPM4	-4.99922	0.00045892
Transketolase	TKT	-5.06272	0.000144274
Serpin H1	SERPINH1	-5.19442	0.00208523
Niban-like protein 1	FAM129B	-5.5655	1.52481e-06
UTP--glucose-1-phosphate uridylyltransferase	UGP2	-5.66873	4.90289e-05
Neuroblast differentiation-associated protein AHNAK	AHNAK	-6.43682	0.00695457
Myoferlin	MYOF	-7.31894	0.000588039

## Sheet: HDC vs UCMSC prot suptable
Table S7. List of differentially expressed proteins in HDC vs UC-MSC EVs. Differential expression analysis of proteins between cell types was performed using Perseus (https://maxquant.net/perseus/). A list of 260 differentially expressed (141 down regulated & 119 up regulated) proteins between HDC vs. UC-MSC EVs are shown in the table.
Protein names	Gene names	Log2 Difference	p-Value
Fibrinogen beta chain;Fibrinopeptide B;Fibrinogen beta chain	FGB	11.1106	7.91526e-05
Inter-alpha-trypsin inhibitor heavy chain H4;70 kDa inter-alpha-trypsin inhibitor heavy chain H4;35 kDa inter-alpha-trypsin inhibitor heavy chain H4	ITIH4	9.60321	0.000378564
Alpha-1-antitrypsin;Short peptide from AAT	SERPINA1	9.43154	0.000578616
Vitronectin;Vitronectin V65 subunit;Vitronectin V10 subunit;Somatomedin-B	VTN	8.95114	0.000311432
Complement component C9;Complement component C9a;Complement component C9b	C9	8.42626	0.000893937
Complement C1s subcomponent;Complement C1s subcomponent heavy chain;Complement C1s subcomponent light chain	C1S	8.3768	8.98215e-06
Ceruloplasmin	CP	8.36469	0.000182876
Apolipoprotein B-100;Apolipoprotein B-48	APOB	8.32723	0.000175158
LIM and senescent cell antigen-like-containing domain protein 1	LIMS1	8.32612	0.000203827
Complement C1r subcomponent;Complement C1r subcomponent heavy chain;Complement C1r subcomponent light chain	C1R	7.75058	0.000518968
Complement C4-B;Complement C4 beta chain;Complement C4-B alpha chain;C4a anaphylatoxin;C4b-B;C4d-B;Complement C4 gamma chain	C4B	7.68712	0.000153721
Plasminogen;Plasmin heavy chain A;Activation peptide;Angiostatin;Plasmin heavy chain A, short form;Plasmin light chain B	PLG	7.49907	2.32901e-05
Integrin-linked protein kinase	ILK	7.38144	0.0005446
Apolipoprotein E	APOE	6.80634	7.437e-06
Complement C3;Complement C3 beta chain;C3-beta-c;Complement C3 alpha chain;C3a anaphylatoxin;Acylation stimulating protein;Complement C3b alpha chain;Complement C3c alpha chain fragment 1;Complement C3dg fragment;Complement C3g fragment;Complement C3d fragment;Complement C3f fragment;Complement C3c alpha chain fragment 2	C3	6.64188	4.00465e-06
Clusterin;Clusterin beta chain;Clusterin alpha chain;Clusterin	CLU	6.19567	0.000394681
Insulin-like growth factor-binding protein complex acid labile subunit	IGFALS	5.76433	0.00260202
Gelsolin	GSN	5.75711	6.06449e-06
Lumican	LUM	5.49071	0.00156908
Vitamin D-binding protein	GC	5.3372	0.000663201
Vasodilator-stimulated phosphoprotein	VASP	5.08057	0.0102472
Proto-oncogene tyrosine-protein kinase Src	SRC	5.07633	0.00299737
Four and a half LIM domains protein 1	FHL1	4.98346	0.00127895
Talin-1	TLN1	4.691	4.14468e-06
Carboxypeptidase N catalytic chain	CPN1	4.57336	0.0024441
Alpha-1-antichymotrypsin;Alpha-1-antichymotrypsin His-Pro-less	SERPINA3	4.56973	0.00156477
Serotransferrin	TF	4.56081	0.00415301
Angiopoietin-related protein 4	ANGPTL4	4.48101	0.0327826
Complement C5;Complement C5 beta chain;Complement C5 alpha chain;C5a anaphylatoxin;Complement C5 alpha chain	C5	4.46228	0.026043
Filamin-A	FLNA	4.29306	9.30139e-06
Glia-derived nexin	SERPINE2	4.18592	0.00196332
Haptoglobin-related protein	HPR	4.11504	0.00180742
Coactosin-like protein	COTL1	3.99503	0.000296488
Peptidyl-prolyl cis-trans isomerase B	PPIB	3.77875	0.0121645
Thrombospondin-1	THBS1	3.77456	0.000191601
Tubulin alpha-4A chain	TUBA4A	3.76786	0.00734566
Carboxypeptidase N subunit 2	CPN2	3.69307	0.00159689
Tubulin beta-1 chain	TUBB1	3.60268	0.0480741
Alpha-2-macroglobulin	A2M	3.599	0.00063177
Prothrombin;Activation peptide fragment 1;Activation peptide fragment 2;Thrombin light chain;Thrombin heavy chain	F2	3.4697	0.000479311
Ras suppressor protein 1	RSU1	3.45814	0.0028136
Protein disulfide-isomerase A3	PDIA3	3.43069	0.00011179
Sulfhydryl oxidase 1	QSOX1	3.428	0.0260983
Staphylococcal nuclease domain-containing protein 1	SND1	3.3244	0.000944928
ADAMTS-like protein 1	ADAMTSL1	3.27017	0.0421794
Rho GDP-dissociation inhibitor 2	ARHGDIB	3.23418	0.00999484
Coronin-1C;Coronin	CORO1C	3.19477	3.30279e-05
Transthyretin	TTR	3.11449	0.00337188
Calreticulin	CALR	3.10738	0.0203282
Actin-related protein 2/3 complex subunit 5	ARPC5	2.94819	0.0496732
Plasma protease C1 inhibitor	SERPING1	2.92954	0.0245185
Uroporphyrinogen decarboxylase	UROD	2.90018	0.00958849
EH domain-containing protein 3	EHD3	2.88543	0.00438263
Calponin-2;Calponin	CNN2	2.8621	0.00528062
Phosphatidylinositol-glycan-specific phospholipase D	GPLD1	2.85721	0.0406801
Phosphatidylinositol 5-phosphate 4-kinase type-2 alpha	PIP4K2A	2.85485	0.00430107
Nucleosome assembly protein 1-like 1	NAP1L1	2.83447	0.000599847
Collagen alpha-1(XII) chain	COL12A1	2.79437	0.010034
Protein disulfide-isomerase A3	PDIA3	2.77588	0.000510162
Nidogen-2	NID2	2.74186	0.0225963
EGF-containing fibulin-like extracellular matrix protein 2	EFEMP2	2.67482	0.00376298
Pigment epithelium-derived factor	SERPINF1	2.58205	0.000797335
Lysyl oxidase homolog 2	LOXL2	2.49353	0.048896
Phosphatidylcholine-sterol acyltransferase	LCAT	2.4404	0.0161803
Alpha-actinin-1	ACTN1	2.41026	0.0461675
Profilin-1	PFN1	2.33292	0.0046472
Ras-related protein Rap-1b;Ras-related protein Rap-1b-like protein	RAP1B	2.31456	0.00943064
Glutathione S-transferase omega-1	GSTO1	2.309	0.00394149
Endoplasmin	HSP90B1	2.24755	0.00106338
WD repeat-containing protein 1	WDR1	2.19916	0.00499214
Ras-related C3 botulinum toxin substrate 2	RAC2	2.15988	0.0155114
Cysteine and glycine-rich protein 1	CSRP1	2.12353	0.00509444
Transforming growth factor-beta-induced protein ig-h3	TGFBI	2.08598	0.000785716
Transgelin-2	TAGLN2	2.03893	0.0203209
Coagulation factor X;Factor X light chain;Factor X heavy chain;Activated factor Xa heavy chain	F10	1.989	0.0299922
Microfibrillar-associated protein 2	MFAP2	1.91636	0.0162974
Integrin alpha-6;Integrin alpha-6 heavy chain;Integrin alpha-6 light chain;Processed integrin alpha-6	ITGA6	1.90282	0.0163173
Actin, alpha cardiac muscle 1;Actin, alpha skeletal muscle;Actin, aortic smooth muscle;Actin, gamma-enteric smooth muscle	ACTC1;ACTA1;ACTA2;ACTG2	1.86476	0.00432245
Actin, cytoplasmic 1;Actin, cytoplasmic 1, N-terminally processed	ACTB	1.82675	0.0252653
Actin-related protein 2/3 complex subunit 1B	ARPC1B	1.81378	0.0093922
Actin, cytoplasmic 2;Actin, cytoplasmic 2, N-terminally processed	ACTG1	1.78151	0.00224523
Complement component C8 beta chain	C8B	1.72503	0.0294784
60S ribosomal protein L12	RPL12	1.66728	0.00507266
78 kDa glucose-regulated protein	HSPA5	1.64476	0.000551627
Protein-L-isoaspartate(D-aspartate) O-methyltransferase;Protein-L-isoaspartate O-methyltransferase	PCMT1	1.49468	0.052821
Adenine phosphoribosyltransferase	APRT	1.47135	0.0102955
Beta-2-glycoprotein 1	APOH	1.46232	0.055964
Phosphoglucomutase-1	PGM1	1.45734	0.00112564
Gamma-enolase;Enolase	ENO2	1.45291	0.00195155
Actin-related protein 2/3 complex subunit 4	ARPC4;ARPC4-TTLL3	1.44772	0.000528618
Neutral alpha-glucosidase AB	GANAB	1.39781	0.023614
Procollagen-lysine,2-oxoglutarate 5-dioxygenase 1	PLOD1	1.37968	0.0337053
Actin-related protein 2/3 complex subunit 3	ARPC3	1.36947	0.0146058
Rab GDP dissociation inhibitor alpha	GDI1	1.36892	0.025072
Ras-related protein Rab-11A;Ras-related protein Rab-11B	RAB11A;RAB11B	1.30835	0.0206068
Peroxiredoxin-6	PRDX6	1.28636	0.000386657
Septin-7	SEPTIN7	1.27559	0.0129988
Septin-2	SEPTIN2	1.27215	0.060459
Chloride intracellular channel protein 1	CLIC1	1.26241	0.000415532
Phosphoglycerate kinase 1	PGK1	1.24131	0.0209081
Latent-transforming growth factor beta-binding protein 1	LTBP1	1.20308	0.00599044
Hemoglobin subunit beta;LVV-hemorphin-7;Spinorphin	HBB	1.11181	0.00729788
Xaa-Pro aminopeptidase 1	XPNPEP1	1.10728	0.0128129
Actin-related protein 2	ACTR2	1.09	0.0202135
Heat shock protein beta-1	HSPB1	1.07462	0.0462991
Bifunctional purine biosynthesis protein PURH;Phosphoribosylaminoimidazolecarboxamide formyltransferase;IMP cyclohydrolase	ATIC	0.972947	0.058821
F-actin-capping protein subunit alpha-2	CAPZA2	0.947107	0.00391763
Metalloproteinase inhibitor 1	TIMP1	0.935807	0.023824
Ubiquitin-like modifier-activating enzyme 1	UBA1	0.884912	0.00388393
Peptidyl-prolyl cis-trans isomerase A;Peptidyl-prolyl cis-trans isomerase A, N-terminally processed;Peptidyl-prolyl cis-trans isomerase	PPIA	0.863607	0.0231292
Actin-related protein 3	ACTR3	0.839741	0.00451608
Elongation factor 1-gamma	EEF1G	0.797192	0.0383234
Alpha-2-HS-glycoprotein;Alpha-2-HS-glycoprotein chain A;Alpha-2-HS-glycoprotein chain B	AHSG	0.793289	0.0148425
Adenylyl cyclase-associated protein 1	CAP1	0.765294	0.0199314
Myosin-9	MYH9	0.739055	0.0232883
Complement C1r subcomponent-like protein	C1RL	0.737074	0.0352418
Alpha-centractin;Beta-centractin	ACTR1A;ACTR1B	0.701188	0.00114536
Procollagen-lysine,2-oxoglutarate 5-dioxygenase 2	PLOD2	0.658775	0.0178827
ATP synthase subunit beta, mitochondrial;ATP synthase subunit beta	ATP5B	0.441439	0.0314477
Fibrillin-1	FBN1	-0.592658	0.00343197
Cell division control protein 42 homolog	CDC42	-0.596544	0.00579318
14-3-3 protein gamma;14-3-3 protein gamma, N-terminally processed	YWHAG	-0.647522	0.0351792
4F2 cell-surface antigen heavy chain	SLC3A2	-0.698339	0.0364029
T-complex protein 1 subunit theta	CCT8	-0.72044	0.058868
Heterogeneous nuclear ribonucleoprotein Q	SYNCRIP	-0.747551	0.0372481
Elongation factor 2	EEF2	-0.779103	0.0090971
V-type proton ATPase catalytic subunit A	ATP6V1A	-0.780029	0.0190825
Transforming protein RhoA	RHOA	-0.797949	0.0512105
Rab GDP dissociation inhibitor beta	GDI2	-0.904081	0.0308779
Integrin beta-1	ITGB1	-0.928953	0.00282708
Zinc transporter ZIP14	SLC39A14	-0.955415	0.0411629
Malate dehydrogenase, cytoplasmic	MDH1	-0.972001	0.0479991
Tetraspanin;Tetraspanin-4	TSPAN4	-0.975193	2.94271e-05
Moesin	MSN	-0.996742	0.0264531
Annexin A7	ANXA7	-1.02765	0.00636463
Myosin light polypeptide 6	MYL6	-1.02909	0.00452052
5-nucleotidase	NT5E	-1.03785	0.0468004
Fructose-bisphosphate aldolase A;Fructose-bisphosphate aldolase	ALDOA	-1.09121	0.044502
L-lactate dehydrogenase B chain;L-lactate dehydrogenase	LDHB	-1.09703	0.045997
60S ribosomal protein L11	RPL11	-1.13401	0.0562491
Serine--tRNA ligase, cytoplasmic	SARS	-1.18461	0.0261279
Histone H2B type 1-H;Histone H2B type 1-N;Histone H2B type 1-C/E/F/G/I;Histone H2B type 1-D;Histone H2B type 1-K;Histone H2B type 2-F;Histone H2B type 1-M;Histone H2B type F-S;Histone H2B;Histone H2B type 1-L	HIST1H2BH;HIST1H2BN;HIST1H2BC;HIST1H2BD;HIST1H2BK;HIST2H2BF;HIST1H2BM;H2BFS;HIST1H2BL	-1.18881	0.0352651
Heat shock protein HSP 90-beta	HSP90AB1	-1.19497	0.0142592
Inactive tyrosine-protein kinase 7	PTK7	-1.20007	0.0575356
Ras-related protein Rab-7a	RAB7A	-1.22697	0.0156184
Ezrin	EZR	-1.33211	0.0211883
Vacuolar protein sorting-associated protein 35	VPS35	-1.34628	0.0399448
TLD domain-containing protein 1	TLDC1	-1.34819	0.0397724
Ras-related protein Rab-8B	RAB8B	-1.38535	0.0337726
Elongation factor 1-alpha 1;Putative elongation factor 1-alpha-like 3;Elongation factor 1-alpha	EEF1A1;EEF1A1P5	-1.46267	0.0290553
Annexin A2;Annexin;Putative annexin A2-like protein	ANXA2;ANXA2P2	-1.46508	0.0366932
Haptoglobin;Haptoglobin alpha chain;Haptoglobin beta chain	HP	-1.4917	0.0211163
FH1/FH2 domain-containing protein 1	FHOD1	-1.51572	0.0401921
Guanine nucleotide-binding protein G(I)/G(S)/G(T) subunit beta-1	GNB1	-1.57441	0.00164941
40S ribosomal protein S3	RPS3	-1.57577	0.0391103
CD59 glycoprotein	CD59	-1.64577	0.0516752
CD99 antigen	CD99	-1.66161	0.0336777
Hemopexin	HPX	-1.66348	0.0016892
Peroxidasin homolog	PXDN	-1.67768	0.0552654
Ras-related protein Rab-21	RAB21	-1.74311	0.0039431
Prostaglandin F2 receptor negative regulator	PTGFRN	-1.75171	0.0127042
Syndecan-Binding Protein	SDCBP	-1.75564	0.0147677
Guanine nucleotide-binding protein G(i) subunit alpha-2	GNAI2	-1.75666	0.00589625
Neutral amino acid transporter B(0);Amino acid transporter	SLC1A5	-1.76587	0.0208787
Integrin alpha-4	ITGA4	-1.77557	0.0471902
Phospholipid transfer protein	PLTP	-1.77773	0.0561153
ATP-citrate synthase	ACLY	-1.79058	0.0142277
Ras-related protein Rab-35	RAB35	-1.79472	0.0367215
Chloride intracellular channel protein 4	CLIC4	-1.85754	0.0298216
14-3-3 protein beta/alpha;14-3-3 protein beta/alpha, N-terminally processed	YWHAB	-1.88242	0.0208204
Agrin;Agrin N-terminal 110 kDa subunit;Agrin C-terminal 110 kDa subunit;Agrin C-terminal 90 kDa fragment;Agrin C-terminal 22 kDa fragment	AGRN	-1.88524	0.0499161
Pentraxin-related protein PTX3	PTX3	-1.91229	0.0272303
Ras-related protein R-Ras	RRAS	-1.94735	0.0528283
GTPase NRas	NRAS	-1.95138	0.0465628
Neuropilin-1	NRP1	-1.95935	0.000393126
Catenin alpha-1	CTNNA1	-1.96987	0.0325648
Guanine nucleotide-binding protein G(I)/G(S)/G(T) subunit beta-2	GNB2	-1.97242	0.0120848
Sodium/potassium-transporting ATPase subunit alpha-1	ATP1A1	-1.97736	0.00157866
Syntenin-1	SDCBP	-2.0133	0.00263978
Large neutral amino acids transporter small subunit 1	SLC7A5	-2.02367	0.0118738
Guanine nucleotide-binding protein G(I)/G(S)/G(O) subunit gamma-12	GNG12	-2.03675	0.0392893
60S acidic ribosomal protein P0;60S acidic ribosomal protein P0-like	RPLP0;RPLP0P6	-2.04447	0.0121938
Metallothionein-2;Metallothionein-1X;Metallothionein-1G	MT2A;MT1X;MT1G	-2.05314	0.0286372
Ubiquitin-conjugating enzyme E2 N	UBE2N	-2.06695	0.0342469
DnaJ homolog subfamily A member 2	DNAJA2	-2.07137	0.00439468
Fibulin-1	FBLN1	-2.09994	0.00197579
Programmed cell death 6-interacting protein	PDCD6IP	-2.11092	0.000823771
Catenin beta-1	CTNNB1	-2.13716	0.0154362
Integrin alpha-V;Integrin alpha-V heavy chain;Integrin alpha-V light chain	ITGAV	-2.14086	0.00378045
Gap junction alpha-1 protein	GJA1	-2.15118	0.0343668
Annexin A5;Annexin	ANXA5	-2.20042	0.000630758
EGF-like repeat and discoidin I-like domain-containing protein 3	EDIL3	-2.209	0.0197983
Histone H2A type 1;Histone H2A type 1-J;Histone H2A.J;Histone H2A type 1-H;Histone H2A type 1-D;Histone H2A	HIST1H2AG;HIST1H2AJ;H2AFJ;HIST1H2AH;HIST1H2AD	-2.25697	0.0400858
Tetraspanin-14;Tetraspanin	TSPAN14	-2.263	0.00915817
Fibronectin;Anastellin;Ugl-Y1;Ugl-Y2;Ugl-Y3	FN1	-2.29602	0.000588028
14-3-3 protein epsilon	YWHAE	-2.30973	0.0206878
MARCKS-related protein	MARCKSL1	-2.3268	0.0196035
Guanine nucleotide-binding protein G(I)/G(S)/G(O) subunit gamma-5	GNG5	-2.36671	0.0441316
Integrin alpha-5;Integrin alpha-5 heavy chain;Integrin alpha-5 light chain	ITGA5	-2.40062	0.0175313
Annexin A11	ANXA11	-2.42568	0.00307567
Protein S100-A16	S100A16	-2.43609	0.0071041
Ephrin type-A receptor 2	EPHA2	-2.44348	0.0133845
Protein tweety homolog 3	TTYH3	-2.48073	3.84882e-06
Brain acid soluble protein 1	BASP1	-2.48391	0.00413261
Disintegrin and metalloproteinase domain-containing protein 10	ADAM10	-2.4877	0.000505988
Protein S100-A11;Protein S100-A11, N-terminally processed	S100A11	-2.50687	0.02623
Catenin delta-1	CTNND1	-2.50729	0.000711822
Transitional endoplasmic reticulum ATPase	VCP	-2.51653	0.000120603
Membrane cofactor protein	CD46	-2.52735	0.000127185
Rho-related GTP-binding protein RhoG	RHOG	-2.54111	0.000127313
Protein eva-1 homolog B	EVA1B	-2.56452	0.000198963
Voltage-dependent calcium channel subunit alpha-2/delta-1;Voltage-dependent calcium channel subunit alpha-2-1;Voltage-dependent calcium channel subunit delta-1	CACNA2D1	-2.57159	0.0176558
Ribonuclease inhibitor	RNH1	-2.59471	0.0310515
Protein S100-A6;Protein S100	S100A6	-2.61075	0.0118285
Isocitrate dehydrogenase [NADP] cytoplasmic	IDH1	-2.6272	0.0174494
UTP--glucose-1-phosphate uridylyltransferase	UGP2	-2.64658	0.00209103
Stromal cell-derived factor 1;SDF-1-beta(3-72);SDF-1-alpha(3-67)	CXCL12	-2.65616	0.0107848
IST1 homolog	IST1	-2.67351	0.0110278
Collagen alpha-2(I) chain	COL1A2	-2.67622	0.0314193
EH domain-containing protein 4	EHD4	-2.73797	0.011052
Annexin A6;Annexin	ANXA6	-2.7582	0.000359589
N(G),N(G)-dimethylarginine dimethylaminohydrolase 2	DDAH2	-2.75922	0.000313473
Dihydropyrimidinase-related protein 2	DPYSL2	-2.79144	0.00090255
Galectin-1	LGALS1	-2.81595	0.00337883
Ras-related protein Rab-2A;Ras-related protein Rab-2B	RAB2A;RAB2B	-2.86793	0.00303151
Matrix metalloproteinase-14	MMP14	-2.91076	0.000204674
Myeloid-associated differentiation marker	MYADM	-2.93177	0.0057003
Ras-related protein Ral-A	RALA	-2.965	0.000361271
Tropomyosin alpha-4 chain	TPM4	-3.02141	0.000969558
Transferrin receptor protein 1;Transferrin receptor protein 1, serum form	TFRC	-3.02894	0.010454
Histone H4	HIST1H4A	-3.03022	0.0087696
Histone H3.1	HIST1H3A	-3.07362	0.0128322
Fibulin-1	FBLN1	-3.09133	0.000389248
Dihydropyrimidinase-related protein 3	DPYSL3	-3.09709	0.0005474
Synaptic vesicle membrane protein VAT-1 homolog	VAT1	-3.16521	0.00433222
Vimentin	VIM	-3.16714	0.00397872
Integrin beta-5	ITGB5	-3.24244	0.00567936
Versican core protein	VCAN	-3.29834	7.2319e-05
Band 4.1-like protein 2	EPB41L2	-3.29844	0.000350215
Ubiquitin carboxyl-terminal hydrolase isozyme L1;Ubiquitin carboxyl-terminal hydrolase	UCHL1	-3.34658	0.00743061
72 kDa type IV collagenase;PEX	MMP2	-3.52665	0.00164177
Collagen alpha-1(I) chain	COL1A1	-3.53547	0.0130206
D-3-phosphoglycerate dehydrogenase	PHGDH	-3.5918	0.000123283
Transketolase	TKT	-3.64736	0.000639028
Ras-related protein Rap-2b	RAP2B	-3.72873	0.00171086
Fatty acid synthase;[Acyl-carrier-protein] S-acetyltransferase;[Acyl-carrier-protein] S-malonyltransferase;3-oxoacyl-[acyl-carrier-protein] synthase;3-oxoacyl-[acyl-carrier-protein] reductase;3-hydroxyacyl-[acyl-carrier-protein] dehydratase;Enoyl-[acyl-carrier-protein] reductase;Oleoyl-[acyl-carrier-protein] hydrolase	FASN	-3.75378	0.00785233
Nucleoside diphosphate kinase;Nucleoside diphosphate kinase B	NME1-NME2;NME2	-3.81598	0.00638343
Myristoylated alanine-rich C-kinase substrate	MARCKS	-3.96373	0.0254082
Biglycan	BGN	-3.97658	0.0198139
Histone H1.5	HIST1H1B	-4.11382	0.00140835
Thrombospondin-2	THBS2	-4.15929	0.0026963
Annexin A4;Annexin	ANXA4	-4.418	0.0018401
Niban-like protein 1	FAM129B	-4.42554	5.34288e-05
Afamin	AFM	-4.51064	0.00102302
Target of Nesh-SH3	ABI3BP	-4.56941	0.00483166
Prolow-density lipoprotein receptor-related protein 1;Low-density lipoprotein receptor-related protein 1 85 kDa subunit;Low-density lipoprotein receptor-related protein 1 515 kDa subunit;Low-density lipoprotein receptor-related protein 1 intracellular domain	LRP1	-4.59975	0.000601745
Neuroblast differentiation-associated protein AHNAK	AHNAK	-4.83391	0.0186079
Serpin H1	SERPINH1	-4.99917	0.000416944
Guanine nucleotide-binding protein G(k) subunit alpha	GNAI3	-5.09118	0.00209987
Myoferlin	MYOF	-5.71003	0.0267988

## Sheet: HDC vs BMMSC diffmiR targets
Table S8. List of differentially expressed miRNA-mRNA targets in HDC vs. BM-MSC EVs. Validated miRNA-mRNA target network information was obtained from miRWalk v3 (http://mirwalk.umm.uni-heidelberg.de/). The miRWalk miRNA-mRNA target output of differentially expressed miRNAs between HDC vs. BM-MSC EVs are shown in the table.
mirnaid	refseqid	genesymbol	duplex	start	end	bindingp	energy	seed	accessibility	au	phylopstem	phylopflank	me	number_of_pairings	binding_region_length	longest_consecutive_pairings	position	validated	TargetScan	miRDB
hsa-let-7g-5p	NM_201269	ZNF644	TGAGGTAGTAGTTTGTACAGTT#ACTCCAGTTGCATTTCTCAGACAATAAAGTGGTGCATCCATGCTACCTCC#.((((((((((..(((((....#.)))))..).))))))))).	4721	4771	0.961538	-20.3	1	0.0157939	0.603	3.90641	3.05738	-8.42926	15	20	9	3UTR	MIRT505021	1	1
hsa-let-7g-5p	NM_016620	ZNF644	TGAGGTAGTAGTTTGTACAGTT#ACTCCAGTTGCATTTCTCAGACAATAAAGTGGTGCATCCATGCTACCTCC#.((((((((((..(((((....#.)))))..).))))))))).	1242	1292	0.961538	-20.3	1	0.0157939	0.603	1.39088	2.39254	-8.42926	15	20	9	3UTR	MIRT505021	1	1
hsa-let-7g-5p	NM_017944	USP47	TGAGGTAGTAGTTTGTACAGTT#AGCTGTGCAAAGGCCATGAATGAATGAATTTTCTGTTTATTTCACTGATGCACACATTACCTCAT#(((((((((.((.((((((((.#.)))).)))).))))))))))).	4457	4522	0.961538	-20.5	1	0.0600477	0.662	3.58408	3.89715	-6.46921	19	23	11	3UTR	MIRT761050	1	0
hsa-let-7g-5p	NM_001172703	GGA3	TGAGGTAGTAGTTTGTACAGTT#ATAAACTGCTATCCTCC#.(((((((((((((((......#))))))))))).)))).	3045	3062	0.961538	-18.5	1	0.0472247	0.529	5.15127	4.04067	-3.79332	15	17	11	3UTR	MIRT499491	0	1
hsa-let-7g-5p	NM_001195683	TGFBR3	TGAGGTAGTAGTTTGTACAGTT#TTGTACTGTAACTACCTCAT#(((((((((.....((((((..#))))))....))))))))).	5922	5942	0.961538	-19.1	1	0.0256827	0.559	0.140337	1.08482	-13.4976	15	20	9	3UTR	MIRT546331	1	1
hsa-let-7g-5p	NM_001256427	PDLIM5	TGAGGTAGTAGTTTGTACAGTT#AACTGAATACTTCTCCAATAGCAACCCCAAGCTACCTCCTCAC#(((((..((((((((.......#.))))))))..))))).	1848	1891	1	-18.7	0	0.00316573	0.5	2.36772	3.20673	-7.61527	13	17	8	3UTR	MIRT735747	0	0
hsa-let-7g-5p	NM_001276320	YOD1	TGAGGTAGTAGTTTGTACAGTT#TACACTGCTGCTACCTGGA#(.((((((((((.((((.....#))))..)))))))))).).	6260	6279	1	-18.6	1	0.0148387	0.618	0	0	-6.39038	15	19	10	3UTR	MIRT510517	1	1
hsa-let-7g-5p	NM_001278312	NUP155	TGAGGTAGTAGTTTGTACAGTT#ACTCAGTGGGTACTACTACCTCT#.(((((((((((.(.((((((.#)))..))).).))))))))))).	6041	6064	1	-21.2	1	0.000683685	0.632	0	0	-5.81791	18	23	11	3UTR	MIRT506363	1	0
hsa-let-7g-5p	NM_001278546	NR6A1	TGAGGTAGTAGTTTGTACAGTT#GGCTGCTACCTCT#.((((((((((((.........#)))))))))))).	3004	3017	1	-18.7	1	0.000261389	0.441	0	0	-5.61866	12	13	12	3UTR	MIRT471964	1	1
hsa-let-7g-5p	NM_001282659	USP47	TGAGGTAGTAGTTTGTACAGTT#AGCTGTGCAAAGGCCATGAATGAATGAATTTTCTGTTTATTTCACTGATGCACACATTACCTCAT#(((((((((.((.((((((((.#.)))).)))).))))))))))).	4661	4726	1	-20.5	1	0.0600477	0.662	0	0	-6.46921	19	23	11	3UTR	MIRT761050	1	0
hsa-let-7g-5p	NM_001301017	NKAPD1	TGAGGTAGTAGTTTGTACAGTT#GATTAGTGGGGGTCTAAAGGGAGAAGAATAGTCTCTAATTACTACCTCT#.((((((((((((.........#.)))))))))))).	2479	2528	1	-16.9	1	0.0685027	0.647	4.22748	4.26446	-5.61866	12	14	12	3UTR	MIRT264695	1	0
hsa-let-7g-5p	NM_001303542	RAB11FIP4	TGAGGTAGTAGTTTGTACAGTT#CGAGCTGCTGACCTCAA#(((((((((((((((.......#)))))))))).))))).	4492	4509	1	-19.9	1	0.00299375	0.412	0	0	-4.17062	15	17	10	3UTR	MIRT501436	1	1
hsa-let-7g-5p	NM_030806	C1orf21	TGAGGTAGTAGTTTGTACAGTT#AACTGTAAACAAACTGCTAAGCCCCACCTCAA#((((((((((((((((((((((#))))))..)))))))))).......)))))).	2749	2781	1	-23.9	1	0.124513	0.544	0	0	-3.93757	22	32	10	3UTR	MIRT268842	0	0
hsa-let-7g-5p	NM_030806	C1orf21	TGAGGTAGTAGTTTGTACAGTT#TACAAACTTTACCTCAT#((((((((.((((((((.....#)))))))))))))))).	4359	4376	1	-19.2	1	0.213889	0.603	0	0	-4.99396	16	17	16	3UTR	MIRT268842	0	0
hsa-let-7g-5p	NM_032522	ZBTB37	TGAGGTAGTAGTTTGTACAGTT#GGCTGGAGTGCAGTGGCGCAATCTCTGCTCACTGCAAGCTCTGCCTCC#.(((((((.((((((((.(((.#.)))...))))))))))))))).	9990	10038	1	-21.3	1	0.00102587	0.397	0	0	-4.84971	18	23	15	3UTR	MIRT574361	1	0
hsa-let-7g-5p	NM_032833	PPP1R15B	TGAGGTAGTAGTTTGTACAGTT#GACTGGTCTTGAACTGCTGACCTCGT#(((((((((((((((..(((((#)))))..)..))))))))).))))).	4350	4376	1	-22.4	1	0.00750064	0.397	0	0	-4.17062	20	26	9	3UTR	MIRT470420	1	1
hsa-let-7g-5p	NM_032932	RAB11FIP4	TGAGGTAGTAGTTTGTACAGTT#CGAGCTGCTGACCTCAA#(((((((((((((((.......#)))))))))).))))).	4841	4858	1	-19.9	1	0.00299375	0.412	0	0	-4.17062	15	17	10	3UTR	MIRT501436	1	1
hsa-let-7g-5p	NM_033334	NR6A1	TGAGGTAGTAGTTTGTACAGTT#GGCTGCTACCTCT#.((((((((((((.........#)))))))))))).	3016	3029	1	-18.7	1	0.000261389	0.441	0	0	-5.61866	12	13	12	3UTR	MIRT471964	1	1
hsa-let-7g-5p	NM_080626	BRI3BP	TGAGGTAGTAGTTTGTACAGTT#CTGTGATCACTGCTACTTCT#.(((((((((((...(((((..#)))))...))))))))))).	5586	5606	1	-21	1	0.0131772	0.603	0	0	-6.67474	16	20	11	3UTR	MIRT681357	0	0
hsa-let-7g-5p	NM_138619	GGA3	TGAGGTAGTAGTTTGTACAGTT#ATAAACTGCTATCCTCC#.(((((((((((((((......#))))))))))).)))).	3022	3039	1	-18.5	1	0.0472247	0.529	0	0	-3.79332	15	17	11	3UTR	MIRT499491	0	1
hsa-let-7g-5p	NM_138962	MSI2	TGAGGTAGTAGTTTGTACAGTT#ACTGTGAAGGGGTGCCATACTACCTTAA#((((((((((....((((....#.))))..)))))))))).	4023	4051	1	-17.2	1	0.136698	0.515	0	0	-12.2551	14	18	10	3UTR	MIRT547376	1	1
hsa-let-7g-5p	NM_144775	SMCR8	TGAGGTAGTAGTTTGTACAGTT#GCATGTGCTGACTGCTGCCCG#.(.((((((((((.(((((((.#)).))))).))))))))))).	6992	7013	1	-22	0	0.000230874	0.382	0	0	-6.2077	18	21	11	3UTR	MIRT076227	1	1
hsa-let-7g-5p	NM_144775	SMCR8	TGAGGTAGTAGTTTGTACAGTT#GAGCTGCTGCCTCAT#((((((((((((((........#)))))))))))))).	6638	6653	1	-21.7	1	0.000115753	0.456	0	0	-4.90607	14	15	14	3UTR	MIRT076227	1	1
hsa-let-7g-5p	NM_147187	TNFRSF10B	TGAGGTAGTAGTTTGTACAGTT#CTGCACTTCTGGAAGGCACAGGGTGCTGCTGCCTCC#.(((((((((((((((......#.))))...))))))))))).	3145	3181	1	-19.2	1	3.68988e-06	0.382	0	0	-3.79332	15	20	11	3UTR	MIRT438631	0	0
hsa-let-7g-5p	NM_152778	MFSD8	TGAGGTAGTAGTTTGTACAGTT#ACTGTATGTTTAACTTCTACCTCT#.(((((((.((((((((((((.#))))))))...)))).))))))).	2798	2822	1	-20.9	1	0.00961746	0.676	0	0	-4.84971	19	24	8	3UTR	MIRT499940	0	1
hsa-let-7g-5p	NM_153485	NUP155	TGAGGTAGTAGTTTGTACAGTT#ACTCAGTGGGTACTACTACCTCT#.(((((((((((.(.((((((.#)))..))).).))))))))))).	6233	6256	1	-21.2	1	0.000683685	0.632	0	0	-5.81791	18	23	11	3UTR	MIRT506363	1	0
hsa-let-7g-5p	NM_173064	IFNLR1	TGAGGTAGTAGTTTGTACAGTT#CTGATGCTGCTGCTGCCTTT#.(((((((((((..((((((..#))).))).))))))))))).	1542	1562	1	-20.8	1	0.00474767	0.441	1.99612	1.71692	-5.9393	17	20	11	3UTR	MIRT475329	0	1
hsa-let-7g-5p	NM_181334	PRR5-ARHGAP8	TGAGGTAGTAGTTTGTACAGTT#CTGTATATTTCGAGCTACCTCC#.((((((((....(((((((..#)))))))......)))))))).	1979	2001	1	-18.8	1	0.0899303	0.544	0	0	-12.4965	15	22	8	3UTR	MIRT761047	0	0
hsa-let-7g-5p	XM_005257014	MSI2	TGAGGTAGTAGTTTGTACAGTT#ACTGTGAAGGGGTGCCATACTACCTTAA#((((((((((....((((....#.))))..)))))))))).	3955	3983	1	-17.2	1	0.136698	0.515	0	0	-12.2551	14	18	10	3UTR	MIRT547376	1	1
hsa-let-7g-5p	XM_011531832	MFSD8	TGAGGTAGTAGTTTGTACAGTT#ACTGTATGTTTAACTTCTACCTCT#.(((((((.((((((((((((.#))))))))...)))).))))))).	3202	3226	1	-20.9	1	0.00961746	0.676	0	0	-4.84971	19	24	8	3UTR	MIRT499940	0	1
hsa-let-7g-5p	XM_017007989	MFSD8	TGAGGTAGTAGTTTGTACAGTT#ACTGTATGTTTAACTTCTACCTCT#.(((((((.((((((((((((.#))))))))...)))).))))))).	3115	3139	1	-20.9	1	0.00961746	0.676	0	0	-4.84971	19	24	8	3UTR	MIRT499940	0	1
hsa-let-7g-5p	XM_017024551	SOCS7	TGAGGTAGTAGTTTGTACAGTT#CTGCTGCCTCG#.((((((((((...........#)))))))))).	6027	6038	1	-17	1	0.0851026	0.515	0	0	-10.2546	10	11	10	3UTR	MIRT735753	0	1
hsa-let-7g-5p	XM_017028696	RBFOX2	TGAGGTAGTAGTTTGTACAGTT#AGGAGCACTGCCTCAG#(((((((((.((((.(......#).))))))))))))).	6904	6920	1	-17.5	1	5.20562e-05	0.559	0	0	-5.91553	14	16	13	3UTR	MIRT501391	1	1
hsa-let-7g-5p	XM_024452192	RBFOX2	TGAGGTAGTAGTTTGTACAGTT#AGGAGCACTGCCTCAG#(((((((((.((((.(......#).))))))))))))).	6708	6724	1	-17.5	1	5.20562e-05	0.559	0	0	-5.91553	14	16	13	3UTR	MIRT501391	1	1
hsa-let-7g-5p	XM_024453983	MFSD8	TGAGGTAGTAGTTTGTACAGTT#ACTGTATGTTTAACTTCTACCTCT#.(((((((.((((((((((((.#))))))))...)))).))))))).	2371	2395	1	-20.9	1	0.00961746	0.676	0	0	-4.84971	19	24	8	3UTR	MIRT499940	0	1
hsa-let-7g-5p	NM_014598	SOCS7	TGAGGTAGTAGTTTGTACAGTT#CTGCTGCCTCG#.((((((((((...........#)))))))))).	6161	6172	1	-17	1	0.0851026	0.515	0	0	-10.2546	10	11	10	3UTR	MIRT735753	0	1
hsa-let-7g-5p	NM_015042	ZNF609	TGAGGTAGTAGTTTGTACAGTT#AGCTGTTGAATCCAGTGTCCAGACTACCTGCCTTG#.((((((((((((((.(((.(.#.).))).)))))))).)))))).	8354	8389	1	-20.4	1	0.0177921	0.515	0	0	-4.02637	18	23	8	3UTR	MIRT735759	0	0
hsa-let-7g-5p	NM_016248	AKAP11	TGAGGTAGTAGTTTGTACAGTT#CTGTCAAAATACTACCTTC#.(((((((((.((((.((((..#)))))))).))))))))).	6064	6083	1	-19.3	1	0.278686	0.721	0.896006	1.06174	-6.85115	17	19	9	3UTR	MIRT046566	0	0
hsa-let-7g-5p	NM_018566	YOD1	TGAGGTAGTAGTTTGTACAGTT#AACTGTACATACATGCCTCT#.((((((...((.(((((((((#))))))))).)).)))))).	1425	1445	1	-20.7	1	0.010966	0.559	0.910209	0.745883	-9.69499	17	20	9	3UTR	MIRT510517	1	1
hsa-let-7g-5p	NM_018662	DISC1	TGAGGTAGTAGTTTGTACAGTT#GCTATTCTACTGCCTCAG#(((((((((((..((.......#.))..))))))))))).	5904	5922	1	-18.6	1	0.00461325	0.471	0.161624	-0.352028	-8.80656	13	17	11	3UTR	MIRT452941	0	0
hsa-let-7g-5p	NM_019091	PLEKHA3	TGAGGTAGTAGTTTGTACAGTT#ACTGTACTACCTACCTCAT#((((((((..((..(((((((.#))))))).)))))))))).	6762	6781	1	-20.4	1	0.0175852	0.676	1.02775	0.363464	-8.38244	17	19	10	3UTR	MIRT555548	1	0
hsa-let-7g-5p	NM_021214	ABHD17C	TGAGGTAGTAGTTTGTACAGTT#GCTGTATAAAGTAGCCTCG#.(((((..((.((((((((((.#)))))))))).))))))).	1384	1403	1	-19.9	0	0.0190726	0.618	0.601773	0.354767	-10.4754	17	19	10	3UTR	MIRT568659	1	1
hsa-let-7g-5p	NM_025009	CEP135	TGAGGTAGTAGTTTGTACAGTT#AACATGGACACAAATTCTACCTCT#.(((((((.(((((((......#.)))))))))))))).	3683	3707	1	-17.5	1	0.0625069	0.691	1.12094	1.83037	-4.84971	14	16	14	3UTR	MIRT502786	1	1
hsa-let-7g-5p	NM_002022	FMO4	TGAGGTAGTAGTTTGTACAGTT#CTGCTACCTCAG#(((((((((((...........#))))))))))).	2255	2267	1	-17.9	1	0.0906959	0.647	0	0	-10.3988	11	12	11	3UTR	MIRT617849	0	1
hsa-let-7g-5p	NM_002188	IL13	TGAGGTAGTAGTTTGTACAGTT#GACACCAGGAGTCCCTGGTAATAAGTACTGTGTACAGAATTCTGCTACCTCAC#(((((((((((((((((((...#.))))))))...))))))))))).	977	1030	1	-25.4	1	0.00370376	0.456	0	0	-3.93757	19	24	11	3UTR	MIRT006399	1	1
hsa-let-7g-5p	NM_002357	MXD1	TGAGGTAGTAGTTTGTACAGTT#TTGTGCGATGTTCTTGGGACCTCGCTGTGTTCTGCTATCTCGA#(((((((((((....((((((.#.))))))..))))))))))).	1588	1631	1	-20.7	1	0.00104465	0.5	0	0	-10.1658	17	21	11	3UTR	MIRT303323	1	1
hsa-let-7g-5p	NM_003243	TGFBR3	TGAGGTAGTAGTTTGTACAGTT#GTACAAGCTCTACTTTT#.(((((((.(((((((((....#)))))))))))))))).	5507	5524	1	-19.7	1	0.00904971	0.721	0	0	-4.84971	16	17	16	3UTR	MIRT546331	1	1
hsa-let-7g-5p	NM_004423	DVL3	TGAGGTAGTAGTTTGTACAGTT#TGCCTGCTGCCTCAG#(((((((((((...........#.))))))))))).	2934	2949	1	-18.3	1	0.011586	0.412	0.322605	0.0983409	-10.3988	11	13	11	3UTR	MIRT523988	1	1
hsa-let-7g-5p	NM_004852	ONECUT2	TGAGGTAGTAGTTTGTACAGTT#ATTGTACAGTGCTACCTCT#.(((((((((..(((((((((.#)))))))))))))))))).	9959	9978	1	-22.3	1	0.000565903	0.471	-0.647245	-0.11223	-9.9649	18	19	18	3UTR	MIRT080402	1	1
hsa-let-7g-5p	NM_004852	ONECUT2	TGAGGTAGTAGTTTGTACAGTT#AGCCTCAGTGGCTGCTGCTTCAT#(((((((((((((.........#.))))))))))))).	3758	3781	1	-17.4	1	0.000373157	0.574	1.39685	4.05393	-5.76291	13	15	13	3UTR	MIRT080402	1	1
hsa-let-7g-5p	NM_005901	SMAD2	TGAGGTAGTAGTTTGTACAGTT#GTACAGGGACTGCCTCT#.((((((((..(((((((....#))))))).)))))))).	34363	34380	1	-20.7	1	0.000184535	0.456	0.889235	0.738183	-7.86061	15	17	8	3UTR	MIRT054664	1	1
hsa-let-7g-5p	NM_006267	RANBP2	TGAGGTAGTAGTTTGTACAGTT#CTGTCATCTGTCTCTACTACCTCAG#(((((((((((...(.((((..#.))))).))))))))))).	10483	10508	1	-20.7	1	0.0031111	0.618	1.49026	0.866353	-9.6634	16	19	11	3UTR	MIRT046567	1	1
hsa-let-7g-5p	NM_006457	PDLIM5	TGAGGTAGTAGTTTGTACAGTT#AACTGAATACTTCTCCAATAGCAACCCCAAGCTACCTCCTCAC#(((((..((((((((.......#.))))))))..))))).	4146	4189	1	-18.7	0	0.00316573	0.5	0.0550488	0.508317	-7.61527	13	17	8	3UTR	MIRT735747	0	0
hsa-let-7g-5p	NM_006534	NCOA3	TGAGGTAGTAGTTTGTACAGTT#ACTGTACAAATGACACTGCACTA#..(((((((.(((((((((((.#)))))))))))...))))).)).	4525	4548	1	-19.2	1	0.047434	0.588	1.22194	1.62399	-6.19951	18	23	11	3UTR	MIRT153856	0	0
hsa-let-7g-5p	NM_006546	IGF2BP1	TGAGGTAGTAGTTTGTACAGTT#GGCGTAGTCAGGCAATGCTGTGTGCGAAGTAAACTACCTCAA#((((((((((.((((((((...#.)))))))).)..))))))))).	3693	3735	1	-22.5	1	0.041906	0.588	2.53788	2.57057	-6.76235	18	23	9	3UTR	MIRT003831	1	1
hsa-let-7g-5p	NM_006969	ZNF28	TGAGGTAGTAGTTTGTACAGTT#GTACAAACTTCTCACCTTT#.(((((((.(((((((((....#))))))))).)).))))).	4297	4316	1	-18.8	1	0.0660114	0.735	0.512655	-0.0937141	-4.84971	16	19	9	3UTR	MIRT486657	0	0
hsa-let-7g-5p	NM_013410	AK4	TGAGGTAGTAGTTTGTACAGTT#GCTGTCTTCTGGGAAGGATGATGAAATTTATTCCTGCTGCCTTAA#(((((((((((...........#.))))))))))).	2239	2284	1	-16.1	1	0.138398	0.618	0.380028	0.697982	-10.3988	11	13	11	3UTR	MIRT508930	0	0
hsa-let-7g-5p	NM_014001	GGA3	TGAGGTAGTAGTTTGTACAGTT#ATAAACTGCTATCCTCC#.(((((((((((((((......#))))))))))).)))).	2923	2940	1	-18.5	1	0.0472247	0.529	0.644803	2.34745	-3.79332	15	17	11	3UTR	MIRT499491	0	1
hsa-let-7g-5p	NM_001322250	MSI2	TGAGGTAGTAGTTTGTACAGTT#ACTGTGAAGGGGTGCCATACTACCTTAA#((((((((((....((((....#.))))..)))))))))).	3926	3954	1	-17.2	1	0.136698	0.515	0	0	-12.2551	14	18	10	3UTR	MIRT547376	1	1
hsa-let-7g-5p	NM_001330208	USP47	TGAGGTAGTAGTTTGTACAGTT#AGCTGTGCAAAGGCCATGAATGAATGAATTTTCTGTTTATTTCACTGATGCACACATTACCTCAT#(((((((((.((.((((((((.#.)))).)))).))))))))))).	4721	4786	1	-20.5	1	0.0600477	0.662	0	0	-6.46921	19	23	11	3UTR	MIRT761050	1	0
hsa-let-7g-5p	NM_001330511	AKT2	TGAGGTAGTAGTTTGTACAGTT#AGTGTGGGCACAGGCCTGGCTACCTCAT#(((((((((.((((((......#.))))))...))))))))).	3997	4025	1	-19.2	1	0.00587853	0.441	4.76818	5.32655	-5.18008	15	20	9	3UTR	MIRT437976	1	0
hsa-let-7g-5p	NM_001363520	MFSD8	TGAGGTAGTAGTTTGTACAGTT#ACTGTATGTTTAACTTCTACCTCT#.(((((((.((((((((((((.#))))))))...)))).))))))).	2495	2519	1	-20.9	1	0.00961746	0.676	0	0	-4.84971	19	24	8	3UTR	MIRT499940	0	1
hsa-let-7g-5p	NM_001363521	MFSD8	TGAGGTAGTAGTTTGTACAGTT#ACTGTATGTTTAACTTCTACCTCT#.(((((((.((((((((((((.#))))))))...)))).))))))).	2381	2405	1	-20.9	1	0.00961746	0.676	0	0	-4.84971	19	24	8	3UTR	MIRT499940	0	1
hsa-let-7g-5p	NM_001363818	MTX3	TGAGGTAGTAGTTTGTACAGTT#ACTGTATACAAAGAACTGCCTTAA#(((((((((..((((((((((.#)))))..)))))..))))))))).	1212	1236	1	-21.2	1	0.0286265	0.632	0	0	-8.00486	19	24	9	3UTR	MIRT682442	0	0
hsa-let-7g-5p	NM_001369761	ZNF28	TGAGGTAGTAGTTTGTACAGTT#GTACAAACTTCTCACCTTT#.(((((((.(((((((((....#))))))))).)).))))).	4415	4434	1	-18.8	1	0.0660114	0.735	0	0	-4.84971	16	19	9	3UTR	MIRT486657	0	0
hsa-let-7g-5p	NM_001369762	ZNF28	TGAGGTAGTAGTTTGTACAGTT#GTACAAACTTCTCACCTTT#.(((((((.(((((((((....#))))))))).)).))))).	4170	4189	1	-18.8	1	0.0660114	0.735	0	0	-4.84971	16	19	9	3UTR	MIRT486657	0	0
hsa-let-7g-5p	NM_001371590	MFSD8	TGAGGTAGTAGTTTGTACAGTT#ACTGTATGTTTAACTTCTACCTCT#.(((((((.((((((((((((.#))))))))...)))).))))))).	2661	2685	1	-20.9	1	0.00961746	0.676	0	0	-4.84971	19	24	8	3UTR	MIRT499940	0	1
hsa-let-7g-5p	NM_001371591	MFSD8	TGAGGTAGTAGTTTGTACAGTT#ACTGTATGTTTAACTTCTACCTCT#.(((((((.((((((((((((.#))))))))...)))).))))))).	2705	2729	1	-20.9	1	0.00961746	0.676	0	0	-4.84971	19	24	8	3UTR	MIRT499940	0	1
hsa-let-7g-5p	NM_001371593	MFSD8	TGAGGTAGTAGTTTGTACAGTT#ACTGTATGTTTAACTTCTACCTCT#.(((((((.((((((((((((.#))))))))...)))).))))))).	2582	2606	1	-20.9	1	0.00961746	0.676	0	0	-4.84971	19	24	8	3UTR	MIRT499940	0	1
hsa-let-7g-5p	NM_001371595	MFSD8	TGAGGTAGTAGTTTGTACAGTT#ACTGTATGTTTAACTTCTACCTCT#.(((((((.((((((((((((.#))))))))...)))).))))))).	2547	2571	1	-20.9	1	0.00961746	0.676	0	0	-4.84971	19	24	8	3UTR	MIRT499940	0	1
hsa-let-7g-5p	NM_001371596	MFSD8	TGAGGTAGTAGTTTGTACAGTT#ACTGTATGTTTAACTTCTACCTCT#.(((((((.((((((((((((.#))))))))...)))).))))))).	2696	2720	1	-20.9	1	0.00961746	0.676	0	0	-4.84971	19	24	8	3UTR	MIRT499940	0	1
hsa-let-7g-5p	NM_001376372	CELF1	TGAGGTAGTAGTTTGTACAGTT#CTGTACAGCTACCTTC#.((((((((....(((((((..#))))))))))))))).	2361	2377	1	-18.7	1	0.0013079	0.559	0	0	-12.4965	15	16	15	3UTR	MIRT502844	1	0
hsa-let-7g-5p	NM_001489	NR6A1	TGAGGTAGTAGTTTGTACAGTT#GGCTGCTACCTCT#.((((((((((((.........#)))))))))))).	3001	3014	1	-18.7	1	0.000261389	0.441	0	0	-5.61866	12	13	12	3UTR	MIRT471964	1	1
hsa-let-7g-5p	NM_001003652	SMAD2	TGAGGTAGTAGTTTGTACAGTT#GTACAGGGACTGCCTCT#.((((((((..(((((((....#))))))).)))))))).	34137	34154	1	-20.7	1	0.000184535	0.456	0	0	-7.86061	15	17	8	3UTR	MIRT054664	1	1
hsa-let-7g-5p	NM_001005353	AK4	TGAGGTAGTAGTTTGTACAGTT#GCTGTCTTCTGGGAAGGATGATGAAATTTATTCCTGCTGCCTTAA#(((((((((((...........#.))))))))))).	2369	2414	1	-16.1	1	0.138398	0.618	0.813884	0.418517	-10.3988	11	13	11	3UTR	MIRT508930	0	0
hsa-let-7g-5p	NM_001010887	ACER2	TGAGGTAGTAGTTTGTACAGTT#CTGTGAATCCTTTTACTACTACCTCT#.(((((((((((...(((((..#))))).........))))))))))).	1701	1727	1	-20.6	1	0.00680679	0.603	0.977404	0.0373698	-6.67474	16	26	11	3UTR	MIRT324735	1	1
hsa-let-7g-5p	NM_001010891	MTX3	TGAGGTAGTAGTTTGTACAGTT#ACTGTATACAAAGAACTGCCTTAA#(((((((((..((((((((((.#)))))..)))))..))))))))).	1123	1147	1	-21.2	1	0.0286265	0.632	0.250958	0.230228	-8.00486	19	24	9	3UTR	MIRT682442	0	0
hsa-let-7g-5p	NM_001011513	PDLIM5	TGAGGTAGTAGTTTGTACAGTT#AACTGAATACTTCTCCAATAGCAACCCCAAGCTACCTCCTCAC#(((((..((((((((.......#.))))))))..))))).	3819	3862	1	-18.7	0	0.00316573	0.5	0	0	-7.61527	13	17	8	3UTR	MIRT735747	0	0
hsa-let-7g-5p	NM_001012957	DISC1	TGAGGTAGTAGTTTGTACAGTT#GCTATTCTACTGCCTCAG#(((((((((((..((.......#.))..))))))))))).	5838	5856	1	-18.6	1	0.00461325	0.471	0	0	-8.80656	13	17	11	3UTR	MIRT452941	0	0
hsa-let-7g-5p	NM_001040152	PEG10	TGAGGTAGTAGTTTGTACAGTT#CTGGTCCCTTGCTACTACCTTG#.(((((((((((..(..(((..#)))..)....))))))))))).	4041	4063	1	-19.6	1	0.0683197	0.559	1.80439	1.34059	-6.17234	15	22	11	3UTR	MIRT561780	1	1
hsa-let-7g-5p	NM_001082577	RBFOX2	TGAGGTAGTAGTTTGTACAGTT#AGGAGCACTGCCTCAG#(((((((((.((((.(......#).))))))))))))).	6750	6766	1	-17.5	1	5.20562e-05	0.559	0	0	-5.91553	14	16	13	3UTR	MIRT501391	1	1
hsa-let-7g-5p	NM_001082578	RBFOX2	TGAGGTAGTAGTTTGTACAGTT#AGGAGCACTGCCTCAG#(((((((((.((((.(......#).))))))))))))).	7156	7172	1	-17.5	1	5.20562e-05	0.559	0	0	-5.91553	14	16	13	3UTR	MIRT501391	1	1
hsa-let-7g-5p	NM_001135937	SMAD2	TGAGGTAGTAGTTTGTACAGTT#GTACAGGGACTGCCTCT#.((((((((..(((((((....#))))))).)))))))).	34047	34064	1	-20.7	1	0.000184535	0.456	0	0	-7.86061	15	17	8	3UTR	MIRT054664	1	1
hsa-let-7g-5p	NM_001145442	POTEM	TGAGGTAGTAGTTTGTACAGTT#AACTGACTGACTACCTCAT#(((((((((((((.((......#.)).))))).)))))))).	2331	2350	1	-18.4	1	0.0674567	0.441	4.84484	4.16235	-4.79441	15	19	8	3UTR	MIRT735751	1	1
hsa-let-7g-5p	NM_001160423	IGF2BP1	TGAGGTAGTAGTTTGTACAGTT#GGCGTAGTCAGGCAATGCTGTGTGCGAAGTAAACTACCTCAA#((((((((((.((((((((...#.)))))))).)..))))))))).	3276	3318	1	-22.5	1	0.041906	0.588	2.53788	2.57057	-6.76235	18	23	9	3UTR	MIRT003831	1	1
hsa-let-7g-5p	NM_001164540	DISC1	TGAGGTAGTAGTTTGTACAGTT#GCTATTCTACTGCCTCAG#(((((((((((..((.......#.))..))))))))))).	5538	5556	1	-18.6	1	0.00461325	0.471	0	0	-8.80656	13	17	11	3UTR	MIRT452941	0	0
hsa-let-7g-5p	NM_001167741	MTX3	TGAGGTAGTAGTTTGTACAGTT#ACTGTATACAAAGAACTGCCTTAA#(((((((((..((((((((((.#)))))..)))))..))))))))).	1142	1166	1	-21.2	1	0.0286265	0.632	0	0	-8.00486	19	24	9	3UTR	MIRT682442	0	0
hsa-let-7g-5p	NM_001172640	CELF1	TGAGGTAGTAGTTTGTACAGTT#CTGTACAGCTACCTTC#.((((((((....(((((((..#))))))))))))))).	2091	2107	1	-18.7	1	0.0013079	0.559	2.0056	2.80217	-12.4965	15	16	15	3UTR	MIRT502844	1	0
hsa-let-7g-5p	NM_001172704	GGA3	TGAGGTAGTAGTTTGTACAGTT#ATAAACTGCTATCCTCC#.(((((((((((((((......#))))))))))).)))).	2089	2106	1	-18.5	1	0.0472247	0.529	3.00707	2.59458	-3.79332	15	17	11	3UTR	MIRT499491	0	1
hsa-let-7g-5p	NM_001174126	SLC11A2	TGAGGTAGTAGTTTGTACAGTT#AACTGGTCAAATTGACTATCTTG#.((((((((((((((..(((((#)))))..))))))).))))))).	2282	2305	1	-19.8	1	0.000197555	0.676	5.4946	4.21257	-4.02637	19	23	7	3UTR	MIRT461167	0	0
hsa-let-7g-5p	NM_001174126	SLC11A2	TGAGGTAGTAGTTTGTACAGTT#ACTGTAACCTCTACCTCC#.(((((((..((...((((((.#))))))))..))))))).	3106	3124	1	-17.8	1	0.082462	0.5	1.54586	5.02793	-8.97364	15	18	8	3UTR	MIRT461167	0	0
hsa-let-7g-5p	NM_001184962	PEG10	TGAGGTAGTAGTTTGTACAGTT#CTGGTCCCTTGCTACTACCTTG#.(((((((((((..(..(((..#)))..)....))))))))))).	4041	4063	1	-19.6	1	0.0683197	0.559	1.80439	1.34059	-6.17234	15	22	11	3UTR	MIRT561780	1	1
hsa-let-7g-5p	NM_001195683	TGFBR3	TGAGGTAGTAGTTTGTACAGTT#GTACAAGCTCTACTTTT#.(((((((.(((((((((....#)))))))))))))))).	5504	5521	1	-19.7	1	0.00904971	0.721	1.19859	3.55237	-4.84971	16	17	16	3UTR	MIRT546331	1	1
hsa-let-7g-5p	NM_001195684	TGFBR3	TGAGGTAGTAGTTTGTACAGTT#GTACAAGCTCTACTTTT#.(((((((.(((((((((....#)))))))))))))))).	5468	5485	1	-19.7	1	0.00904971	0.721	3.33259	3.47447	-4.84971	16	17	16	3UTR	MIRT546331	1	1
hsa-let-7g-5p	NM_001202514	MXD1	TGAGGTAGTAGTTTGTACAGTT#TTGTGCGATGTTCTTGGGACCTCGCTGTGTTCTGCTATCTCGA#(((((((((((....((((((.#.))))))..))))))))))).	1558	1601	1	-20.7	1	0.00104465	0.5	0.601999	0.474254	-10.1658	17	21	11	3UTR	MIRT303323	1	1
hsa-let-7g-5p	NM_001202514	MXD1	TGAGGTAGTAGTTTGTACAGTT#GCTGATAGCAACTGCTGGCTCC#.(((.((((((((..((((((.#)))).))..)))))))).))).	3957	3979	1	-19.4	0	0.000196196	0.559	0.991372	0.438461	-9.50465	17	22	8	3UTR	MIRT303323	1	1
hsa-let-7g-5p	NM_001243028	AKT2	TGAGGTAGTAGTTTGTACAGTT#AGTGTGGGCACAGGCCTGGCTACCTCAT#(((((((((.((((((......#.))))))...))))))))).	4161	4189	1	-19.2	1	0.00587853	0.441	5.81133	4.97252	-5.18008	15	20	9	3UTR	MIRT437976	1	0
hsa-let-7g-5p	NM_001256425	PDLIM5	TGAGGTAGTAGTTTGTACAGTT#AACTGAATACTTCTCCAATAGCAACCCCAAGCTACCTCCTCAC#(((((..((((((((.......#.))))))))..))))).	3727	3770	1	-18.7	0	0.00316573	0.5	0.949457	1.33602	-7.61527	13	17	8	3UTR	MIRT735747	0	0
hsa-let-7i-5p	NM_001291858	IGF1R	TGAGGTAGTAGTTTGTGCTGTT#GACAGCACAAGAGTTGCTTCT#.((((((((..(((((((((((#))))))))))).)))))))).	7375	7396	0.961538	-21.4	1	0.000217336	0.588	0	0	-7.86061	19	21	11	3UTR	MIRT073673	1	1
hsa-let-7i-5p	NM_032875	FBXL20	TGAGGTAGTAGTTTGTGCTGTT#AACAGCATCTGCTGTCCTCC#.((((((((((...((((((((#)))))))))))))).)))).	1909	1929	0.961538	-21.9	1	0.000198048	0.559	0	0	-9.2861	18	20	14	3UTR	MIRT548262	0	0
hsa-let-7i-5p	NM_014779	TSC22D2	TGAGGTAGTAGTTTGTGCTGTT#AACAGCAGTTATTACTACTTTT#.(((((((((((...(((((((#)))))))...))))))))))).	5656	5678	0.961538	-21.5	1	0.0049452	0.735	0	0	-6.67474	18	22	11	3UTR	MIRT465130	1	1
hsa-let-7i-5p	NM_025009	CEP135	TGAGGTAGTAGTTTGTGCTGTT#GCTGAAAATCATGAACATGGACACAAATTCTACCTCT#.(((((((.((((((((((((.#.)))).))))))))))))))).	3670	3707	0.961538	-22.2	1	0.0625069	0.691	3.14953	1.71225	-4.84971	19	22	15	3UTR	MIRT502788	1	1
hsa-let-7i-5p	NM_004805	POLR2D	TGAGGTAGTAGTTTGTGCTGTT#AGCCTCTTGGATAGCTGGGACCACAGGCACGAGCTACCATGCCTGGC#(.(((((((((((((((((((.#.)))).))))))))))..))))).).	4586	4633	0.961538	-24	1	0.000179221	0.5	5.65551	4.04736	-5.10125	20	26	10	3UTR	MIRT470682	1	1
hsa-let-7i-5p	NM_006282	STK4	TGAGGTAGTAGTTTGTGCTGTT#ACAGCACAGATACTGCCCAG#((.((((((.(((((((((((.#))))))))))))))))))).	2296	2316	0.961538	-25.2	0	0.00173274	0.515	1.27802	0.702704	-6.73762	19	20	19	3UTR	MIRT118590	0	0
hsa-let-7i-5p	NM_001347591	KDM5B	TGAGGTAGTAGTTTGTGCTGTT#ACAGCATTAAAATTTTACCTCT#.(((((((.((((((((((((.#)))))))..)))))))))))).	5975	5997	0.961538	-19.4	1	0.092933	0.618	3.74623	3.9852	-4.84971	19	22	12	3UTR	MIRT046553	0	0
hsa-let-7i-5p	NM_001370208	FBXL20	TGAGGTAGTAGTTTGTGCTGTT#AACAGCATCTGCTGTCCTCC#.((((((((((...((((((((#)))))))))))))).)))).	2027	2047	0.961538	-21.9	1	0.000198048	0.559	0	0	-9.2861	18	20	14	3UTR	MIRT548262	0	0
hsa-let-7i-5p	NM_000875	IGF1R	TGAGGTAGTAGTTTGTGCTGTT#GACAGCACAAGAGTTGCTTCT#.((((((((..(((((((((((#))))))))))).)))))))).	7378	7399	0.961538	-21.4	1	0.000217336	0.588	0	0	-7.86061	19	21	11	3UTR	MIRT073673	1	1
hsa-let-7i-5p	NM_001174130	SLC11A2	TGAGGTAGTAGTTTGTGCTGTT#CAGCAAAGTTGAACTGGGCTACCTCT#.(((((((((((((((((((..#)))))....))))))..)))))))).	2857	2883	0.961538	-21.1	1	0.000596355	0.544	5.74558	5.05799	-3.79332	19	26	8	3UTR	MIRT461166	0	0
hsa-let-7i-5p	NM_001184906	FBXL20	TGAGGTAGTAGTTTGTGCTGTT#AACAGCATCTGCTGTCCTCC#.((((((((((...((((((((#)))))))))))))).)))).	1813	1833	0.961538	-21.9	1	0.000198048	0.559	0.016864	-0.0978599	-9.2861	18	20	14	3UTR	MIRT548262	0	0
hsa-let-7i-5p	NM_001256429	PDLIM5	TGAGGTAGTAGTTTGTGCTGTT#AACAGTTATGCTGTGCTGCCTCT#.(((((((((((....((((((#))))))...)))..)))))))).	901	924	1	-20.2	1	0.0168228	0.632	-0.0022638	0.465068	-6.90779	17	23	8	3UTR	MIRT735775	0	0
hsa-let-7i-5p	NM_001256441	C19orf47	TGAGGTAGTAGTTTGTGCTGTT#AGCAGGGTCTGCTGCCTCAG#(((((((((((.((.((((...#)))).)).))))))))))).	1595	1615	1	-24.8	1	2.34337e-09	0.353	-0.877624	-0.0565759	-8.01983	17	20	11	3UTR	MIRT559082	1	1
hsa-let-7i-5p	NM_001256678	PRORP	TGAGGTAGTAGTTTGTGCTGTT#CAGCATAAGTCATACTGCCA#...(((((((((((((((((..#))))))))).).))))))).	5041	5061	1	-21	0	0.0238937	0.471	2.96979	2.23638	-6.51454	17	20	9	3UTR	MIRT549796	1	0
hsa-let-7i-5p	NM_001256681	PRORP	TGAGGTAGTAGTTTGTGCTGTT#CAGCATAAGTCATACTGCCA#...(((((((((((((((((..#))))))))).).))))))).	4036	4056	1	-21	0	0.0238937	0.471	0.179272	0.0789336	-6.51454	17	20	9	3UTR	MIRT549796	1	0
hsa-let-7i-5p	NM_001267060	SNX17	TGAGGTAGTAGTTTGTGCTGTT#ACAGCATGGACTACTATGCTA#..(((((((((((((((((((.#))))))))))))))))).)).	1912	1933	1	-23.3	1	0.000685392	0.441	0	0	-4.957	19	21	17	3UTR	MIRT496107	1	0
hsa-let-7i-5p	NM_001267060	SNX17	TGAGGTAGTAGTTTGTGCTGTT#CAGCCTGACTGCTGCCTA#..(((((((((((.(.((((..#))))).))))))))))).	1857	1875	1	-23.2	1	0.000736702	0.441	0	0	-6.04689	16	18	11	3UTR	MIRT496107	1	0
hsa-let-7i-5p	NM_001276320	YOD1	TGAGGTAGTAGTTTGTGCTGTT#GCATGAATGAGGGTTGAAGCCTACTACCTCAC#((((((((((((((((((....#))))))).............))))))))))).	1261	1293	1	-21.3	1	0.0158146	0.529	0	0	-3.93757	18	32	11	3UTR	MIRT510520	1	1
hsa-let-7i-5p	NM_001278312	NUP155	TGAGGTAGTAGTTTGTGCTGTT#CAGTGGGTACTACTACCTCT#.(((((((((((.(.(((((..#))))).).))))))))))).	6044	6064	1	-24.4	1	0.000683685	0.632	0	0	-5.81791	17	20	11	3UTR	MIRT506364	1	0
hsa-let-7i-5p	NM_001278312	NUP155	TGAGGTAGTAGTTTGTGCTGTT#GCAGTAAAGGATACTGCTACCTTC#.(((((((((((...((((((.#))))))......))))))))))).	5268	5292	1	-21.6	1	0.00101027	0.588	0	0	-6.67474	17	24	11	3UTR	MIRT506364	1	0
hsa-let-7i-5p	NM_001278516	MDM4	TGAGGTAGTAGTTTGTGCTGTT#GATGGCAGAGCTACTATCTA#..((((((((((((.(((((((#))))))))))))))))))).	8160	8180	1	-21.2	1	0.00375951	0.544	0	0	-5.69245	19	20	19	3UTR	MIRT112246	1	1
hsa-let-7i-5p	NM_001278517	MDM4	TGAGGTAGTAGTTTGTGCTGTT#GATGGCAGAGCTACTATCTA#..((((((((((((.(((((((#))))))))))))))))))).	7934	7954	1	-21.2	1	0.00375951	0.544	0.313677	0.0525341	-5.69245	19	20	19	3UTR	MIRT112246	1	1
hsa-let-7i-5p	NM_001278518	MDM4	TGAGGTAGTAGTTTGTGCTGTT#GATGGCAGAGCTACTATCTA#..((((((((((((.(((((((#))))))))))))))))))).	7749	7769	1	-21.2	1	0.00375951	0.544	0	0	-5.69245	19	20	19	3UTR	MIRT112246	1	1
hsa-let-7i-5p	NM_001278519	MDM4	TGAGGTAGTAGTTTGTGCTGTT#GATGGCAGAGCTACTATCTA#..((((((((((((.(((((((#))))))))))))))))))).	7559	7579	1	-21.2	1	0.00375951	0.544	0	0	-5.69245	19	20	19	3UTR	MIRT112246	1	1
hsa-let-7i-5p	NM_001278546	NR6A1	TGAGGTAGTAGTTTGTGCTGTT#AATGGCCCGGCTGCTACCTCT#.((((((((((((.(.((((((#))))))).)))))))))))).	2996	3017	1	-24.4	1	0.000261389	0.441	0	0	-4.88321	19	21	12	3UTR	MIRT471961	1	1
hsa-let-7i-5p	NM_001280792	SURF4	TGAGGTAGTAGTTTGTGCTGTT#AACAGTCACAGATCCCTACCTG#..((((((..((((((((((((#))))).)))))))..)))))).	712	734	1	-21.8	1	0.00153649	0.441	0	0	-7.2559	18	22	7	3UTR	MIRT565449	1	1
hsa-let-7i-5p	NM_001281463	SMC1A	TGAGGTAGTAGTTTGTGCTGTT#GGCAGCAGGAGCTACAATGCA#....((((((((((.(((((((#))))))).)))))))..))).	9559	9580	1	-20.4	0	0.00478701	0.529	0	0	-10.282	17	21	7	3UTR	MIRT505583	1	1
hsa-let-7i-5p	NM_001282659	USP47	TGAGGTAGTAGTTTGTGCTGTT#AACAGCATTGGTGCTCCCTCAT#(((((.((((.(..((((((((#)))))))).).)))).))))).	8499	8521	1	-21.7	0	0.00844922	0.5	0	0	-10.8093	18	22	8	3UTR	MIRT761060	1	1
hsa-let-7i-5p	NM_001289410	FAM104A	TGAGGTAGTAGTTTGTGCTGTT#TAGCTCAAGCTAGTAAAACCTTG#.((((((.(((((((.((((..#)))).))))))).)...))))).	2649	2672	1	-17.8	1	0.0138543	0.588	1.56783	1.35888	-6.34001	17	23	7	3UTR	MIRT574786	1	1
hsa-let-7i-5p	NM_001289411	FAM104A	TGAGGTAGTAGTTTGTGCTGTT#TAGCTCAAGCTAGTAAAACCTTG#.((((((.(((((((.((((..#)))).))))))).)...))))).	2667	2690	1	-17.8	1	0.0138543	0.588	1.56783	1.35888	-6.34001	17	23	7	3UTR	MIRT574786	1	1
hsa-let-7i-5p	NM_001297705	ADGRL2	TGAGGTAGTAGTTTGTGCTGTT#AGCAGCAAGACTCACAACCTCGA#((((((.(((((((.(((((((#)))))))))))).)).)))))).	3997	4020	1	-21.7	0	0.0135659	0.471	0	0	-6.21671	20	23	12	3UTR	MIRT046545	0	0
hsa-let-7i-5p	NM_001297706	ADGRL2	TGAGGTAGTAGTTTGTGCTGTT#AGCAGCAAGACTCACAACCTCGA#((((((.(((((((.(((((((#)))))))))))).)).)))))).	3794	3817	1	-21.7	0	0.0135659	0.471	0	0	-6.21671	20	23	12	3UTR	MIRT046545	0	0
hsa-let-7i-5p	NM_001301019	NKAPD1	TGAGGTAGTAGTTTGTGCTGTT#AATTACTACCTCT#.((((((((((((.........#)))))))))))).	2559	2572	1	-16.5	1	0.0685027	0.647	0.729375	0.797637	-5.61866	12	13	12	3UTR	MIRT264696	1	0
hsa-let-7i-5p	NM_001307939	ARID3B	TGAGGTAGTAGTTTGTGCTGTT#AGCTTGAGCACAAACAGATACCTCAG#(((((((...(((((((((...#.)))))))))...))))))).	3509	3535	1	-24.5	1	0.0212484	0.5	0	0	-8.55011	16	21	9	3UTR	MIRT073009	1	1
hsa-let-7i-5p	NM_001308384	SLC38A7	TGAGGTAGTAGTTTGTGCTGTT#ACAGCACCAAGCTCTGCCA#...(((((.((((((((((((.#))))))).)))))))))).	3461	3480	1	-23	0	1.1447e-05	0.412	0	0	-7.57093	17	19	10	3UTR	MIRT682178	0	0
hsa-let-7i-5p	NM_001317123	AGO1	TGAGGTAGTAGTTTGTGCTGTT#AACAACATGAACTGCTGCA#....(((((((((((((.((((#)))).))))))))))))).	8249	8268	1	-19.6	0	2.08151e-05	0.588	0	0	-9.54656	17	19	13	3UTR	MIRT437857	1	1
hsa-let-7i-5p	NM_030576	LIMD2	TGAGGTAGTAGTTTGTGCTGTT#GCAGTCACAGCTACTGTCTCAG#(((((((((((.(((((((((.#)))).)))))))))))))))).	1845	1867	1	-23.3	1	0.00135371	0.5	-0.605084	-0.226901	-7.28438	20	22	16	3UTR	MIRT493326	1	1
hsa-let-7i-5p	NM_030806	C1orf21	TGAGGTAGTAGTTTGTGCTGTT#AGCAGGAACTTTGGCCTCAT#((((((...(((((.((((...#)))).)))))...)))))).	4840	4860	1	-21.4	0	5.2078e-05	0.485	0	0	-9.58674	15	20	6	3UTR	MIRT268843	0	0
hsa-let-7i-5p	NM_032186	ZNF644	TGAGGTAGTAGTTTGTGCTGTT#GACAATAAAGTGGTGCATCCATGCTACCTCC#.((((((((((..((((((...#.))))))..).))))))))).	1096	1127	1	-20.3	1	0.0157939	0.603	0	0	-8.42926	16	21	9	3UTR	MIRT505014	1	1
hsa-let-7i-5p	NM_032522	ZBTB37	TGAGGTAGTAGTTTGTGCTGTT#AACAGCACAGAGCCGTTCTGCAACTTCC#.(((((.(((((((((((((((#)))))))))))......)))).))))).	14612	14640	1	-22	0	0.00349363	0.574	0	0	-5.33701	20	28	11	3UTR	MIRT574360	1	0
hsa-let-7i-5p	NM_032833	PPP1R15B	TGAGGTAGTAGTTTGTGCTGTT#GGCAGCCTGTAGTCCTAGCTAGCATACACTACCTCT#.((((((((.((.(((((((((#))))))...............))).)))))))))).	2551	2587	1	-20.5	1	0.00106303	0.574	3.83255	3.868	-6.32496	19	36	10	3UTR	MIRT470416	1	1
hsa-let-7i-5p	NM_032838	ZNF566	TGAGGTAGTAGTTTGTGCTGTT#GACAGCACTTTTAACACCTTT#.(((((.((.....((((((((#)))))))).....))))))).	1606	1627	1	-17.6	0	0.188092	0.647	0.634527	0.339927	-14.8971	15	21	8	3UTR	MIRT510397	1	1
hsa-let-7i-5p	NM_032875	FBXL20	TGAGGTAGTAGTTTGTGCTGTT#GGCATGCACCACTACTGCCTGGC#(.((((((((((..((((((((#)))).)))).)))))))))).).	3135	3158	1	-23	1	0.000119439	0.559	0	0	-7.24722	19	23	10	3UTR	MIRT548262	0	0
hsa-let-7i-5p	NM_033089	ZCCHC3	TGAGGTAGTAGTTTGTGCTGTT#CGGTGCTCATTCCACTACCTCT#.(((((((((((..((((((..#))))))..)))..)))))))).	2087	2109	1	-18.5	1	0.128446	0.485	1.8431	1.86482	-5.9393	17	22	8	3UTR	MIRT083305	0	0
hsa-let-7i-5p	NM_033334	NR6A1	TGAGGTAGTAGTTTGTGCTGTT#AATGGCCCGGCTGCTACCTCT#.((((((((((((.(.((((((#))))))).)))))))))))).	3008	3029	1	-24.4	1	0.000261389	0.441	0	0	-4.88321	19	21	12	3UTR	MIRT471961	1	1
hsa-let-7i-5p	NM_058241	CCNT2	TGAGGTAGTAGTTTGTGCTGTT#CAGTATTTCTAACCTGATTACTGCCTCAG#(((((((((((((.((((((..#)))))).........))))))))))))).	5917	5946	1	-21.3	1	0.00237228	0.574	0	0	-4.79441	19	29	13	3UTR	MIRT548975	1	1
hsa-let-7i-5p	NM_138962	MSI2	TGAGGTAGTAGTTTGTGCTGTT#GGCACAGACACTACA#....(((((.(((((((((...#)))))))))))))).	5542	5557	1	-19.6	0	0.00781618	0.456	0	0	-10.7891	14	15	14	3UTR	MIRT547377	1	1
hsa-let-7i-5p	NM_144775	SMCR8	TGAGGTAGTAGTTTGTGCTGTT#ACAGCTTTTTATATCGCACAGGACACATCAGCCTGAGCTGCTGCCTCAT#(((((((((((((((.((((..#.)))).))))))))))))))).	6604	6653	1	-28.3	1	0.000115753	0.456	0	0	-4.17062	19	22	15	3UTR	MIRT076228	1	1
hsa-let-7i-5p	NM_145168	SDR42E1	TGAGGTAGTAGTTTGTGCTGTT#GGCAGAAGCCACCCAGCACTGCTACCTCAC#((((((((((....((((((..#.)))))))))))))))).	5156	5186	1	-23.7	1	0.0383632	0.397	-0.4895	0.207625	-12.2551	16	18	16	3UTR	MIRT499650	0	1
hsa-let-7i-5p	NM_145690	YWHAZ	TGAGGTAGTAGTTTGTGCTGTT#CACAGACTATTTCCCTCAT#(((((.(((((((((((.....#)))))))))))..))))).	2447	2466	1	-20	0	0.392029	0.559	3.75738	4.28908	-5.83853	16	19	11	3UTR	MIRT463659	0	0
hsa-let-7i-5p	NM_152407	GRPEL2	TGAGGTAGTAGTTTGTGCTGTT#ACTCACAAATCACTACCTCT#.((((((((.(((((((..((.#)).))))))).)))))))).	1900	1920	1	-20.7	1	0.0517501	0.706	0	0	-5.03583	17	20	8	3UTR	MIRT095771	1	1
hsa-let-7i-5p	NM_153485	NUP155	TGAGGTAGTAGTTTGTGCTGTT#CAGTGGGTACTACTACCTCT#.(((((((((((.(.(((((..#))))).).))))))))))).	6236	6256	1	-24.4	1	0.000683685	0.632	0	0	-5.81791	17	20	11	3UTR	MIRT506364	1	0
hsa-let-7i-5p	NM_153485	NUP155	TGAGGTAGTAGTTTGTGCTGTT#GCAGTAAAGGATACTGCTACCTTC#.(((((((((((...((((((.#))))))......))))))))))).	5460	5484	1	-21.6	1	0.00101027	0.588	0	0	-6.67474	17	24	11	3UTR	MIRT506364	1	0
hsa-let-7i-5p	NM_171999	SALL3	TGAGGTAGTAGTTTGTGCTGTT#GGCAGCACAAACACGGCGTCGTGAACTACCTCAT#(((((((((.((((((((((((#))))))))))))............))))))))).	5915	5949	1	-27.7	1	0.00344949	0.426	0	0	-5.18008	21	34	12	3UTR	MIRT252335	1	1
hsa-let-7i-5p	NM_173791	PDZD8	TGAGGTAGTAGTTTGTGCTGTT#GACAGTATAAGGTACATGTACCCTCAA#((((((((((.(((((((((((#))))))))))).)))...)))).))).	8857	8884	1	-20.9	1	0.0109416	0.647	0	0	-6.76235	21	27	11	3UTR	MIRT555714	1	0
hsa-let-7i-5p	NM_178557	NAT8L	TGAGGTAGTAGTTTGTGCTGTT#GAATCTTATCAGCCCAGGCTGCTGCCA#...((((((((((((.((((..#.)))).)))))))))))).	1953	1980	1	-25.3	0	1.9004e-06	0.368	0	0	-6.74759	16	19	12	3UTR	MIRT309850	1	1
hsa-let-7i-5p	NM_184231	NCKIPSD	TGAGGTAGTAGTTTGTGCTGTT#GGCCAAGCTGCTGCTTTG#.((((((((((((((.(((...#))))))))))))))))).	2762	2780	1	-22.7	1	3.3894e-06	0.412	0	0	-4.02637	17	18	17	3UTR	MIRT522346	0	0
hsa-let-7i-5p	NM_198514	NHLRC2	TGAGGTAGTAGTTTGTGCTGTT#CTGTAAAAAATAAACTACTGCTTCC#.(((((((((((((((......#.))))))))))))))).	10127	10152	1	-20	1	0.25069	0.618	0	0	-3.79332	15	17	15	3UTR	MIRT701433	1	0
hsa-let-7i-5p	NM_201269	ZNF644	TGAGGTAGTAGTTTGTGCTGTT#GGTGCATCCATGCTACCTCC#.((((((((((..((((((...#))))))..).))))))))).	4751	4771	1	-20.2	1	0.0157939	0.603	1.58078	2.6132	-8.42926	16	20	9	3UTR	MIRT505014	1	1
hsa-let-7i-5p	NM_203390	RBM12B	TGAGGTAGTAGTTTGTGCTGTT#GACAGACCACTGACTCCAGTTCATGCTTTTGCTGCCTCAC#((((((((((((.((.((((..#.)))).)).)))...))))))))).	4521	4561	1	-21.8	1	0.0146967	0.618	0	0	-5.45975	18	25	9	3UTR	MIRT543782	0	0
hsa-let-7i-5p	XM_005251063	YWHAZ	TGAGGTAGTAGTTTGTGCTGTT#CACAGACTATTTCCCTCAT#(((((.(((((((((((.....#)))))))))))..))))).	2651	2670	1	-20	0	0.392029	0.559	0	0	-5.83853	16	19	11	3UTR	MIRT463659	0	0
hsa-let-7i-5p	XM_005257014	MSI2	TGAGGTAGTAGTTTGTGCTGTT#GGCACAGACACTACA#....(((((.(((((((((...#)))))))))))))).	5474	5489	1	-19.6	0	0.00781618	0.456	0	0	-10.7891	14	15	14	3UTR	MIRT547377	1	1
hsa-let-7i-5p	XM_005258318	KIAA1328	TGAGGTAGTAGTTTGTGCTGTT#GGCACAAAGGAATCTGCCTTT#.(((((((...((((((((...#)))))))).....))))))).	4420	4441	1	-19.5	1	0.000260098	0.485	0	0	-8.917	15	21	8	3UTR	MIRT702481	0	0
hsa-let-7i-5p	XM_005262898	MFSD8	TGAGGTAGTAGTTTGTGCTGTT#AACATTACAAATGATGTATTTAAAGCACCTACCTCAG#((((((((......(((((...#.))))))))))))).	1675	1712	1	-17.7	1	0.038984	0.647	0	0	-14.554	13	15	13	3UTR	MIRT499939	0	1
hsa-let-7i-5p	XM_006710670	PAFAH2	TGAGGTAGTAGTTTGTGCTGTT#CAGCCCAGCGAAGCTCATTCCCTTACCCCCGGCCAGTGCTGCTGCTTCAG#(((((((((((((((.((((..#.))))))).)))))))))))).	1740	1790	1	-23.9	1	2.83235e-05	0.456	0	0	-4.17062	19	22	12	3UTR	MIRT713517	0	0
hsa-let-7i-5p	XM_011509092	KDM5B	TGAGGTAGTAGTTTGTGCTGTT#ACAGCATTAAAATTTTACCTCT#.(((((((.((((((((((((.#)))))))..)))))))))))).	5053	5075	1	-19.4	1	0.092933	0.618	0	0	-4.84971	19	22	12	3UTR	MIRT046553	0	0
hsa-let-7i-5p	XM_011517029	RBM12B	TGAGGTAGTAGTTTGTGCTGTT#GACAGACCACTGACTCCAGTTCATGCTTTTGCTGCCTCAC#((((((((((((.((.((((..#.)))).)).)))...))))))))).	4475	4515	1	-21.8	1	0.0146967	0.618	0	0	-5.45975	18	25	9	3UTR	MIRT543782	0	0
hsa-let-7i-5p	XM_017002491	ZNF644	TGAGGTAGTAGTTTGTGCTGTT#GGTGCATCCATGCTACCTCC#.((((((((((..((((((...#))))))..).))))))))).	4906	4926	1	-20.2	1	0.0157939	0.603	0	0	-8.42926	16	20	9	3UTR	MIRT505014	1	1
hsa-let-7i-5p	XM_017002556	ZBTB37	TGAGGTAGTAGTTTGTGCTGTT#AACAGCACAGAGCCGTTCTGCAACTTCC#.(((((.(((((((((((((((#)))))))))))......)))).))))).	2636	2664	1	-22	0	0.00349363	0.574	0	0	-5.33701	20	28	11	3UTR	MIRT574360	1	0
hsa-let-7i-5p	XM_017004394	SEMA4C	TGAGGTAGTAGTTTGTGCTGTT#AGCGTGGGAGGTGTAGCTCCTACTTTTGCACAGGCACCAGCTACCTCAG#(((((((((.((((((((....#.))))))))....))))))))).	2342	2391	1	-24.3	1	0.00284746	0.412	0	0	-5.18008	17	23	9	3UTR	MIRT501245	1	1
hsa-let-7i-5p	XM_017013408	RBM12B	TGAGGTAGTAGTTTGTGCTGTT#GACAGACCACTGACTCCAGTTCATGCTTTTGCTGCCTCAC#((((((((((((.((.((((..#.)))).)).)))...))))))))).	4527	4567	1	-21.8	1	0.0146967	0.618	0	0	-5.45975	18	25	9	3UTR	MIRT543782	0	0
hsa-let-7i-5p	XM_017028696	RBFOX2	TGAGGTAGTAGTTTGTGCTGTT#AGGAGGAGCACTGCCTCAG#(((((((((.((((.(.((...#)).).))))))))))))).	6901	6920	1	-21	1	5.20562e-05	0.559	0	0	-5.91553	16	19	13	3UTR	MIRT501392	1	1
hsa-let-7i-5p	XM_024450302	ZBTB37	TGAGGTAGTAGTTTGTGCTGTT#AACAGCACAGAGCCGTTCTGCAACTTCC#.(((((.(((((((((((((((#)))))))))))......)))).))))).	2546	2574	1	-22	0	0.00349363	0.574	0	0	-5.33701	20	28	11	3UTR	MIRT574360	1	0
hsa-let-7i-5p	XM_024452192	RBFOX2	TGAGGTAGTAGTTTGTGCTGTT#AGGAGGAGCACTGCCTCAG#(((((((((.((((.(.((...#)).).))))))))))))).	6705	6724	1	-21	1	5.20562e-05	0.559	0	0	-5.91553	16	19	13	3UTR	MIRT501392	1	1
hsa-let-7i-5p	NM_014748	SNX17	TGAGGTAGTAGTTTGTGCTGTT#ACAGCATGGACTACTATGCTA#..(((((((((((((((((((.#))))))))))))))))).)).	1987	2008	1	-23.3	1	0.000685392	0.441	0	0	-4.957	19	21	17	3UTR	MIRT496107	1	0
hsa-let-7i-5p	NM_014748	SNX17	TGAGGTAGTAGTTTGTGCTGTT#CAGCCTGACTGCTGCCTA#..(((((((((((.(.((((..#))))).))))))))))).	1932	1950	1	-23.2	1	0.000736702	0.441	0	0	-6.04689	16	18	11	3UTR	MIRT496107	1	0
hsa-let-7i-5p	NM_014872	ZBTB5	TGAGGTAGTAGTTTGTGCTGTT#GCAGTCATAAACACTGCACTTT#.((((((((.(((((((((((.#)))).)))))))))))).))).	2821	2843	1	-19.3	1	0.000978527	0.574	0	0	-5.03583	19	22	12	3UTR	MIRT491860	1	1
hsa-let-7i-5p	NM_015042	ZNF609	TGAGGTAGTAGTTTGTGCTGTT#CAGTGTCCAGACTACCTGCCTTG#.((((((((((((((.((((..#))))...)))))))).)))))).	8366	8389	1	-20.8	1	0.0177921	0.515	0	0	-4.02637	18	23	8	3UTR	MIRT735787	0	0
hsa-let-7i-5p	NM_015042	ZNF609	TGAGGTAGTAGTTTGTGCTGTT#GGCAGCATGTGGAGGAACTAGAATCTCAG#((((((..((((((((((((((#))))))))......))))))..)))))).	5136	5165	1	-20.7	0	0.0114647	0.559	0	0	-7.7949	20	29	8	3UTR	MIRT735787	0	0
hsa-let-7i-5p	NM_015103	PLXND1	TGAGGTAGTAGTTTGTGCTGTT#GCAGCCCAGAAACTCTACCTCAT#((((((((.(((((.((((((.#)))))..).))))))))))))).	6201	6224	1	-23.3	1	0.133036	0.368	0	0	-5.72941	19	23	13	3UTR	MIRT470864	1	1
hsa-let-7i-5p	NM_016620	ZNF644	TGAGGTAGTAGTTTGTGCTGTT#GACAATAAAGTGGTGCATCCATGCTACCTCC#.((((((((((..((((((...#.))))))..).))))))))).	1261	1292	1	-20.3	1	0.0157939	0.603	2.08338	2.19097	-8.42926	16	21	9	3UTR	MIRT505014	1	1
hsa-let-7i-5p	NM_018184	ARL8B	TGAGGTAGTAGTTTGTGCTGTT#GCACTGTGTTGCACAGACACTACTTG#..(((((((.((((((((....#.))))))))))))))).	2254	2280	1	-20.5	1	0.00109489	0.647	1.66091	1.71961	-6.19951	15	17	15	3UTR	MIRT680835	0	0
hsa-let-7i-5p	NM_018195	NKAPD1	TGAGGTAGTAGTTTGTGCTGTT#AATAGTCTCTAATTACTACCTCT#.((((((((((((.(.((((((#))))))..).)))))))))))).	3066	3089	1	-20.9	1	0.0685027	0.647	1.62141	0.669717	-4.88321	19	23	12	3UTR	MIRT264696	1	0
hsa-let-7i-5p	NM_018231	SLC38A7	TGAGGTAGTAGTTTGTGCTGTT#ACAGCACCAAGCTCTGCCA#...(((((.((((((((((((.#))))))).)))))))))).	3765	3784	1	-23	0	1.1447e-05	0.412	0	0	-7.57093	17	19	10	3UTR	MIRT682178	0	0
hsa-let-7i-5p	NM_018360	TXLNG	TGAGGTAGTAGTTTGTGCTGTT#AACAGTACTTGGCCTGCTGCTTTT#.((((((((((...((((((((#)))))))).....)))))))))).	3599	3623	1	-20.7	1	0.000137395	0.632	2.12857	1.28688	-9.2861	18	24	10	3UTR	MIRT259484	1	1
hsa-let-7i-5p	NM_018566	YOD1	TGAGGTAGTAGTTTGTGCTGTT#GCATGAATGAGGGTTGAAGCCTACTACCTCAC#((((((((((((((((((....#))))))).............))))))))))).	1230	1262	1	-21.3	1	0.0158146	0.529	0.879969	0.211985	-3.93757	18	32	11	3UTR	MIRT510520	1	1
hsa-let-7i-5p	NM_018662	DISC1	TGAGGTAGTAGTTTGTGCTGTT#GGTTCAAGCTATTCTACTGCCTCAG#(((((((((((..((.(((...#.)))))..))))))))))).	5897	5922	1	-22.7	1	0.00461325	0.471	-0.260538	-0.306316	-8.80656	16	20	11	3UTR	MIRT452940	0	0
hsa-let-7i-5p	NM_019091	PLEKHA3	TGAGGTAGTAGTTTGTGCTGTT#AACAGTGCCTGCTATTAGCTTG#.(((.(((((((..((((((((#))))))))..))))))).))).	8679	8701	1	-19.6	0	9.69001e-05	0.588	-0.270726	0.0279493	-10.0583	18	22	8	3UTR	MIRT555542	1	0
hsa-let-7i-5p	NM_020696	KIAA1143	TGAGGTAGTAGTTTGTGCTGTT#CAGCTTGGATTGCTGACCTCT#.(((((((((((((..((((..#))))..))))))))).)))).	1255	1276	1	-21	1	0.0109499	0.515	0	0	-4.76182	17	21	9	3UTR	MIRT735769	0	0
hsa-let-7i-5p	NM_020776	KIAA1328	TGAGGTAGTAGTTTGTGCTGTT#GGCACAAAGGAATCTGCCTTT#.(((((((...((((((((...#)))))))).....))))))).	4198	4219	1	-19.5	1	0.000260098	0.485	-0.0412677	0.007633	-8.917	15	21	8	3UTR	MIRT702481	0	0
hsa-let-7i-5p	NM_020786	PDP2	TGAGGTAGTAGTTTGTGCTGTT#GACTTCTTGAAGCACATGGGCTACTGCCCCAG#((.((((((((((((((((...#.))))))..)))))))))).)).	4941	4973	1	-24.2	0	6.20937e-07	0.485	0.0138976	0.12828	-5.49511	18	23	10	3UTR	MIRT284532	1	1
hsa-let-7i-5p	NM_020962	IGDCC4	TGAGGTAGTAGTTTGTGCTGTT#CAGCACAGTTGCGGCTTCCTCAA#(((((.(((.((((((((((..#))))))))..)).))).))))).	5458	5481	1	-22.2	0	0.000332736	0.559	4.15828	3.88126	-7.08104	18	23	8	3UTR	MIRT506938	1	1
hsa-let-7i-5p	NM_021117	CRY2	TGAGGTAGTAGTTTGTGCTGTT#CAGCCAGAGAGCTGCCTTT#.((((((((..((((.((((..#))))))))..)))))))).	3435	3454	1	-21.7	1	0.000793706	0.529	1.81643	0.436508	-8.09365	16	19	8	3UTR	MIRT180607	1	1
hsa-let-7i-5p	NM_021168	RAB40C	TGAGGTAGTAGTTTGTGCTGTT#ACAGCACTGGTGCTCACCTCT#.(((((((((.(..(((((((.#))))))).).)))).))))).	2231	2252	1	-22.4	1	0.00172657	0.324	0.215843	-0.414896	-8.76407	17	21	7	3UTR	MIRT469721	1	1
hsa-let-7i-5p	NM_022073	EGLN3	TGAGGTAGTAGTTTGTGCTGTT#AGCTTCTACTCCTGCAGTAAGCACAGATCGCACTGCCTCAA#(((((((((.(((((((((...#.)))))))))...))))))))).	2193	2234	1	-26	1	0.0172743	0.559	2.47829	3.06208	-5.18008	18	23	9	3UTR	MIRT046547	0	0
hsa-let-7i-5p	NM_024551	ADIPOR2	TGAGGTAGTAGTTTGTGCTGTT#CAGCACTCACTGAACCTCAC#((((((..((((..((((((..#))))))..)))).)))))).	2704	2724	1	-20.9	0	0.0070564	0.544	-0.220195	-0.315124	-9.94087	16	20	6	3UTR	MIRT063200	1	1
hsa-let-7i-5p	NM_002393	MDM4	TGAGGTAGTAGTTTGTGCTGTT#GATGGCAGAGCTACTATCTA#..((((((((((((.(((((((#))))))))))))))))))).	8228	8248	1	-21.2	1	0.00375951	0.544	0	0	-5.69245	19	20	19	3UTR	MIRT112246	1	1
hsa-let-7i-5p	NM_002657	PLAGL2	TGAGGTAGTAGTTTGTGCTGTT#CAGGACAAACTACCAAGGAATTGCCTCAG#((((((((((((((((.(((..#))).)))))))))........))))))).	3428	3457	1	-24.5	1	0.00104476	0.471	0.899265	1.31122	-3.93757	19	29	9	3UTR	MIRT485302	1	1
hsa-let-7i-5p	NM_003243	TGFBR3	TGAGGTAGTAGTTTGTGCTGTT#AGTACAAGCTCTACTTTT#.(((((((.((((((((((...#))))))))))))))))).	5506	5524	1	-20.3	1	0.00904971	0.721	0	0	-4.84971	17	18	17	3UTR	MIRT546332	1	1
hsa-let-7i-5p	NM_003406	YWHAZ	TGAGGTAGTAGTTTGTGCTGTT#CACAGACTATTTCCCTCAT#(((((.(((((((((((.....#)))))))))))..))))).	2469	2488	1	-20	0	0.392029	0.559	1.57332	1.06594	-5.83853	16	19	11	3UTR	MIRT463659	0	0
hsa-let-7i-5p	NM_003406	YWHAZ	TGAGGTAGTAGTTTGTGCTGTT#GCAGCTCTTTCTTTTACCTCAC#((((((((.((...(.(((((.#))))).)...)).)))))))).	3046	3068	1	-19.4	1	0.614952	0.544	2.55035	1.6424	-10.7198	16	22	8	3UTR	MIRT463659	0	0
hsa-let-7i-5p	NM_003417	ZNF264	TGAGGTAGTAGTTTGTGCTGTT#GATAGCAGGATCTGCACTTCT#.(((((.((((.((.(((((((#))))))).)).))))))))).	4661	4682	1	-20.3	0	0.000763123	0.706	0.0324556	-0.331788	-9.41926	18	21	9	3UTR	MIRT294450	0	0
hsa-let-7i-5p	NM_003483	HMGA2	TGAGGTAGTAGTTTGTGCTGTT#ACACTTTTATTTCCTGTATGTTGTACAATCAAAACACACTACTACCTCT#.(((((((((((((((((....#.)))))).........))))))))))).	3597	3646	1	-22.4	1	0.227105	0.647	3.12765	3.25626	-3.79332	17	28	11	3UTR	MIRT066476	1	1
hsa-let-7i-5p	NM_003927	MBD2	TGAGGTAGTAGTTTGTGCTGTT#GATAGCGCATATATTTGCAGTATGAACTATTGCCTCT#.((((((((((((((((((((.#.)))))))))))))))))))).	1950	1987	1	-29.5	1	0.0126032	0.588	0.316156	0.211889	-3.79332	20	22	20	3UTR	MIRT501944	1	1
hsa-let-7i-5p	NM_004298	NUP155	TGAGGTAGTAGTTTGTGCTGTT#CAGTGGGTACTACTACCTCT#.(((((((((((.(.(((((..#))))).).))))))))))).	6391	6411	1	-24.4	1	0.000683685	0.632	5.70947	4.55872	-5.81791	17	20	11	3UTR	MIRT506364	1	0
hsa-let-7i-5p	NM_005216	DDOST	TGAGGTAGTAGTTTGTGCTGTT#AATGGCACAACTTTACCTCT#.(((((((.((.((((((((((#))))))))))))))))))).	1435	1455	1	-21.3	1	9.47993e-05	0.515	4.06069	4.5614	-8.19652	19	20	19	3UTR	MIRT046554	0	0
hsa-let-7i-5p	NM_005744	ARIH1	TGAGGTAGTAGTTTGTGCTGTT#ACAGCTCTTACTGCTGCTTTT#.(((((((((((..(.(((((.#))))).)..))))))))))).	8192	8213	1	-22.5	1	0.0198945	0.559	0.336433	-0.14023	-6.17234	17	21	11	3UTR	MIRT559494	0	0
hsa-let-7i-5p	NM_006306	SMC1A	TGAGGTAGTAGTTTGTGCTGTT#GGCAGCAGGAGCTACAATGCA#....((((((((((.(((((((#))))))).)))))))..))).	9339	9360	1	-20.4	0	0.00478701	0.529	3.59482	2.82838	-10.282	17	21	7	3UTR	MIRT505583	1	1
hsa-let-7i-5p	NM_006465	ARID3B	TGAGGTAGTAGTTTGTGCTGTT#AGCTTGAGCACAAACAGATACCTCAG#(((((((...(((((((((...#.)))))))))...))))))).	3506	3532	1	-24.5	1	0.0212484	0.5	0.363974	-0.000979941	-8.55011	16	21	9	3UTR	MIRT073009	1	1
hsa-let-7i-5p	NM_006547	IGF2BP3	TGAGGTAGTAGTTTGTGCTGTT#AACGTGCATTTTTACTCAACTACCTCAG#((((((((((((..((((((((#)))).))))....)))..))))))))).	2661	2689	1	-20.2	1	0.00140585	0.662	5.05413	4.02844	-6.08354	20	28	9	3UTR	MIRT547837	1	1
hsa-let-7i-5p	NM_006618	KDM5B	TGAGGTAGTAGTTTGTGCTGTT#ACAGCATTAAAATTTTACCTCT#.(((((((.((((((((((((.#)))))))..)))))))))))).	5061	5083	1	-19.4	1	0.092933	0.618	2.04002	2.61456	-4.84971	19	22	12	3UTR	MIRT046553	0	0
hsa-let-7i-5p	NM_006969	ZNF28	TGAGGTAGTAGTTTGTGCTGTT#GGTACAAACTTCTCACCTTT#.(((((((.((((((((((...#)))))))))).)).))))).	4296	4316	1	-19.4	1	0.0660114	0.735	0.855832	-0.0837259	-4.84971	17	20	10	3UTR	MIRT486656	0	0
hsa-let-7i-5p	NM_012117	CBX5	TGAGGTAGTAGTTTGTGCTGTT#ACAGCTCACTGCAGCCTCAA#((((((.(((((..(.(((((.#))))).)))))).)))))).	8599	8619	1	-20.4	0	0.00576019	0.485	0.763976	0.106661	-7.86028	17	20	6	3UTR	MIRT549025	1	1
hsa-let-7i-5p	NM_013274	POLL	TGAGGTAGTAGTTTGTGCTGTT#CAGTGTCTGCCCAGCCCTCTCCCAGACAGGAGCAGGCTGCCACCCCTTCTACCTCAC#((((((((((((((((.(((((#.)))))..))))))))).........))))))).	2332	2389	1	-23.4	1	0.562402	0.426	0.540632	0.665054	-3.93757	21	34	9	3UTR	MIRT735777	0	1
hsa-let-7i-5p	NM_001322177	PDE12	TGAGGTAGTAGTTTGTGCTGTT#ACAGCACATTACTTTATGAGAAACTACCTA#..((((((((((.((((((((.#))))))))..))).........))))))).	3310	3340	1	-21	1	0.090722	0.691	0	0	-6.24613	18	30	8	3UTR	MIRT120925	1	1
hsa-let-7i-5p	NM_001322250	MSI2	TGAGGTAGTAGTTTGTGCTGTT#GGCACAGACACTACA#....(((((.(((((((((...#)))))))))))))).	5445	5460	1	-19.6	0	0.00781618	0.456	0	0	-10.7891	14	15	14	3UTR	MIRT547377	1	1
hsa-let-7i-5p	NM_001322814	SOD2	TGAGGTAGTAGTTTGTGCTGTT#AACAGCAAATGTTGCTGCCTGAT#(.(((((((((....(((((((#)))))))....))))))))).).	11687	11710	1	-21.2	1	0.00690667	0.529	0	0	-11.3295	17	23	9	3UTR	MIRT525724	0	0
hsa-let-7i-5p	NM_001322814	SOD2	TGAGGTAGTAGTTTGTGCTGTT#AACCACAGATTATTGCCTTAA#(((((((((((((((((..(((#)))))))))))))))))))).	5512	5533	1	-20.8	1	0.0541859	0.721	0	0	-3.93757	20	21	20	3UTR	MIRT525724	0	0
hsa-let-7i-5p	NM_001322815	SOD2	TGAGGTAGTAGTTTGTGCTGTT#AACAGCAAATGTTGCTGCCTGAT#(.(((((((((....(((((((#)))))))....))))))))).).	11624	11647	1	-21.2	1	0.00690667	0.529	0	0	-11.3295	17	23	9	3UTR	MIRT525724	0	0
hsa-let-7i-5p	NM_001322815	SOD2	TGAGGTAGTAGTTTGTGCTGTT#AACCACAGATTATTGCCTTAA#(((((((((((((((((..(((#)))))))))))))))))))).	5449	5470	1	-20.8	1	0.0541859	0.721	0	0	-3.93757	20	21	20	3UTR	MIRT525724	0	0
hsa-let-7i-5p	NM_001330208	USP47	TGAGGTAGTAGTTTGTGCTGTT#AACAGCATTGGTGCTCCCTCAT#(((((.((((.(..((((((((#)))))))).).)))).))))).	8559	8581	1	-21.7	0	0.00844922	0.5	0	0	-10.8093	18	22	8	3UTR	MIRT761060	1	1
hsa-let-7i-5p	NM_001350699	ADGRL2	TGAGGTAGTAGTTTGTGCTGTT#AGCAGCAAGACTCACAACCTCGA#((((((.(((((((.(((((((#)))))))))))).)).)))))).	3940	3963	1	-21.7	0	0.0135659	0.471	0	0	-6.21671	20	23	12	3UTR	MIRT046545	0	0
hsa-let-7i-5p	NM_001366009	ADGRL2	TGAGGTAGTAGTTTGTGCTGTT#AGCAGCAAGACTCACAACCTCGA#((((((.(((((((.(((((((#)))))))))))).)).)))))).	3981	4004	1	-21.7	0	0.0135659	0.471	0	0	-6.21671	20	23	12	3UTR	MIRT046545	0	0
hsa-let-7i-5p	NM_001366306	KPNA5	TGAGGTAGTAGTTTGTGCTGTT#GCAGCATGATTCATAAACTAACCAGCTGTGCCTCC#.((((((.(((((((((((((.#)))))))))...............)))))))))).	3663	3698	1	-19	1	0.00715621	0.603	0	0	-6.10696	19	35	10	3UTR	MIRT502108	1	0
hsa-let-7i-5p	NM_001369611	SLC38A7	TGAGGTAGTAGTTTGTGCTGTT#ACAGCACCAAGCTCTGCCA#...(((((.((((((((((((.#))))))).)))))))))).	3864	3883	1	-23	0	1.1447e-05	0.412	0	0	-7.57093	17	19	10	3UTR	MIRT682178	0	0
hsa-let-7i-5p	NM_001369761	ZNF28	TGAGGTAGTAGTTTGTGCTGTT#GGTACAAACTTCTCACCTTT#.(((((((.((((((((((...#)))))))))).)).))))).	4414	4434	1	-19.4	1	0.0660114	0.735	0	0	-4.84971	17	20	10	3UTR	MIRT486656	0	0
hsa-let-7i-5p	NM_001369762	ZNF28	TGAGGTAGTAGTTTGTGCTGTT#GGTACAAACTTCTCACCTTT#.(((((((.((((((((((...#)))))))))).)).))))).	4169	4189	1	-19.4	1	0.0660114	0.735	0	0	-4.84971	17	20	10	3UTR	MIRT486656	0	0
hsa-let-7i-5p	NM_001369846	ZBTB37	TGAGGTAGTAGTTTGTGCTGTT#AACAGCACAGAGCCGTTCTGCAACTTCC#.(((((.(((((((((((((((#)))))))))))......)))).))))).	2594	2622	1	-22	0	0.00349363	0.574	0	0	-5.33701	20	28	11	3UTR	MIRT574360	1	0
hsa-let-7i-5p	NM_001370208	FBXL20	TGAGGTAGTAGTTTGTGCTGTT#GGCATGCACCACTACTGCCTGGC#(.((((((((((..((((((((#)))).)))).)))))))))).).	3253	3276	1	-23	1	0.000119439	0.559	0	0	-7.24722	19	23	10	3UTR	MIRT548262	0	0
hsa-let-7i-5p	NM_001377960	RBM12B	TGAGGTAGTAGTTTGTGCTGTT#GACAGACCACTGACTCCAGTTCATGCTTTTGCTGCCTCAC#((((((((((((.((.((((..#.)))).)).)))...))))))))).	4589	4629	1	-21.8	1	0.0146967	0.618	0	0	-5.45975	18	25	9	3UTR	MIRT543782	0	0
hsa-let-7i-5p	NM_001377963	RBM12B	TGAGGTAGTAGTTTGTGCTGTT#GACAGACCACTGACTCCAGTTCATGCTTTTGCTGCCTCAC#((((((((((((.((.((((..#.)))).)).)))...))))))))).	4534	4574	1	-21.8	1	0.0146967	0.618	0	0	-5.45975	18	25	9	3UTR	MIRT543782	0	0
hsa-let-7i-5p	NM_001489	NR6A1	TGAGGTAGTAGTTTGTGCTGTT#AATGGCCCGGCTGCTACCTCT#.((((((((((((.(.((((((#))))))).)))))))))))).	2993	3014	1	-24.4	1	0.000261389	0.441	0	0	-4.88321	19	21	12	3UTR	MIRT471961	1	1
hsa-let-7i-5p	NM_000437	PAFAH2	TGAGGTAGTAGTTTGTGCTGTT#CAGCCCAGCGAAGCTCATTCCCTTACCCCCGGCCAGTGCTGCTGCTTCAG#(((((((((((((((.((((..#.))))))).)))))))))))).	1581	1631	1	-23.9	1	2.83235e-05	0.456	0	0	-4.17062	19	22	12	3UTR	MIRT713517	0	0
hsa-let-7i-5p	NM_000617	SLC11A2	TGAGGTAGTAGTTTGTGCTGTT#CAGCACAAAGCTGCTGCTTTT#.(((((((((((((((((((..#))))))))).)))))))))).	3007	3028	1	-25.9	1	0.000239771	0.588	0	0	-3.79332	19	21	10	3UTR	MIRT461166	0	0
hsa-let-7i-5p	NM_000636	SOD2	TGAGGTAGTAGTTTGTGCTGTT#AACAGCAAATGTTGCTGCCTGAT#(.(((((((((....(((((((#)))))))....))))))))).).	11804	11827	1	-21.2	1	0.00690667	0.529	0	0	-11.3295	17	23	9	3UTR	MIRT525724	0	0
hsa-let-7i-5p	NM_000636	SOD2	TGAGGTAGTAGTTTGTGCTGTT#AACCACAGATTATTGCCTTAA#(((((((((((((((((..(((#)))))))))))))))))))).	5629	5650	1	-20.8	1	0.0541859	0.721	0	0	-3.93757	20	21	20	3UTR	MIRT525724	0	0
hsa-let-7i-5p	NM_001010887	ACER2	TGAGGTAGTAGTTTGTGCTGTT#AGCAGCGCAAATCTGTTGCCTTC#.(((((((((((((((((((((#))))))))))).)))))))))).	2271	2294	1	-24.9	1	0.00328921	0.515	0.168736	-0.206977	-3.79332	21	23	11	3UTR	MIRT324736	1	1
hsa-let-7i-5p	NM_001012959	DISC1	TGAGGTAGTAGTTTGTGCTGTT#CAGCGCTCAACTACTATTA#...((((((((((.((((((..#))))))..)))))))))).	2173	2192	1	-20.3	0	0.223777	0.544	0	0	-7.37138	16	19	10	3UTR	MIRT452940	0	0
hsa-let-7i-5p	NM_001034	RRM2	TGAGGTAGTAGTTTGTGCTGTT#AACAGCATCTTTAAAACTGTGTAGCTACCTCAC#((((((((((((((((((((((#)))))))).....))))).....))))))))).	1341	1374	1	-23.7	1	0.00531881	0.603	0.551618	-0.0457332	-3.93757	22	33	9	3UTR	MIRT297017	1	1
hsa-let-7i-5p	NM_001039111	TRIM71	TGAGGTAGTAGTTTGTGCTGTT#TAGCTTCAAACTGCTGCTG#...((((((((((((.((((..#))))..)))))))))))).	4802	4821	1	-20.4	0	1.09035e-05	0.515	-0.344138	-0.200539	-6.74759	16	19	12	3UTR	MIRT243477	1	1
hsa-let-7i-5p	NM_001082577	RBFOX2	TGAGGTAGTAGTTTGTGCTGTT#AGGAGGAGCACTGCCTCAG#(((((((((.((((.(.((...#)).).))))))))))))).	6747	6766	1	-21	1	5.20562e-05	0.559	0	0	-5.91553	16	19	13	3UTR	MIRT501392	1	1
hsa-let-7i-5p	NM_001082578	RBFOX2	TGAGGTAGTAGTTTGTGCTGTT#AGGAGGAGCACTGCCTCAG#(((((((((.((((.(.((...#)).).))))))))))))).	7153	7172	1	-21	1	5.20562e-05	0.559	0	0	-5.91553	16	19	13	3UTR	MIRT501392	1	1
hsa-let-7i-5p	NM_001082970	NKAPD1	TGAGGTAGTAGTTTGTGCTGTT#AATAGTCTCTAATTACTACCTCT#.((((((((((((.(.((((((#))))))..).)))))))))))).	3063	3086	1	-20.9	1	0.0685027	0.647	1.62141	0.669717	-4.88321	19	23	12	3UTR	MIRT264696	1	0
hsa-let-7i-5p	NM_001127457	CRY2	TGAGGTAGTAGTTTGTGCTGTT#CAGCCAGAGAGCTGCCTTT#.((((((((..((((.((((..#))))))))..)))))))).	3368	3387	1	-21.7	1	0.000793706	0.529	1.81643	0.436508	-8.09365	16	19	8	3UTR	MIRT180607	1	1
hsa-let-7i-5p	NM_001128429	SMARCAD1	TGAGGTAGTAGTTTGTGCTGTT#GGCAGCATTAGGTACTGCA#....((((((.((.((((((((#)))))))).)).)))))).	4299	4318	1	-19.4	0	0.00095384	0.632	1.1982	1.11591	-13.2282	16	19	8	3UTR	MIRT094465	1	1
hsa-let-7i-5p	NM_001128430	SMARCAD1	TGAGGTAGTAGTTTGTGCTGTT#GGCAGCATTAGGTACTGCA#....((((((.((.((((((((#)))))))).)).)))))).	4221	4240	1	-19.4	0	0.00095384	0.632	1.1982	1.11591	-13.2282	16	19	8	3UTR	MIRT094465	1	1
hsa-let-7i-5p	NM_001135701	YWHAZ	TGAGGTAGTAGTTTGTGCTGTT#CACAGACTATTTCCCTCAT#(((((.(((((((((((.....#)))))))))))..))))).	2482	2501	1	-20	0	0.392029	0.559	0.337574	1.23586	-5.83853	16	19	11	3UTR	MIRT463659	0	0
hsa-let-7i-5p	NM_001135701	YWHAZ	TGAGGTAGTAGTTTGTGCTGTT#GCAGCTCTTTCTTTTACCTCAC#((((((((.((...(.(((((.#))))).)...)).)))))))).	3059	3081	1	-19.4	1	0.614952	0.544	2.84223	1.70807	-10.7198	16	22	8	3UTR	MIRT463659	0	0
hsa-let-7i-5p	NM_001135702	YWHAZ	TGAGGTAGTAGTTTGTGCTGTT#CACAGACTATTTCCCTCAT#(((((.(((((((((((.....#)))))))))))..))))).	2521	2540	1	-20	0	0.392029	0.559	1.28523	1.47666	-5.83853	16	19	11	3UTR	MIRT463659	0	0
hsa-let-7i-5p	NM_001135702	YWHAZ	TGAGGTAGTAGTTTGTGCTGTT#GCAGCTCTTTCTTTTACCTCAC#((((((((.((...(.(((((.#))))).)...)).)))))))).	3098	3120	1	-19.4	1	0.614952	0.544	1.60175	2.38877	-10.7198	16	22	8	3UTR	MIRT463659	0	0
hsa-let-7i-5p	NM_001136262	ATXN7L3B	TGAGGTAGTAGTTTGTGCTGTT#GCAGTGGGACTGCTCCTTT#.((((.((((((((..(((((.#))))).)))))))))))).	997	1016	1	-19.1	0	0.000620982	0.456	2.00463	0.756033	-6.66278	17	19	12	3UTR	MIRT481198	1	0
hsa-let-7i-5p	NM_001165931	RRM2	TGAGGTAGTAGTTTGTGCTGTT#AACAGCATCTTTAAAACTGTGTAGCTACCTCAC#((((((((((((((((((((((#)))))))).....))))).....))))))))).	1512	1545	1	-23.7	1	0.00531881	0.603	0.551618	-0.0457332	-3.93757	22	33	9	3UTR	MIRT297017	1	1
hsa-let-7i-5p	NM_001168683	TXLNG	TGAGGTAGTAGTTTGTGCTGTT#GCAGAAAAATCTACCTCT#.(((((((...(((.(((....#))).)))...))))))).	3716	3734	1	-18.4	1	0.0557028	0.647	0	0	-9.65244	13	18	7	3UTR	MIRT259484	1	1
hsa-let-7i-5p	NM_001172639	CELF1	TGAGGTAGTAGTTTGTGCTGTT#GCAGCCAGACCACTGTCTCC#.((((((((.(((((.(((((.#)))))))))).)))))))).	3804	3824	1	-20.9	1	0.00035752	0.441	0.188465	0.0839882	-5.26888	18	20	10	3UTR	MIRT502842	1	0
hsa-let-7i-5p	NM_001172663	RAB40C	TGAGGTAGTAGTTTGTGCTGTT#ACAGCACTGGTGCTCACCTCT#.(((((((((.(..(((((((.#))))))).).)))).))))).	2227	2248	1	-22.4	1	0.00172657	0.324	0.215843	-0.414896	-8.76407	17	21	7	3UTR	MIRT469721	1	1
hsa-let-7i-5p	NM_001172664	RAB40C	TGAGGTAGTAGTTTGTGCTGTT#ACAGCACTGGTGCTCACCTCT#.(((((((((.(..(((((((.#))))))).).)))).))))).	2119	2140	1	-22.4	1	0.00172657	0.324	0.215843	-0.414896	-8.76407	17	21	7	3UTR	MIRT469721	1	1
hsa-let-7i-5p	NM_001172665	RAB40C	TGAGGTAGTAGTTTGTGCTGTT#ACAGCACTGGTGCTCACCTCT#.(((((((((.(..(((((((.#))))))).).)))).))))).	2090	2111	1	-22.4	1	0.00172657	0.324	0.814788	-0.187214	-8.76407	17	21	7	3UTR	MIRT469721	1	1
hsa-let-7i-5p	NM_001172666	RAB40C	TGAGGTAGTAGTTTGTGCTGTT#ACAGCACTGGTGCTCACCTCT#.(((((((((.(..(((((((.#))))))).).)))).))))).	2033	2054	1	-22.4	1	0.00172657	0.324	0.215843	-0.414896	-8.76407	17	21	7	3UTR	MIRT469721	1	1
hsa-let-7i-5p	NM_001174125	SLC11A2	TGAGGTAGTAGTTTGTGCTGTT#CAGCACAAAGCTGCTGCTTTT#.(((((((((((((((((((..#))))))))).)))))))))).	2998	3019	1	-25.9	1	0.000239771	0.588	0	0	-3.79332	19	21	10	3UTR	MIRT461166	0	0
hsa-let-7i-5p	NM_001174129	SLC11A2	TGAGGTAGTAGTTTGTGCTGTT#CAGCAAAGTTGAACTGGGCTACCTCT#.(((((((((((((((((((..#)))))....))))))..)))))))).	3197	3223	1	-21.1	1	0.000596355	0.544	5.17286	3.42734	-3.79332	19	26	8	3UTR	MIRT461166	0	0
hsa-let-7i-5p	NM_001174130	SLC11A2	TGAGGTAGTAGTTTGTGCTGTT#CAGCACAAAGCTGCTGCTTTT#.(((((((((((((((((((..#))))))))).)))))))))).	2959	2980	1	-25.9	1	0.000239771	0.588	3.08814	2.76719	-3.79332	19	21	10	3UTR	MIRT461166	0	0
hsa-let-7i-5p	NM_001184906	FBXL20	TGAGGTAGTAGTTTGTGCTGTT#GGCATGCACCACTACTGCCTGGC#(.((((((((((..((((((((#)))).)))).)))))))))).).	3039	3062	1	-23	1	0.000119439	0.559	-1.0577	-0.0951548	-7.24722	19	23	10	3UTR	MIRT548262	0	0
hsa-let-7i-5p	NM_001195683	TGFBR3	TGAGGTAGTAGTTTGTGCTGTT#CAGCTCAGCTACTGCCA#...((((((((.(((.((((..#)))).))))))))))).	2982	2999	1	-21.6	0	0.000113849	0.353	-0.19261	0.624711	-10.0944	15	17	11	3UTR	MIRT546332	1	1
hsa-let-7i-5p	NM_001195683	TGFBR3	TGAGGTAGTAGTTTGTGCTGTT#AGTACAAGCTCTACTTTT#.(((((((.((((((((((...#))))))))))))))))).	5503	5521	1	-20.3	1	0.00904971	0.721	1.11579	3.54452	-4.84971	17	18	17	3UTR	MIRT546332	1	1
hsa-let-7i-5p	NM_001195683	TGFBR3	TGAGGTAGTAGTTTGTGCTGTT#GCAGTCTTTTGTTATTTCTGCAGGCTACACCCTTAA#(((((..((((((((((((((.#)))))..............)))))))))..))))).	5582	5618	1	-19.1	0	0.00119653	0.603	2.81522	3.32353	-7.38222	19	36	9	3UTR	MIRT546332	1	1
hsa-let-7i-5p	NM_001195684	TGFBR3	TGAGGTAGTAGTTTGTGCTGTT#AGTACAAGCTCTACTTTT#.(((((((.((((((((((...#))))))))))))))))).	5467	5485	1	-20.3	1	0.00904971	0.721	3.00478	3.43367	-4.84971	17	18	17	3UTR	MIRT546332	1	1
hsa-let-7i-5p	NM_001195684	TGFBR3	TGAGGTAGTAGTTTGTGCTGTT#GCAGTCTTTTGTTATTTCTGCAGGCTACACCCTTAA#(((((..((((((((((((((.#)))))..............)))))))))..))))).	5546	5582	1	-19.1	0	0.00119653	0.603	3.50909	2.63089	-7.38222	19	36	9	3UTR	MIRT546332	1	1
hsa-let-7i-5p	NM_001202	BMP4	TGAGGTAGTAGTTTGTGCTGTT#ACACGTTCCCATCCACTCACCCACACACTACACAGACTGCTTCCTTAT#(((((.(((((((((((..((.#.))..))))))))))).))))).	1701	1749	1	-22.7	0	0.0345776	0.647	0.44875	1.20817	-5.83853	18	23	11	3UTR	MIRT053282	0	0
hsa-let-7i-5p	NM_001202514	MXD1	TGAGGTAGTAGTTTGTGCTGTT#CAGCGCCTGCACCTCG#.(((((.((((...((((((..#))))))))))))))).	2450	2466	1	-20.2	0	0.000436871	0.412	0.476506	0.592757	-10.8298	15	16	15	3UTR	MIRT303324	1	1
hsa-let-7i-5p	NM_001202514	MXD1	TGAGGTAGTAGTTTGTGCTGTT#GATAGCAACTGCTGGCTCC#.(((.(((((((...(((((((#)))))))))))))).))).	3960	3979	1	-20.1	0	0.000196196	0.559	0.664874	0.388356	-10.7938	17	19	14	3UTR	MIRT303324	1	1
hsa-let-7i-5p	NM_001204171	MDM4	TGAGGTAGTAGTTTGTGCTGTT#GATGGCAGAGCTACTATCTA#..((((((((((((.(((((((#))))))))))))))))))).	8078	8098	1	-21.2	1	0.00375951	0.544	0	0	-5.69245	19	20	19	3UTR	MIRT112246	1	1
hsa-let-7i-5p	NM_001204172	MDM4	TGAGGTAGTAGTTTGTGCTGTT#GATGGCAGAGCTACTATCTA#..((((((((((((.(((((((#))))))))))))))))))).	7250	7270	1	-21.2	1	0.00375951	0.544	0	0	-5.69245	19	20	19	3UTR	MIRT112246	1	1
hsa-let-7i-5p	NM_001204817	ZNF587	TGAGGTAGTAGTTTGTGCTGTT#GATAGCCATGAGCTCCAATTATCTCAG#((((((((((((((((((((((#)))))).)))))))...))))))))).	4098	4125	1	-19.4	1	0.00398673	0.559	-0.189036	-0.0483351	-3.93757	22	27	9	3UTR	MIRT457674	0	1
hsa-let-7i-5p	NM_001206866	IL6R	TGAGGTAGTAGTTTGTGCTGTT#GGCTCACTGCAAGCTCTGCCTCT#.(((((((.((((((((((...#))).....)))))))))))))).	1584	1607	1	-21	1	0.000211642	0.441	0	0	-4.84971	17	23	14	3UTR	MIRT761052	1	0
hsa-miR-10a-5p	NM_020447	FAM219B	TACCCTGTAGATCCGAATTTGTG#GGAGCTACAGGGA#..((((((((.(((.........#))).)))))))).	1503	1516	0.961538	-19.6	1	0.000109357	0.544	-0.161764	-0.0450868	-8.75027	11	13	8	3UTR	MIRT047701	0	0
hsa-miR-10a-5p	NM_001321922	FAM219B	TACCCTGTAGATCCGAATTTGTG#GGAGCTACAGGGA#..((((((((.(((.........#))).)))))))).	1500	1513	0.961538	-19.6	1	0.000109357	0.544	-0.516545	0.357224	-8.75027	11	13	8	3UTR	MIRT047701	0	0
hsa-miR-10a-5p	NM_002384	MBD1	TACCCTGTAGATCCGAATTTGTG#TACAGACTGTAGGATTCAAGTCTGCAGGGC#..((((((((((..((((((...#.))))))..)))))))))).	1710	1740	0.974359	-21	1	2.32634e-06	0.471	0	0	-7.10297	16	20	10	3UTR	MIRT047606	0	0
hsa-miR-10a-5p	NM_001257197	CUL3	TACCCTGTAGATCCGAATTTGTG#GCTAATAGTGGATTGTATAGGGTGG#(((((((((((((((........#.)))))).))))))))).	3225	3250	1	-18.4	1	0.0154389	0.676	0	0	-4.17062	15	18	9	3UTR	MIRT047577	0	0
hsa-miR-10a-5p	NM_001257198	CUL3	TACCCTGTAGATCCGAATTTGTG#GCTAATAGTGGATTGTATAGGGTGG#(((((((((((((((........#.)))))).))))))))).	3270	3295	1	-18.4	1	0.0154389	0.676	0	0	-4.17062	15	18	9	3UTR	MIRT047577	0	0
hsa-miR-10a-5p	NM_001261816	PDPK1	TACCCTGTAGATCCGAATTTGTG#GGAGCCCTGCGGGGG#..((((((((.(((.........#)))...)))))))).	2023	2038	1	-17.6	1	3.75861e-07	0.294	0	0	-8.75027	11	15	8	3UTR	MIRT025610	0	0
hsa-miR-10a-5p	NM_001270679	MCU	TACCCTGTAGATCCGAATTTGTG#ACAGAAAGGATCTGAGGGA#..((((.(((((((...(((((.#)))))..))))))))))).	1128	1147	1	-19.7	0	0.00640269	0.647	0	0	-7.46919	16	19	11	3UTR	MIRT047735	0	0
hsa-miR-10a-5p	NM_001270680	MCU	TACCCTGTAGATCCGAATTTGTG#ACAGAAAGGATCTGAGGGA#..((((.(((((((...(((((.#)))))..))))))))))).	1236	1255	1	-19.7	0	0.00640269	0.647	0	0	-7.46919	16	19	11	3UTR	MIRT047735	0	0
hsa-miR-10a-5p	NM_001271926	BCKDK	TACCCTGTAGATCCGAATTTGTG#TTGGGTCTCAGGGA#..(((((.((((((((.......#))))))))))))).	1616	1630	1	-20.1	0	1.92432e-05	0.412	0	0	-7.27064	13	14	13	3UTR	MIRT047623	0	0
hsa-miR-10a-5p	NM_001276320	YOD1	TACCCTGTAGATCCGAATTTGTG#GCAAGTTTACAGATGTGTGTCTACAGTGGTAA#((((((((((((.((.(((((((#.))))))).)).)))))))).)))).	1425	1457	1	-22.4	1	2.17354e-05	0.588	0	0	-5.45975	21	26	8	3UTR	MIRT047617	0	0
hsa-miR-10a-5p	NM_001288951	TTC7A	TACCCTGTAGATCCGAATTTGTG#GCAAATGCTGTTGGTTTATCTCAGGGTGC#(((((((.((((((((((((((.#))))))....))))...))))))))))).	4416	4445	1	-19.5	1	0.000938981	0.632	0	0	-6.25121	21	29	11	3UTR	MIRT047556	0	0
hsa-miR-10a-5p	NM_001288953	TTC7A	TACCCTGTAGATCCGAATTTGTG#GCAAATGCTGTTGGTTTATCTCAGGGTGC#(((((((.((((((((((((((.#))))))....))))...))))))))))).	4648	4677	1	-19.5	1	0.000938981	0.632	0	0	-6.25121	21	29	11	3UTR	MIRT047556	0	0
hsa-miR-10a-5p	NM_001290075	URGCP	TACCCTGTAGATCCGAATTTGTG#GCAGTTTGTTCTGTCTCAGCTCCTGTCAAGGATCCTGCGGGGTGG#((((((((((((((.........#.))))).))))))))).	3052	3097	1	-21.9	1	1.96589e-06	0.426	0	0	-4.90607	14	17	9	3UTR	MIRT520270	0	1
hsa-miR-10a-5p	NM_001297617	ELOVL7	TACCCTGTAGATCCGAATTTGTG#CACCTCGGCCTCCCAAAGTTCTGGGATTACAGGGG#..((((((((.(((((((((...#.)))))).))).)))))))).	3287	3322	1	-20.7	1	2.40126e-08	0.441	0	0	-7.78178	17	21	8	3UTR	MIRT720741	0	0
hsa-miR-10a-5p	NM_001301860	LPIN3	TACCCTGTAGATCCGAATTTGTG#ATAAATTTGGAGTGGGGGGTC#.(((((.((..(((((((((((.#))))))))))).)).))))).	4341	4362	1	-20.7	0	0.00698296	0.544	0	0	-9.40429	18	21	11	3UTR	MIRT761144	0	0
hsa-miR-10a-5p	NM_001303411	RPRD1A	TACCCTGTAGATCCGAATTTGTG#CACACTACAGGGTAG#((((((((((.............#.)))))))))).	2180	2195	1	-17.2	1	7.10122e-05	0.691	3.8509	2.36605	-13.2236	10	12	10	3UTR	MIRT047673	1	1
hsa-miR-10a-5p	NM_001304550	THUMPD1	TACCCTGTAGATCCGAATTTGTG#CACATACCATGAGGGTTCTCTGCAGGGG#..((((((((((((.....((((#))))........)))...))))))))).	2736	2764	1	-19.6	1	0.000503532	0.544	0	0	-5.9255	16	28	9	3UTR	MIRT025618	0	0
hsa-miR-10a-5p	NM_001318040	ZNF618	TACCCTGTAGATCCGAATTTGTG#TACAGAGAAGGATTTGCTAGGTT#.(((..((((((((...((((((#))))))...))))))))..))).	7661	7684	1	-19.3	0	0.00114592	0.574	0	0	-10.7818	17	23	8	3UTR	MIRT047717	0	0
hsa-miR-10a-5p	NM_001318042	ZNF618	TACCCTGTAGATCCGAATTTGTG#TACAGAGAAGGATTTGCTAGGTT#.(((..((((((((...((((((#))))))...))))))))..))).	7760	7783	1	-19.3	0	0.00114592	0.574	0	0	-10.7818	17	23	8	3UTR	MIRT047717	0	0
hsa-miR-10a-5p	NM_001318896	FHL2	TACCCTGTAGATCCGAATTTGTG#TGGTTTGCAGGGC#..(((((((((.(((........#)))))))))))).	3478	3491	1	-16.6	1	5.32313e-05	0.515	0	0	-8.53685	12	13	12	3UTR	MIRT523700	0	0
hsa-miR-10a-5p	NM_001321074	DLG4	TACCCTGTAGATCCGAATTTGTG#TGGGGTCTGGGGGGG#..((((.(((((((.(.......#).))))))).)))).	3706	3721	1	-20.3	0	7.64902e-09	0.324	0.0731328	-0.0981018	-7.23614	12	15	7	3UTR	MIRT047670	0	0
hsa-miR-10a-5p	NM_001321075	DLG4	TACCCTGTAGATCCGAATTTGTG#TGGGGTCTGGGGGGG#..((((.(((((((.(.......#).))))))).)))).	2865	2880	1	-20.3	0	7.64902e-09	0.324	0	0	-7.23614	12	15	7	3UTR	MIRT047670	0	0
hsa-miR-10a-5p	NM_001321076	DLG4	TACCCTGTAGATCCGAATTTGTG#TGGGGTCTGGGGGGG#..((((.(((((((.(.......#).))))))).)))).	2531	2546	1	-20.3	0	7.64902e-09	0.324	0	0	-7.23614	12	15	7	3UTR	MIRT047670	0	0
hsa-miR-10a-5p	NM_001321077	DLG4	TACCCTGTAGATCCGAATTTGTG#TGGGGTCTGGGGGGG#..((((.(((((((.(.......#).))))))).)))).	2522	2537	1	-20.3	0	7.64902e-09	0.324	0	0	-7.23614	12	15	7	3UTR	MIRT047670	0	0
hsa-miR-10a-5p	NM_031268	PDPK1	TACCCTGTAGATCCGAATTTGTG#GGAGCCCTGCGGGGG#..((((((((.(((.........#)))...)))))))).	1853	1868	1	-17.6	1	3.75861e-07	0.294	0	0	-8.75027	11	15	8	3UTR	MIRT025610	0	0
hsa-miR-10a-5p	NM_031445	AMMECR1L	TACCCTGTAGATCCGAATTTGTG#GCAACGGTTACTCTTAGGTGCCATGGATCGATGTCAGGGTGG#(((((((..((((((........#.)))))).....))))))).	3064	3106	1	-18.3	1	0.00421925	0.441	2.25295	2.58013	-7.54065	13	20	7	3UTR	MIRT047569	0	0
hsa-miR-10a-5p	NM_031992	EIF4H	TACCCTGTAGATCCGAATTTGTG#GGATAAAAATATCTGCAGGGTC#.(((((((((((((.........#)))........)))))))))).	1283	1305	1	-18.6	1	0.0100292	0.588	0	0	-4.76182	13	22	10	3UTR	MIRT047639	0	0
hsa-miR-10a-5p	NM_032177	PHAX	TACCCTGTAGATCCGAATTTGTG#GAGTAGCTGGGATCACAGGTGTGT#((((((((.(((((.(.......#.).)))))))))).))).	2182	2206	1	-17.8	1	9.05299e-06	0.485	0	0	-5.72941	14	18	10	3UTR	MIRT695373	0	0
hsa-miR-10a-5p	NM_032325	EIF1AD	TACCCTGTAGATCCGAATTTGTG#TTGGACTACAGGCGTGC#((((((((((.(((((.......#)))))))))))).))).	2219	2236	1	-18.8	1	6.43949e-06	0.456	0	0	-6.76235	15	17	12	3UTR	MIRT047654	0	0
hsa-miR-10a-5p	NM_033210	ZNF502	TACCCTGTAGATCCGAATTTGTG#TGGGAATACAGGGTAG#(((((((((..(((.(.......#).))).))))))))).	2063	2079	1	-18.8	1	9.16341e-05	0.544	0.233619	-0.125411	-8.7403	13	16	9	3UTR	MIRT531041	0	1
hsa-miR-10a-5p	NM_054022	GOSR2	TACCCTGTAGATCCGAATTTGTG#GCAAATTTGGATTTACAC#.....(((((((((((((((((.#))))))))))))))))).	1351	1369	1	-21.7	0	0.0120877	0.647	0.984343	0.760996	-13.6656	17	18	17	3UTR	MIRT047702	0	0
hsa-miR-10a-5p	NM_133170	PTPRT	TACCCTGTAGATCCGAATTTGTG#GGGAGGGGGTGGAACTGCAGGGA#..((((((((.((((........#.)))).)))))))).	5270	5293	1	-19.6	1	0.00125983	0.5	0	0	-8.01482	12	15	8	3UTR	MIRT047550	0	0
hsa-miR-10a-5p	NM_133374	ZNF618	TACCCTGTAGATCCGAATTTGTG#TACAGAGAAGGATTTGCTAGGTT#.(((..((((((((...((((((#))))))...))))))))..))).	7481	7504	1	-19.3	0	0.00114592	0.574	0	0	-10.7818	17	23	8	3UTR	MIRT047717	0	0
hsa-miR-10a-5p	NM_134261	RORA	TACCCTGTAGATCCGAATTTGTG#ATTTGACATCTATAGGGTGA#((((((((((((.(((((.....#)))))..)))))))))))).	9088	9108	1	-18.7	1	0.000655653	0.721	6.38322	3.68455	-5.22671	17	20	12	3UTR	MIRT546705	1	1
hsa-miR-10a-5p	NM_138357	MCU	TACCCTGTAGATCCGAATTTGTG#ACAGAAAGGATCTGAGGGA#..((((.(((((((...(((((.#)))))..))))))))))).	1191	1210	1	-19.7	0	0.00640269	0.647	2.31488	2.09702	-7.46919	16	19	11	3UTR	MIRT047735	0	0
hsa-miR-10a-5p	NM_153646	SLC24A4	TACCCTGTAGATCCGAATTTGTG#TTGGATTTACAGGT#...(((((((((((((.......#))))))))))))).	8322	8336	1	-19.6	0	0.0018365	0.559	0	0	-6.51454	13	14	13	3UTR	MIRT636235	0	1
hsa-miR-10a-5p	NM_153647	SLC24A4	TACCCTGTAGATCCGAATTTGTG#TTGGATTTACAGGT#...(((((((((((((.......#))))))))))))).	7723	7737	1	-19.6	0	0.0018365	0.559	0	0	-6.51454	13	14	13	3UTR	MIRT636235	0	1
hsa-miR-10a-5p	NM_153713	LIX1L	TACCCTGTAGATCCGAATTTGTG#ACAGGCTATAATTGGCTCTTTTGGATTTGATAGGGG#..(((((((((((((((...((.#.))...))))))))).)))))).	3445	3481	1	-19.7	1	0.00736279	0.603	0	0	-4.957	17	23	9	3UTR	MIRT708073	0	1
hsa-miR-10a-5p	NM_175932	PSMD13	TACCCTGTAGATCCGAATTTGTG#CACAGGGAGGAGGCTTCTTTGTGGGTCTCTCCTGCAGAGGGTGGGGGTCTCAGGGTC#.((((((.((((((...(((((.#.)))))......)))))))))))).	1384	1441	1	-22.1	1	0.000349715	0.426	0	0	-7.07546	17	25	12	3UTR	MIRT047716	0	0
hsa-miR-10a-5p	NM_181714	LCA5	TACCCTGTAGATCCGAATTTGTG#ATGACCTTGGATCATGCTGGGTAT#(((((.((((((((((.......#.))))))).))).))))).	3822	3846	1	-19.9	0	0.000106254	0.632	0.535549	-0.0640973	-5.83853	15	19	7	3UTR	MIRT025623	0	1
hsa-miR-10a-5p	NM_181828	NF2	TACCCTGTAGATCCGAATTTGTG#GGGTCTACAGGGTGG#((((((((((((((.........#)))))))))))))).	3934	3949	1	-26.1	1	2.56905e-06	0.412	0	0	-4.90607	14	15	14	3UTR	MIRT047749	0	0
hsa-miR-10a-5p	NM_181829	NF2	TACCCTGTAGATCCGAATTTGTG#GGGTCTACAGGGTGG#((((((((((((((.........#)))))))))))))).	3937	3952	1	-26.1	1	2.56905e-06	0.412	0	0	-4.90607	14	15	14	3UTR	MIRT047749	0	0
hsa-miR-10a-5p	NM_181830	NF2	TACCCTGTAGATCCGAATTTGTG#GGGTCTACAGGGTGG#((((((((((((((.........#)))))))))))))).	3811	3826	1	-26.1	1	2.56905e-06	0.412	0	0	-4.90607	14	15	14	3UTR	MIRT047749	0	0
hsa-miR-10a-5p	NM_181833	NF2	TACCCTGTAGATCCGAATTTGTG#GGGTCTACAGGGTGG#((((((((((((((.........#)))))))))))))).	2725	2740	1	-26.1	1	2.56905e-06	0.412	0	0	-4.90607	14	15	14	3UTR	MIRT047749	0	0
hsa-miR-10a-5p	NM_181838	UBE2D2	TACCCTGTAGATCCGAATTTGTG#ATTTGGATGTAAGGGTGA#((((((.((.((((((((.....#)))))))).)))))))).	1815	1833	1	-18.3	0	0.00178867	0.676	0.802716	0.57548	-6.72377	16	18	8	3UTR	MIRT047680	0	0
hsa-miR-10a-5p	NM_183353	RLIM	TACCCTGTAGATCCGAATTTGTG#TTCAGATCTGCAGGGTAG#(((((((((((((.(((......#))).))))))))))))).	4282	4300	1	-24.9	1	0.000948501	0.662	0	0	-4.79441	16	18	13	3UTR	MIRT047752	0	0
hsa-miR-10a-5p	NM_198449	EMB	TACCCTGTAGATCCGAATTTGTG#ATTCTGGTCTCAGGGC#..(((((.(((((.((((.....#)))).)))))))))).	2652	2668	1	-17.3	0	9.57936e-05	0.765	0.269213	0.207546	-8.12748	14	16	10	3UTR	MIRT047611	0	0
hsa-miR-10a-5p	NM_199344	SFT2D2	TACCCTGTAGATCCGAATTTGTG#TCTTTTGGAAGCTTCTTCCTGGATCTGCAGGA#...((((((((((((........#.)))))))))))).	1875	1907	1	-21.6	0	2.11273e-06	0.5	0	0	-6.74759	12	14	12	3UTR	MIRT680410	0	0
hsa-miR-10a-5p	NM_203390	RBM12B	TACCCTGTAGATCCGAATTTGTG#TGGGACTACAGGTGTGT#((((((((((.(((.(.......#).)))))))))).))).	5570	5587	1	-17.6	1	7.93032e-06	0.5	0	0	-7.4978	14	17	10	3UTR	MIRT025617	0	0
hsa-miR-10a-5p	NM_203446	SYNJ1	TACCCTGTAGATCCGAATTTGTG#CAGGGCTTCATCTTCACTTGATGGCTTTAAGGACAGTTTTGATCTACAGGGC#..(((((((((((.(((.((((.#.))))))).))))))))))).	4469	4521	1	-23.5	1	0.00173606	0.603	0	0	-5.81384	18	21	11	3UTR	MIRT047739	0	0
hsa-miR-10a-5p	XM_005263804	AMMECR1L	TACCCTGTAGATCCGAATTTGTG#GCAACGGTTACTCTTAGGTGCCATGGATCGATGTCAGGGTGG#(((((((..((((((........#.)))))).....))))))).	4862	4904	1	-18.3	1	0.00421925	0.441	0	0	-7.54065	13	20	7	3UTR	MIRT047569	0	0
hsa-miR-10a-5p	XM_005263807	AMMECR1L	TACCCTGTAGATCCGAATTTGTG#GCAACGGTTACTCTTAGGTGCCATGGATCGATGTCAGGGTGG#(((((((..((((((........#.)))))).....))))))).	4616	4658	1	-18.3	1	0.00421925	0.441	0	0	-7.54065	13	20	7	3UTR	MIRT047569	0	0
hsa-miR-10a-5p	XM_005268706	ANO6	TACCCTGTAGATCCGAATTTGTG#TGGAGATGCAGGGTC#.((((((((..((((........#))))..)))))))).	5326	5341	1	-19.5	1	0.000228329	0.529	0	0	-8.09365	12	15	8	3UTR	MIRT047637	0	0
hsa-miR-10a-5p	XM_005268707	ANO6	TACCCTGTAGATCCGAATTTGTG#TGGAGATGCAGGGTC#.((((((((..((((........#))))..)))))))).	5246	5261	1	-19.5	1	0.000228329	0.529	0	0	-8.09365	12	15	8	3UTR	MIRT047637	0	0
hsa-miR-10a-5p	XM_006712800	CUL3	TACCCTGTAGATCCGAATTTGTG#GCTAATAGTGGATTGTATAGGGTGG#(((((((((((((((........#.)))))).))))))))).	3130	3155	1	-18.4	1	0.0154389	0.676	0	0	-4.17062	15	18	9	3UTR	MIRT047577	0	0
hsa-miR-10a-5p	XM_011515456	C1GALT1	TACCCTGTAGATCCGAATTTGTG#CACTCTGTCTCCCAGGCTGGACTGCAGTGGTGC#((((((((((.((((........#.)))))))))).)))).	2766	2799	1	-17.7	1	6.04367e-05	0.382	0	0	-6.9954	14	17	10	3UTR	MIRT688900	0	0
hsa-miR-10a-5p	XM_011517029	RBM12B	TACCCTGTAGATCCGAATTTGTG#TGGGACTACAGGTGTGT#((((((((((.(((.(.......#).)))))))))).))).	5524	5541	1	-17.6	1	7.93032e-06	0.5	0	0	-7.4978	14	17	10	3UTR	MIRT025617	0	0
hsa-miR-10a-5p	XM_011523702	DLG4	TACCCTGTAGATCCGAATTTGTG#TGGGGTCTGGGGGGG#..((((.(((((((.(.......#).))))))).)))).	2382	2397	1	-20.3	0	7.64902e-09	0.324	0	0	-7.23614	12	15	7	3UTR	MIRT047670	0	0
hsa-miR-10a-5p	XM_011533000	TTC7A	TACCCTGTAGATCCGAATTTGTG#GCAAATGCTGTTGGTTTATCTCAGGGTGC#(((((((.((((((((((((((.#))))))....))))...))))))))))).	3470	3499	1	-19.5	1	0.000938981	0.632	0	0	-6.25121	21	29	11	3UTR	MIRT047556	0	0
hsa-miR-10a-5p	XM_017013408	RBM12B	TACCCTGTAGATCCGAATTTGTG#TGGGACTACAGGTGTGT#((((((((((.(((.(.......#).)))))))))).))).	5576	5593	1	-17.6	1	7.93032e-06	0.5	0	0	-7.4978	14	17	10	3UTR	MIRT025617	0	0
hsa-miR-10a-5p	XM_017025389	GOSR2	TACCCTGTAGATCCGAATTTGTG#GGTCTGCAGGGA#..(((((((((((..........#))))))))))).	2564	2576	1	-19.5	1	3.7062e-06	0.456	0	0	-6.78234	11	12	11	3UTR	MIRT047702	0	0
hsa-miR-10a-5p	XM_017025389	GOSR2	TACCCTGTAGATCCGAATTTGTG#GCAAATTTGGATTTACAC#.....(((((((((((((((((.#))))))))))))))))).	3260	3278	1	-21.7	0	0.0120877	0.647	0	0	-13.6656	17	18	17	3UTR	MIRT047702	0	0
hsa-miR-10a-5p	XM_017025395	GOSR2	TACCCTGTAGATCCGAATTTGTG#GCAAATTTGGATTTACAC#.....(((((((((((((((((.#))))))))))))))))).	3460	3478	1	-21.7	0	0.0120877	0.647	0	0	-13.6656	17	18	17	3UTR	MIRT047702	0	0
hsa-miR-10a-5p	XM_017028500	SYNJ1	TACCCTGTAGATCCGAATTTGTG#CAGGGCTTCATCTTCACTTGATGGCTTTAAGGACAGTTTTGATCTACAGGGC#..(((((((((((.(((.((((.#.))))))).))))))))))).	4486	4538	1	-23.5	1	0.00173606	0.603	0	0	-5.81384	18	21	11	3UTR	MIRT047739	0	0
hsa-miR-10a-5p	XM_017028505	SYNJ1	TACCCTGTAGATCCGAATTTGTG#CACTTGATGGCTTTAAGGACAGTTTTGATCTACAGGGC#..(((((((((((.(((.((((.#.))))))).))))))))))).	7576	7614	1	-23.5	1	0.00173606	0.603	0	0	-5.81384	18	21	11	3UTR	MIRT047739	0	0
hsa-miR-10a-5p	XM_024450296	PDPK1	TACCCTGTAGATCCGAATTTGTG#GGAGCCCTGCGGGGG#..((((((((.(((.........#)))...)))))))).	2394	2409	1	-17.6	1	3.75861e-07	0.294	0	0	-8.75027	11	15	8	3UTR	MIRT025610	0	0
hsa-miR-10a-5p	XM_024450629	DLG4	TACCCTGTAGATCCGAATTTGTG#TGGGGTCTGGGGGGG#..((((.(((((((.(.......#).))))))).)))).	2379	2394	1	-20.3	0	7.64902e-09	0.324	0	0	-7.23614	12	15	7	3UTR	MIRT047670	0	0
hsa-miR-10a-5p	XM_024453013	TTC7A	TACCCTGTAGATCCGAATTTGTG#GCAAATGCTGTTGGTTTATCTCAGGGTGC#(((((((.((((((((((((((.#))))))....))))...))))))))))).	3073	3102	1	-19.5	1	0.000938981	0.632	0	0	-6.25121	21	29	11	3UTR	MIRT047556	0	0
hsa-miR-10a-5p	NM_015056	RRP1B	TACCCTGTAGATCCGAATTTGTG#GTCTGCAGGGTT#.(((((((((((...........#))))))))))).	5011	5023	1	-17.9	1	0.000405927	0.588	0	0	-6.90779	11	12	11	3UTR	MIRT047655	0	0
hsa-miR-10a-5p	NM_015562	UBXN7	TACCCTGTAGATCCGAATTTGTG#ACAAGCTCAGAAATCCAAAAATTCAGGGAGGGCACAGGGTAA#((((((((...(((((((((.((#.)).))))))..)))....)))))))).	3598	3640	1	-19.2	1	0.00358174	0.529	1.2027	0.36628	-9.06125	19	28	8	3UTR	MIRT697788	1	0
hsa-miR-10a-5p	NM_016418	NF2	TACCCTGTAGATCCGAATTTGTG#GGGTCTACAGGGTGG#((((((((((((((.........#)))))))))))))).	4137	4152	1	-26.1	1	2.56905e-06	0.412	0.0909462	-0.13427	-4.90607	14	15	14	3UTR	MIRT047749	0	0
hsa-miR-10a-5p	NM_017920	URGCP	TACCCTGTAGATCCGAATTTGTG#GCAGTTTGTTCTGTCTCAGCTCCTGTCAAGGATCCTGCGGGGTGG#((((((((((((((.........#.))))).))))))))).	3030	3075	1	-21.9	1	1.96589e-06	0.426	-0.0672409	1.66084	-4.90607	14	17	9	3UTR	MIRT520270	0	1
hsa-miR-10a-5p	NM_018566	YOD1	TACCCTGTAGATCCGAATTTGTG#GCAAGTTTACAGATGTGTGTCTACAGTGGTAA#((((((((((((.((.(((((((#.))))))).)).)))))))).)))).	1394	1426	1	-22.4	1	2.17354e-05	0.588	0.47811	0.628887	-5.45975	21	26	8	3UTR	MIRT047617	0	0
hsa-miR-10a-5p	NM_019001	XRN1	TACCCTGTAGATCCGAATTTGTG#TTCAAAATCTACAGGGTAC#((((((((((((...........#.)))))))))))).	5963	5982	1	-19.5	1	0.0528781	0.765	3.82569	2.34049	-7.05204	12	14	12	3UTR	MIRT025621	1	1
hsa-miR-10a-5p	NM_019593	GPCPD1	TACCCTGTAGATCCGAATTTGTG#AAATTTCAAAATGCTGCAGGGTAA#((((((((((.............#.)))))))))).	2856	2880	1	-17.4	1	0.0371398	0.794	1.01778	1.35425	-13.2236	10	12	10	3UTR	MIRT507101	1	0
hsa-miR-10a-5p	NM_020748	INTS2	TACCCTGTAGATCCGAATTTGTG#CACATCTTTGGATCTACT#......(((((((((((..((((#))))..))))))))))).	3840	3858	1	-20.4	0	0.117801	0.603	4.67547	3.57213	-15.5666	15	18	11	3UTR	MIRT047608	0	0
hsa-miR-10a-5p	NM_021033	RAP2A	TACCCTGTAGATCCGAATTTGTG#TCGATCTACAGGGTGA#((((((((((((.(((.......#))))))))))))))).	1097	1113	1	-23	1	0.00172915	0.574	0	0	-5.22671	15	16	15	3UTR	MIRT249192	1	1
hsa-miR-10a-5p	NM_022170	EIF4H	TACCCTGTAGATCCGAATTTGTG#GGATAAAAATATCTGCAGGGTC#.(((((((((((((.........#)))........)))))))))).	1343	1365	1	-18.6	1	0.0100292	0.588	0	0	-4.76182	13	22	10	3UTR	MIRT047639	0	0
hsa-miR-10a-5p	NM_022896	LPIN3	TACCCTGTAGATCCGAATTTGTG#ATAAATTTGGAGTGGGGGGTC#.(((((.((..(((((((((((.#))))))))))).)).))))).	4338	4359	1	-20.7	0	0.00698296	0.544	0	0	-9.40429	18	21	11	3UTR	MIRT761144	0	0
hsa-miR-10a-5p	NM_024806	JHY	TACCCTGTAGATCCGAATTTGTG#GGTCGGGGTCACAGGGA#..((((((.(((((..(((....#)))..))))))))))).	3468	3485	1	-18.4	1	5.00552e-05	0.426	-0.24107	0.0489862	-6.98189	14	17	11	3UTR	MIRT047591	0	0
hsa-miR-10a-5p	NM_002340	LSS	TACCCTGTAGATCCGAATTTGTG#CACCTGCGTGGAATGCTGTTTGTGAGGTGTCTACAGGGTT#.(((((((((((((..((.....#.))..)).))))))))))).	2992	3032	1	-20.7	1	0.000137131	0.544	0	0	-4.76182	15	20	11	3UTR	MIRT047714	0	1
hsa-miR-10a-5p	NM_002522	NPTX1	TACCCTGTAGATCCGAATTTGTG#TTGGATCTGCAGGGA#..((((((((((((((.......#)))))))))))))).	3377	3392	1	-25.6	1	9.31153e-07	0.397	0	0	-4.957	14	15	14	3UTR	MIRT047746	0	0
hsa-miR-10a-5p	NM_002613	PDPK1	TACCCTGTAGATCCGAATTTGTG#GGAGCCCTGCGGGGG#..((((((((.(((.........#)))...)))))))).	2234	2249	1	-17.6	1	3.75861e-07	0.294	0	0	-8.75027	11	15	8	3UTR	MIRT025610	0	0
hsa-miR-10a-5p	NM_002817	PSMD13	TACCCTGTAGATCCGAATTTGTG#CACAGGGAGGAGGCTTCTTTGTGGGTCTCTCCTGCAGAGGGTGGGGGTCTCAGGGTC#.((((((.((((((...(((((.#.)))))......)))))))))))).	1378	1435	1	-22.1	1	0.000349715	0.426	0	0	-7.07546	17	25	12	3UTR	MIRT047716	0	0
hsa-miR-10a-5p	NM_003104	SORD	TACCCTGTAGATCCGAATTTGTG#TTGGGATCTCAGGGC#..(((((.((((((.((......#)).))))))))))).	1195	1210	1	-20.1	0	1.3807e-06	0.397	0.295155	0.894782	-8.00609	13	15	11	3UTR	MIRT047657	0	0
hsa-miR-10a-5p	NM_003118	SPARC	TACCCTGTAGATCCGAATTTGTG#TCGGATCTCACAGGC#...(((((((((((((.......#)))))))).))))).	1971	1986	1	-20.2	0	0.000120767	0.544	-0.0822835	0.286031	-6.51454	13	15	8	3UTR	MIRT047698	0	0
hsa-miR-10a-5p	NM_003253	TIAM1	TACCCTGTAGATCCGAATTTGTG#TTCGGGTTTCCAGGGC#..(((((.(((((((((......#))))))))).))))).	6899	6915	1	-20.5	0	2.16327e-05	0.5	0.403948	0.721619	-7.27064	14	16	9	3UTR	MIRT437579	1	1
hsa-miR-10a-5p	NM_003590	CUL3	TACCCTGTAGATCCGAATTTGTG#GCTAATAGTGGATTGTATAGGGTGG#(((((((((((((((........#.)))))).))))))))).	3423	3448	1	-18.4	1	0.0154389	0.676	1.67706	2.50599	-4.17062	15	18	9	3UTR	MIRT047577	0	0
hsa-miR-10a-5p	NM_003794	SNX4	TACCCTGTAGATCCGAATTTGTG#CACATGGCATTTCAGGGTAT#(((((((.(((((((....((((#))))))).))))))))))).	2155	2175	1	-17	1	0.00693816	0.618	4.79664	3.17823	-6.48426	18	20	11	3UTR	MIRT025597	0	1
hsa-miR-10a-5p	NM_004230	S1PR2	TACCCTGTAGATCCGAATTTGTG#CGGGTCTTTGGGGG#..(((((.(((((((........#))))))).))))).	3524	3538	1	-18.5	0	3.72002e-06	0.382	1.00783	0.581102	-7.50368	12	14	7	3UTR	MIRT514262	0	0
hsa-miR-10a-5p	NM_004287	GOSR2	TACCCTGTAGATCCGAATTTGTG#GGTCTGCAGGGA#..(((((((((((..........#))))))))))).	2505	2517	1	-19.5	1	3.7062e-06	0.456	-0.085633	-0.0948694	-6.78234	11	12	11	3UTR	MIRT047702	0	0
hsa-miR-10a-5p	NM_005238	ETS1	TACCCTGTAGATCCGAATTTGTG#GCTGATTTGGGTACAGGGG#..((((((..(((((((((.((.#)).))))))))))))))).	2437	2456	1	-20.5	1	0.0174106	0.662	-0.271403	0.153991	-7.2559	17	19	15	3UTR	MIRT047624	0	0
hsa-miR-10a-5p	NM_005441	CHAF1B	TACCCTGTAGATCCGAATTTGTG#CGGTGTGTGCAGGGA#..(((((((.(((((........#))).)).))))))).	1854	1869	1	-17.9	1	6.66926e-06	0.382	-0.030895	-0.402308	-6.43256	12	15	7	3UTR	MIRT636641	0	0
hsa-miR-10a-5p	NM_005881	BCKDK	TACCCTGTAGATCCGAATTTGTG#TTGGGTCTCAGGGA#..(((((.((((((((.......#))))))))))))).	1613	1627	1	-20.1	0	1.92432e-05	0.412	0.606315	0.487931	-7.27064	13	14	13	3UTR	MIRT047623	0	0
hsa-miR-10a-5p	NM_006312	NCOR2	TACCCTGTAGATCCGAATTTGTG#ATGATGTGTTGGTTTACAGGGTAT#(((((((((((.((((.......#.))))))))))))))).	8668	8692	1	-20.4	1	0.000341616	0.691	0.25908	-0.0530519	-7.28438	15	17	15	3UTR	MIRT005454	1	1
hsa-miR-10a-5p	NM_006750	SNTB2	TACCCTGTAGATCCGAATTTGTG#CACTGAGATTTGCAGGGG#..(((((((((((((........#.)).))))))))))).	4088	4106	1	-18.6	1	0.000197381	0.529	0	0	-5.19005	13	16	11	3UTR	MIRT047587	0	0
hsa-miR-10a-5p	NM_007050	PTPRT	TACCCTGTAGATCCGAATTTGTG#GGGAGGGGGTGGAACTGCAGGGA#..((((((((.((((........#.)))).)))))))).	5213	5236	1	-19.6	1	0.00125983	0.5	-0.117583	0.445283	-8.01482	12	15	8	3UTR	MIRT047550	0	0
hsa-miR-10a-5p	NM_012069	ATP1B4	TACCCTGTAGATCCGAATTTGTG#CGGAGACAGGGTT#.(((((((...((((........#)))).))))))).	3140	3153	1	-16.6	1	0.000528497	0.485	-0.269143	-0.0706828	-9.15004	11	13	7	3UTR	MIRT680484	0	0
hsa-miR-10a-5p	NM_013361	ZNF223	TACCCTGTAGATCCGAATTTGTG#CTGCAGGGTT#.(((((((((.............#))))))))).	2097	2107	1	-15.6	1	0.00122666	0.574	-0.347176	-0.384627	-13.0794	9	10	9	3UTR	MIRT550162	0	0
hsa-miR-10a-5p	NM_014062	NOB1	TACCCTGTAGATCCGAATTTGTG#CACGGTGCGGCTCTGTCCGCCCATGCCCCGCTGGGTCTGCAGGGA#..(((((((((((((........#.))))))))))))).	1371	1416	1	-23.9	1	9.24873e-07	0.309	3.86252	3.28751	-5.19005	13	15	13	3UTR	MIRT047740	0	0
hsa-miR-10a-5p	NM_001321134	GOSR2	TACCCTGTAGATCCGAATTTGTG#GGTCTGCAGGGA#..(((((((((((..........#))))))))))).	2412	2424	1	-19.5	1	3.7062e-06	0.456	0	0	-6.78234	11	12	11	3UTR	MIRT047702	0	0
hsa-miR-10a-5p	NM_001321134	GOSR2	TACCCTGTAGATCCGAATTTGTG#GCAAATTTGGATTTACAC#.....(((((((((((((((((.#))))))))))))))))).	3108	3126	1	-21.7	0	0.0120877	0.647	0	0	-13.6656	17	18	17	3UTR	MIRT047702	0	0
hsa-miR-10a-5p	NM_001321920	FAM219B	TACCCTGTAGATCCGAATTTGTG#GGAGCTACAGGGA#..((((((((.(((.........#))).)))))))).	963	976	1	-19.6	1	0.000109357	0.544	0	0	-8.75027	11	13	8	3UTR	MIRT047701	0	0
hsa-miR-10a-5p	NM_001329939	TGFB3	TACCCTGTAGATCCGAATTTGTG#TGGGTCACTACAGGGA#..(((((((((((((........#))))))..))))))).	2912	2928	1	-18.3	1	0.000175646	0.5	0	0	-5.19005	13	16	7	3UTR	MIRT047598	0	0
hsa-miR-10a-5p	NM_001330252	GOSR2	TACCCTGTAGATCCGAATTTGTG#GGTCTGCAGGGA#..(((((((((((..........#))))))))))).	2364	2376	1	-19.5	1	3.7062e-06	0.456	0	0	-6.78234	11	12	11	3UTR	MIRT047702	0	0
hsa-miR-10a-5p	NM_001330252	GOSR2	TACCCTGTAGATCCGAATTTGTG#GCAAATTTGGATTTACAC#.....(((((((((((((((((.#))))))))))))))))).	3060	3078	1	-21.7	0	0.0120877	0.647	0	0	-13.6656	17	18	17	3UTR	MIRT047702	0	0
hsa-miR-10a-5p	NM_001330451	ETS1	TACCCTGTAGATCCGAATTTGTG#GCTGATTTGGGTACAGGGG#..((((((..(((((((((.((.#)).))))))))))))))).	2176	2195	1	-20.5	1	0.0174106	0.662	0	0	-7.2559	17	19	15	3UTR	MIRT047624	0	0
hsa-miR-10a-5p	NM_001353114	GOSR2	TACCCTGTAGATCCGAATTTGTG#GCAAATTTGGATTTACAC#.....(((((((((((((((((.#))))))))))))))))).	3198	3216	1	-21.7	0	0.0120877	0.647	0.0163175	0.640567	-13.6656	17	18	17	3UTR	MIRT047702	0	0
hsa-miR-10a-5p	NM_001353115	GOSR2	TACCCTGTAGATCCGAATTTGTG#GGTCTGCAGGGA#..(((((((((((..........#))))))))))).	2361	2373	1	-19.5	1	3.7062e-06	0.456	0	0	-6.78234	11	12	11	3UTR	MIRT047702	0	0
hsa-miR-10a-5p	NM_001353115	GOSR2	TACCCTGTAGATCCGAATTTGTG#GCAAATTTGGATTTACAC#.....(((((((((((((((((.#))))))))))))))))).	3057	3075	1	-21.7	0	0.0120877	0.647	0	0	-13.6656	17	18	17	3UTR	MIRT047702	0	0
hsa-miR-10a-5p	NM_001353116	GOSR2	TACCCTGTAGATCCGAATTTGTG#GCAAATTTGGATTTACAC#.....(((((((((((((((((.#))))))))))))))))).	1207	1225	1	-21.7	0	0.0120877	0.647	1.44405	2.55417	-13.6656	17	18	17	3UTR	MIRT047702	0	0
hsa-miR-10a-5p	NM_001353684	TIAM1	TACCCTGTAGATCCGAATTTGTG#TTCGGGTTTCCAGGGC#..(((((.(((((((((......#))))))))).))))).	3818	3834	1	-20.5	0	2.16327e-05	0.5	0	0	-7.27064	14	16	9	3UTR	MIRT437579	1	1
hsa-miR-10a-5p	NM_001361041	FRRS1	TACCCTGTAGATCCGAATTTGTG#TGGGACTACAGGTGTGC#((((((((((.(((.(.......#).)))))))))).))).	4161	4178	1	-17.5	1	0.000153328	0.559	0	0	-7.4978	14	17	10	3UTR	MIRT688181	0	0
hsa-miR-10a-5p	NM_001362770	CSNK2A1	TACCCTGTAGATCCGAATTTGTG#TAGAAGTGGATACACAGGGA#..((((((..(((((........#.)))))..)))))).	1622	1642	1	-16.7	1	0.0045733	0.5	0	0	-7.48895	11	15	6	3UTR	MIRT047540	0	0
hsa-miR-10a-5p	NM_001362771	CSNK2A1	TACCCTGTAGATCCGAATTTGTG#TAGAAGTGGATACACAGGGA#..((((((..(((((........#.)))))..)))))).	1505	1525	1	-16.7	1	0.0045733	0.5	0	0	-7.48895	11	15	6	3UTR	MIRT047540	0	0
hsa-miR-10a-5p	NM_001363851	GOSR2	TACCCTGTAGATCCGAATTTGTG#GCAAATTTGGATTTACAC#.....(((((((((((((((((.#))))))))))))))))).	3612	3630	1	-21.7	0	0.0120877	0.647	0	0	-13.6656	17	18	17	3UTR	MIRT047702	0	0
hsa-miR-10a-5p	NM_001365	DLG4	TACCCTGTAGATCCGAATTTGTG#TGGGGTCTGGGGGGG#..((((.(((((((.(.......#).))))))).)))).	3715	3730	1	-20.3	0	7.64902e-09	0.324	0.0731328	-0.0981018	-7.23614	12	15	7	3UTR	MIRT047670	0	0
hsa-miR-10a-5p	NM_001365324	TENT4B	TACCCTGTAGATCCGAATTTGTG#TGGGCTATAGGGTGA#((((((((((.((((........#)))))))))))))).	5581	5596	1	-19.1	1	0.00695322	0.574	0	0	-6.9954	14	15	14	3UTR	MIRT047566	1	1
hsa-miR-10a-5p	NM_001369566	DLG4	TACCCTGTAGATCCGAATTTGTG#TGGGGTCTGGGGGGG#..((((.(((((((.(.......#).))))))).)))).	2621	2636	1	-20.3	0	7.64902e-09	0.324	0	0	-7.23614	12	15	7	3UTR	MIRT047670	0	0
hsa-miR-10a-5p	NM_001377960	RBM12B	TACCCTGTAGATCCGAATTTGTG#TGGGACTACAGGTGTGT#((((((((((.(((.(.......#).)))))))))).))).	5638	5655	1	-17.6	1	7.93032e-06	0.5	0	0	-7.4978	14	17	10	3UTR	MIRT025617	0	0
hsa-miR-10a-5p	NM_001377963	RBM12B	TACCCTGTAGATCCGAATTTGTG#TGGGACTACAGGTGTGT#((((((((((.(((.(.......#).)))))))))).))).	5583	5600	1	-17.6	1	7.93032e-06	0.5	0	0	-7.4978	14	17	10	3UTR	MIRT025617	0	0
hsa-miR-10a-5p	NM_001378620	SLC24A4	TACCCTGTAGATCCGAATTTGTG#TTGGATTTACAGGT#...(((((((((((((.......#))))))))))))).	7780	7794	1	-19.6	0	0.0018365	0.559	0	0	-6.51454	13	14	13	3UTR	MIRT636235	0	1
hsa-miR-10a-5p	NM_001450	FHL2	TACCCTGTAGATCCGAATTTGTG#TGGTTTGCAGGGC#..(((((((((.(((........#)))))))))))).	3606	3619	1	-16.6	1	5.32313e-05	0.515	0	0	-8.53685	12	13	12	3UTR	MIRT523700	0	0
hsa-miR-10a-5p	NM_001614	ACTG1	TACCCTGTAGATCCGAATTTGTG#GCAGCCTCTGATCTGTGCAGGGTAT#(((((((((((((.((..((((.#))))..)).)))))..)))))))).	1540	1565	1	-21.4	1	0.00590344	0.456	0	0	-4.79441	19	25	8	3UTR	MIRT047724	1	1
hsa-miR-10a-5p	NM_000268	NF2	TACCCTGTAGATCCGAATTTGTG#GGGTCTACAGGGTGG#((((((((((((((.........#)))))))))))))).	4015	4030	1	-26.1	1	2.56905e-06	0.412	0	0	-4.90607	14	15	14	3UTR	MIRT047749	0	0
hsa-miR-10a-5p	NM_000523	HOXD13	TACCCTGTAGATCCGAATTTGTG#TTGGATCTATGGGTC#.((((.((((((((((.......#)))))))))))))).	2033	2048	1	-19.3	0	0.00029412	0.529	0	0	-5.69428	14	15	14	3UTR	MIRT047651	0	0
hsa-miR-10a-5p	NM_000602	SERPINE1	TACCCTGTAGATCCGAATTTGTG#GCAGGATGGAACTACGGGGC#..((((((((.((((..(((((.#))))).)))).)))))))).	1705	1725	1	-20.8	1	0.000121492	0.456	0	0	-8.01482	17	20	8	3UTR	MIRT731180	1	0
hsa-miR-10a-5p	NM_000602	SERPINE1	TACCCTGTAGATCCGAATTTGTG#GGATCCACAGGGG#..((((((.(((((.........#))))).)))))).	3037	3050	1	-20.2	1	3.51018e-05	0.5	0	0	-6.98189	11	13	6	3UTR	MIRT731180	1	0
hsa-miR-10a-5p	NM_000617	SLC11A2	TACCCTGTAGATCCGAATTTGTG#TGGGTCTGGGTGGGTC#.(((((.((((((((........#)))))))).).)))).	3590	3606	1	-17.1	0	1.00491e-05	0.544	0	0	-5.57006	13	16	8	3UTR	MIRT635875	0	0
hsa-miR-10a-5p	NM_001013660	FRRS1	TACCCTGTAGATCCGAATTTGTG#TGGGACTACAGGTGTGC#((((((((((.(((.(.......#).)))))))))).))).	4601	4618	1	-17.5	1	0.000153328	0.559	-0.0981985	-0.401724	-7.4978	14	17	10	3UTR	MIRT688181	0	0
hsa-miR-10a-5p	NM_001017963	HSP90AA1	TACCCTGTAGATCCGAATTTGTG#GGATCTCTCCACAGGGC#..((((((((((((.........#))))))....)))))).	3392	3409	1	-18.4	1	0.00253545	0.603	0	0	-5.9255	12	17	6	3UTR	MIRT047507	0	0
hsa-miR-10a-5p	NM_001018067	SERBP1	TACCCTGTAGATCCGAATTTGTG#GCAAATTCCAGGGATCTCAGGT#...((((.((((((((((((((.#))))))))...)))))))))).	4458	4480	1	-22.1	0	0.0298898	0.618	0	0	-8.82818	18	22	10	3UTR	MIRT025598	0	0
hsa-miR-10a-5p	NM_001025356	ANO6	TACCCTGTAGATCCGAATTTGTG#TGGAGATGCAGGGTC#.((((((((..((((........#))))..)))))))).	5264	5279	1	-19.5	1	0.000228329	0.529	0	0	-8.09365	12	15	8	3UTR	MIRT047637	0	0
hsa-miR-10a-5p	NM_001077261	NCOR2	TACCCTGTAGATCCGAATTTGTG#ATGATGTGTTGGTTTACAGGGTAT#(((((((((((.((((.......#.))))))))))))))).	8500	8524	1	-20.4	1	0.000341616	0.691	0	0	-7.28438	15	17	15	3UTR	MIRT005454	1	1
hsa-miR-10a-5p	NM_001077663	URGCP	TACCCTGTAGATCCGAATTTGTG#GCAGTTTGTTCTGTCTCAGCTCCTGTCAAGGATCCTGCGGGGTGG#((((((((((((((.........#.))))).))))))))).	3057	3102	1	-21.9	1	1.96589e-06	0.426	-0.227527	0.499439	-4.90607	14	17	9	3UTR	MIRT520270	0	1
hsa-miR-10a-5p	NM_001122957	BCKDK	TACCCTGTAGATCCGAATTTGTG#TTGGGTCTCAGGGA#..(((((.((((((((.......#))))))))))))).	1706	1720	1	-20.1	0	1.92432e-05	0.412	0	0	-7.27064	13	14	13	3UTR	MIRT047623	0	0
hsa-miR-10a-5p	NM_001127225	CD59	TACCCTGTAGATCCGAATTTGTG#TGGATTTACAGGA#...((((((((((((........#)))))))))))).	3106	3119	1	-18.8	0	0.000387103	0.515	-0.385663	-0.153852	-6.74759	12	13	12	3UTR	MIRT047711	0	0
hsa-miR-10a-5p	NM_001127226	CD59	TACCCTGTAGATCCGAATTTGTG#TGGATTTACAGGA#...((((((((((((........#)))))))))))).	3041	3054	1	-18.8	0	0.000387103	0.515	-0.176309	-0.15899	-6.74759	12	13	12	3UTR	MIRT047711	0	0
hsa-miR-10a-5p	NM_001128827	DLG4	TACCCTGTAGATCCGAATTTGTG#TGGGGTCTGGGGGGG#..((((.(((((((.(.......#).))))))).)))).	2856	2871	1	-20.3	0	7.64902e-09	0.324	0	0	-7.23614	12	15	7	3UTR	MIRT047670	0	0
hsa-miR-10a-5p	NM_001134441	ZNF502	TACCCTGTAGATCCGAATTTGTG#TGGGAATACAGGGTAG#(((((((((..(((.(.......#).))).))))))))).	1965	1981	1	-18.8	1	9.16341e-05	0.544	-0.169984	0.0964007	-8.7403	13	16	9	3UTR	MIRT531041	0	1
hsa-miR-10a-5p	NM_001134442	ZNF502	TACCCTGTAGATCCGAATTTGTG#TGGGAATACAGGGTAG#(((((((((..(((.(.......#).))).))))))))).	1961	1977	1	-18.8	1	9.16341e-05	0.544	-0.256764	-0.0570149	-8.7403	13	16	9	3UTR	MIRT531041	0	1
hsa-miR-10a-5p	NM_001142447	ATP1B4	TACCCTGTAGATCCGAATTTGTG#CGGAGACAGGGTT#.(((((((...((((........#)))).))))))).	3152	3165	1	-16.6	1	0.000528497	0.485	-0.269143	-0.0706828	-9.15004	11	13	7	3UTR	MIRT680484	0	0
hsa-miR-10a-5p	NM_001142678	ANO6	TACCCTGTAGATCCGAATTTGTG#TGGAGATGCAGGGTC#.((((((((..((((........#))))..)))))))).	5212	5227	1	-19.5	1	0.000228329	0.529	0	0	-8.09365	12	15	8	3UTR	MIRT047637	0	0
hsa-miR-10a-5p	NM_001143820	ETS1	TACCCTGTAGATCCGAATTTGTG#GCTGATTTGGGTACAGGGG#..((((((..(((((((((.((.#)).))))))))))))))).	2338	2357	1	-20.5	1	0.0174106	0.662	0	0	-7.2559	17	19	15	3UTR	MIRT047624	0	0
hsa-miR-10a-5p	NM_001145436	LSS	TACCCTGTAGATCCGAATTTGTG#CACCTGCGTGGAATGCTGTTTGTGAGGTGTCTACAGGGTT#.(((((((((((((..((.....#.))..)).))))))))))).	2959	2999	1	-20.7	1	0.000137131	0.544	0	0	-4.76182	15	20	11	3UTR	MIRT047714	0	1
hsa-miR-10a-5p	NM_001145437	LSS	TACCCTGTAGATCCGAATTTGTG#CACCTGCGTGGAATGCTGTTTGTGAGGTGTCTACAGGGTT#.(((((((((((((..((.....#.))..)).))))))))))).	3124	3164	1	-20.7	1	0.000137131	0.544	0	0	-4.76182	15	20	11	3UTR	MIRT047714	0	1
hsa-miR-10a-5p	NM_001160302	SYNJ1	TACCCTGTAGATCCGAATTTGTG#CAGGGCTTCATCTTCACTTGATGGCTTTAAGGACAGTTTTGATCTACAGGGC#..(((((((((((.(((.((((.#.))))))).))))))))))).	4456	4508	1	-23.5	1	0.00173606	0.603	4.34918	3.85089	-5.81384	18	21	11	3UTR	MIRT047739	0	0
hsa-miR-10a-5p	NM_001161580	POC1A	TACCCTGTAGATCCGAATTTGTG#TGGATTTGCAGGTGG#..(((((((((((((........#)))))))))))).).	1158	1173	1	-18.4	1	0.0122101	0.412	0	0	-5.19005	13	15	12	3UTR	MIRT459965	0	0
hsa-miR-10a-5p	NM_001161581	POC1A	TACCCTGTAGATCCGAATTTGTG#TGGATTTGCAGGTGG#..(((((((((((((........#)))))))))))).).	1373	1388	1	-18.4	1	0.0122101	0.412	3.34912	4.03592	-5.19005	13	15	12	3UTR	MIRT459965	0	0
hsa-miR-10a-5p	NM_001162422	ETS1	TACCCTGTAGATCCGAATTTGTG#GCTGATTTGGGTACAGGGG#..((((((..(((((((((.((.#)).))))))))))))))).	1789	1808	1	-20.5	1	0.0174106	0.662	-0.0512466	-0.338234	-7.2559	17	19	15	3UTR	MIRT047624	0	0
hsa-miR-10a-5p	NM_001164440	ANKRD33B	TACCCTGTAGATCCGAATTTGTG#AATTCGGCAGGGCAGGGTAT#((((((((....(((((((....#)))))))....)))))))).	3274	3294	1	-21.2	1	0.0165758	0.529	0	0	-12.408	15	20	8	3UTR	MIRT508100	0	0
hsa-miR-10a-5p	NM_001174125	SLC11A2	TACCCTGTAGATCCGAATTTGTG#TGGGTCTGGGTGGGTC#.(((((.((((((((........#)))))))).).)))).	3581	3597	1	-17.1	0	1.00491e-05	0.544	0	0	-5.57006	13	16	8	3UTR	MIRT635875	0	0
hsa-miR-10a-5p	NM_001199140	AMMECR1L	TACCCTGTAGATCCGAATTTGTG#GCAACGGTTACTCTTAGGTGCCATGGATCGATGTCAGGGTGG#(((((((..((((((........#.)))))).....))))))).	3108	3150	1	-18.3	1	0.00421925	0.441	1.36174	1.09609	-7.54065	13	20	7	3UTR	MIRT047569	0	0
hsa-miR-10a-5p	NM_001199987	NDUFB6	TACCCTGTAGATCCGAATTTGTG#CACAGTACTTACACTAATTTGGTATCAGGGTAT#(((((((.....(((((((.(((#.))).)))))))...))))))).	672	705	1	-20.5	1	0.0152341	0.691	0.0747877	0.580666	-14.7217	17	23	7	3UTR	MIRT025612	0	0
hsa-miR-10a-5p	NM_001204151	MBD1	TACCCTGTAGATCCGAATTTGTG#GTCTGCAGGGC#..((((((((((...........#)))))))))).	1925	1936	1	-16.8	1	2.37904e-05	0.485	0	0	-8.07147	10	11	10	3UTR	MIRT047606	0	0
hsa-miR-10a-5p	NM_001204194	SRP19	TACCCTGTAGATCCGAATTTGTG#GGAGATAATTGGATCATGGGGG#..((((((.(((((((.......#.))))))))))))).	2579	2601	1	-17.8	1	0.00774854	0.515	0	0	-6.01339	13	15	13	3UTR	MIRT761149	0	0
hsa-miR-10a-5p	NM_001204196	SRP19	TACCCTGTAGATCCGAATTTGTG#GGAGATAATTGGATCATGGGGG#..((((((.(((((((.......#.))))))))))))).	2575	2597	1	-17.8	1	0.00774854	0.515	0	0	-6.01339	13	15	13	3UTR	MIRT761149	0	0
hsa-miR-10a-5p	NM_001204803	ANO6	TACCCTGTAGATCCGAATTTGTG#TGGAGATGCAGGGTC#.((((((((..((((........#))))..)))))))).	5327	5342	1	-19.5	1	0.000228329	0.529	-0.24674	-0.109117	-8.09365	12	15	8	3UTR	MIRT047637	0	0
hsa-miR-10a-5p	NM_001206654	NCOR2	TACCCTGTAGATCCGAATTTGTG#ATGATGTGTTGGTTTACAGGGTAT#(((((((((((.((((.......#.))))))))))))))).	8638	8662	1	-20.4	1	0.000341616	0.691	0.25908	-0.0530519	-7.28438	15	17	15	3UTR	MIRT005454	1	1
hsa-miR-10a-5p	NM_001242481	EIF1AD	TACCCTGTAGATCCGAATTTGTG#TTGGACTACAGGCGTGC#((((((((((.(((((.......#)))))))))))).))).	2248	2265	1	-18.8	1	6.43949e-06	0.456	2.85446	2.65366	-6.76235	15	17	12	3UTR	MIRT047654	0	0
hsa-miR-10a-5p	NM_001242482	EIF1AD	TACCCTGTAGATCCGAATTTGTG#TTGGACTACAGGCGTGC#((((((((((.(((((.......#)))))))))))).))).	2224	2241	1	-18.8	1	6.43949e-06	0.456	1.88282	2.2813	-6.76235	15	17	12	3UTR	MIRT047654	0	0
hsa-miR-10a-5p	NM_001242485	EIF1AD	TACCCTGTAGATCCGAATTTGTG#TTGGACTACAGGCGTGC#((((((((((.(((((.......#)))))))))))).))).	2094	2111	1	-18.8	1	6.43949e-06	0.456	2.21622	2.01974	-6.76235	15	17	12	3UTR	MIRT047654	0	0
hsa-miR-10a-5p	NM_001242486	EIF1AD	TACCCTGTAGATCCGAATTTGTG#TTGGACTACAGGCGTGC#((((((((((.(((((.......#)))))))))))).))).	2019	2036	1	-18.8	1	6.43949e-06	0.456	0.313402	1.0794	-6.76235	15	17	12	3UTR	MIRT047654	0	0
hsa-miR-10b-5p	NM_030648	SETD7	TACCCTGTAGAACCGAATTTGTG#CACAATTTCTTTGCAGGGC#..(((((((((...(((.(((((#))))).)))))))))))).	5629	5648	0.953846	-18.9	1	0.00167023	0.485	3.41368	2.65718	-10.4498	17	19	12	3UTR	MIRT047488	0	0
hsa-miR-10b-5p	NM_032376	TMEM101	TACCCTGTAGAACCGAATTTGTG#TGGGTTCTCAGGGTAT#(((((((.((((((.(.......#).))))))))))))).	1292	1308	0.974359	-21.5	1	0.000289101	0.441	0	0	-6.98666	14	16	13	3UTR	MIRT549622	0	0
hsa-miR-10b-5p	NM_001271818	ORAI2	TACCCTGTAGAACCGAATTTGTG#CAGAGGGTTCTGGGGGTGA#((((((.(((((((.........#.))))))))))))).	9902	9921	1	-18.3	0	1.45537e-08	0.397	0	0	-6.44976	13	15	13	3UTR	MIRT047449	0	0
hsa-miR-10b-5p	NM_001282683	FBXO31	TACCCTGTAGAACCGAATTTGTG#GCCAGTTCTTGGCTCCGGTTCTGTAGGGA#..(((((((((((((........#.))))))))))))).	3636	3665	1	-21.2	1	6.56405e-05	0.456	0	0	-5.19005	13	15	13	3UTR	MIRT714402	0	0
hsa-miR-10b-5p	NM_001286635	C6orf89	TACCCTGTAGAACCGAATTTGTG#AGAAAGTGGGGCTGCAGGGTGA#((((((((((..(((........#.)))..)))))))))).	3656	3678	1	-22.7	1	0.000942798	0.441	0	0	-10.3422	13	17	10	3UTR	MIRT625243	0	0
hsa-miR-10b-5p	NM_001286636	C6orf89	TACCCTGTAGAACCGAATTTGTG#AGAAAGTGGGGCTGCAGGGTGA#((((((((((..(((........#.)))..)))))))))).	3834	3856	1	-22.7	1	0.000942798	0.441	-0.454562	-0.00531782	-10.3422	13	17	10	3UTR	MIRT625243	0	0
hsa-miR-10b-5p	NM_001291412	SON	TACCCTGTAGAACCGAATTTGTG#CACAATGGGTTCTGCTGGA#...((.((((((((....(((((#)))))..)))))))).)).	1958	1977	1	-19.7	0	0.00498073	0.544	1.24454	1.24702	-9.384	15	19	8	3UTR	MIRT510734	1	1
hsa-miR-10b-5p	NM_001291694	NR2C2	TACCCTGTAGAACCGAATTTGTG#GGTTCTGACAGGGTGA#((((((((((((((.........#))))))).))))))).	6480	6496	1	-22.5	1	0.00414134	0.544	0	0	-4.90607	14	16	7	3UTR	MIRT522214	1	1
hsa-miR-10b-5p	NM_001304550	THUMPD1	TACCCTGTAGAACCGAATTTGTG#GGTTCTCTGCAGGGG#..((((((((((((.........#)))..))))))))).	2749	2764	1	-19.7	1	0.000503532	0.544	0	0	-5.9255	12	15	9	3UTR	MIRT047484	0	0
hsa-miR-10b-5p	NM_001318896	FHL2	TACCCTGTAGAACCGAATTTGTG#TGGTTTGCAGGGC#..((((((((.((((........#)))))))))))).	3478	3491	1	-16.6	1	5.32313e-05	0.515	0	0	-8.01482	12	13	12	3UTR	MIRT523699	0	0
hsa-miR-10b-5p	NM_030648	SETD7	TACCCTGTAGAACCGAATTTGTG#TTGGGAAGCTACAGGGA#..((((((((..((((.......#))))....)))))))).	6292	6309	1	-18.3	1	0.00193398	0.632	3.12654	4.25504	-11.1286	12	17	8	3UTR	MIRT047488	0	0
hsa-miR-10b-5p	NM_032831	ORAI2	TACCCTGTAGAACCGAATTTGTG#CAGAGGGTTCTGGGGGTGA#((((((.(((((((.........#.))))))))))))).	9770	9789	1	-18.3	0	1.45537e-08	0.397	0	0	-6.44976	13	15	13	3UTR	MIRT047449	0	0
hsa-miR-10b-5p	NM_033200	LMF2	TACCCTGTAGAACCGAATTTGTG#TGGGGTTTGCAGGGTGC#(((((((((((.((.(.......#).)).))))))))))).	2282	2299	1	-19.1	1	0.00036629	0.294	0	0	-8.01983	14	17	11	3UTR	MIRT047491	0	0
hsa-miR-10b-5p	NM_033210	ZNF502	TACCCTGTAGAACCGAATTTGTG#TGGGAATACAGGGTAG#(((((((((...(((........#)))...))))))))).	2063	2079	1	-18.3	1	9.16341e-05	0.544	0.233619	-0.125411	-11.5847	12	16	9	3UTR	MIRT531040	0	1
hsa-miR-10b-5p	NM_058197	CDKN2A	TACCCTGTAGAACCGAATTTGTG#GGTCCTACAGGGC#..((((((((.(((.........#))).)))))))).	830	843	1	-19.4	1	1.55288e-05	0.397	0	0	-8.75027	11	13	8	3UTR	MIRT006368	0	0
hsa-miR-10b-5p	NM_058197	CDKN2A	TACCCTGTAGAACCGAATTTGTG#CGCGCGGCTGCGGGGG#..((((((((..(((........#.))))))))))).	694	710	1	-17.4	1	6.78514e-08	0.324	0	0	-11.3616	11	13	11	3UTR	MIRT006368	0	0
hsa-miR-10b-5p	NM_078467	CDKN1A	TACCCTGTAGAACCGAATTTGTG#CACCTCCTCTAAGGTTGGGCAGGGTGA#((((((((..((((.........#.))))..)))))))).	1117	1144	1	-17.7	1	6.50547e-07	0.397	0	0	-7.20497	12	16	8	3UTR	MIRT006369	0	0
hsa-miR-10b-5p	NM_133170	PTPRT	TACCCTGTAGAACCGAATTTGTG#GGGAGGGGGTGGAACTGCAGGGA#..((((((((..(((........#.)))..)))))))).	5270	5293	1	-16.9	1	0.00125983	0.5	0	0	-11.3616	11	15	8	3UTR	MIRT047447	0	0
hsa-miR-10b-5p	NM_134442	CREB1	TACCCTGTAGAACCGAATTTGTG#TTTGGTTTTTGAGGGTT#.(((((..(((((((((......#)))))))))..))))).	7137	7154	1	-17.1	0	0.00504216	0.559	0	0	-7.65065	14	17	9	3UTR	MIRT735229	1	1
hsa-miR-10b-5p	NM_152734	C6orf89	TACCCTGTAGAACCGAATTTGTG#AGAAAGTGGGGCTGCAGGGTGA#((((((((((..(((........#.)))..)))))))))).	3556	3578	1	-22.7	1	0.000942798	0.441	0	0	-10.3422	13	17	10	3UTR	MIRT625243	0	0
hsa-miR-10b-5p	NM_173200	NR4A3	TACCCTGTAGAACCGAATTTGTG#TGGTCATACAGGGTAA#(((((((((..((((........#))))..))))))))).	3661	3677	1	-20.1	1	0.000400978	0.588	0	0	-8.2379	13	16	9	3UTR	MIRT025586	1	1
hsa-miR-10b-5p	NM_178562	TSPAN33	TACCCTGTAGAACCGAATTTGTG#CTCAGTATTCCTACAGGGTAA#((((((((((.............#.)))))))))).	1999	2020	1	-17.6	1	0.00020434	0.456	0.373823	0.307291	-13.2236	10	12	10	3UTR	MIRT047482	0	1
hsa-miR-10b-5p	NM_203391	GK	TACCCTGTAGAACCGAATTTGTG#GGTTCTAACAGGGC#..((((((((((((.........#))))))).))))).	2501	2515	1	-20.1	1	0.000684334	0.647	0	0	-5.9255	12	14	7	3UTR	MIRT047490	0	0
hsa-miR-10b-5p	XM_005251343	CDKN2A	TACCCTGTAGAACCGAATTTGTG#GGTCCTACAGGGC#..((((((((.(((.........#))).)))))))).	448	461	1	-19.4	1	1.55288e-05	0.397	0	0	-8.75027	11	13	8	3UTR	MIRT006368	0	0
hsa-miR-10b-5p	XM_017004452	TMEM127	TACCCTGTAGAACCGAATTTGTG#CACGTGTGCCCTGGTTTTATGGGGA#..(((((((((((((........#.))))))))))))).	1113	1138	1	-18.3	1	3.11875e-05	0.456	0	0	-5.19005	13	15	13	3UTR	MIRT698360	0	0
hsa-miR-10b-5p	XM_017007120	NR2C2	TACCCTGTAGAACCGAATTTGTG#GGTTCTGACAGGGTGA#((((((((((((((.........#))))))).))))))).	6321	6337	1	-22.5	1	0.00414134	0.544	0	0	-4.90607	14	16	7	3UTR	MIRT522214	1	1
hsa-miR-10b-5p	NM_015986	CRLF3	TACCCTGTAGAACCGAATTTGTG#GCTTGGCTTTGGTTTTCAGGGTC#.((((((.(((((((((......#.))))))))))))))).	1380	1403	1	-19.7	1	0.00432378	0.515	1.28518	0.632161	-6.10696	15	17	15	3UTR	MIRT558567	1	1
hsa-miR-10b-5p	NM_017736	THUMPD1	TACCCTGTAGAACCGAATTTGTG#GGTTCTCTGCAGGGG#..((((((((((((.........#)))..))))))))).	3250	3265	1	-19.7	1	0.000503532	0.544	0.321329	0.270587	-5.9255	12	15	9	3UTR	MIRT047484	0	0
hsa-miR-10b-5p	NM_017849	TMEM127	TACCCTGTAGAACCGAATTTGTG#CACGTGTGCCCTGGTTTTATGGGGA#..(((((((((((((........#.))))))))))))).	1516	1541	1	-18.3	1	3.11875e-05	0.456	-0.277625	-0.210464	-5.19005	13	15	13	3UTR	MIRT698360	0	0
hsa-miR-10b-5p	NM_019593	GPCPD1	TACCCTGTAGAACCGAATTTGTG#AAATTTCAAAATGCTGCAGGGTAA#((((((((((.............#.)))))))))).	2856	2880	1	-17.4	1	0.0371398	0.794	1.01778	1.35425	-13.2236	10	12	10	3UTR	MIRT507099	1	0
hsa-miR-10b-5p	NM_020746	MAVS	TACCCTGTAGAACCGAATTTGTG#ACTCTCATGGGTTTTGCAGGGA#..((((((((((((.(.......#.).)))))))))))).	8741	8763	1	-21.3	1	0.000310799	0.603	-0.394591	-0.00160502	-5.69245	13	16	12	3UTR	MIRT661939	0	0
hsa-miR-10b-5p	NM_024735	FBXO31	TACCCTGTAGAACCGAATTTGTG#GCCAGTTCTTGGCTCCGGTTCTGTAGGGA#..(((((((((((((........#.))))))))))))).	3857	3886	1	-21.2	1	6.56405e-05	0.456	-0.799545	-0.675425	-5.19005	13	15	13	3UTR	MIRT714402	0	0
hsa-miR-10b-5p	NM_002340	LSS	TACCCTGTAGAACCGAATTTGTG#CATGAACCCACCTGCGTGGAATGCTGTTTGTGAGGTGTCTACAGGGTT#.(((((((((((((..((.....#.))..))).)))))))))).	2984	3032	1	-20.9	1	0.000137131	0.544	0	0	-4.76182	15	20	10	3UTR	MIRT047498	0	1
hsa-miR-10b-5p	NM_002522	NPTX1	TACCCTGTAGAACCGAATTTGTG#TTGGATCTGCAGGGA#..(((((((((.((((.......#)))).))))))))).	3377	3392	1	-20.9	1	9.31153e-07	0.397	0	0	-8.3038	13	15	9	3UTR	MIRT047499	0	0
hsa-miR-10b-5p	NM_003298	NR2C2	TACCCTGTAGAACCGAATTTGTG#GGTTCTGACAGGGTGA#((((((((((((((.........#))))))).))))))).	6537	6553	1	-22.5	1	0.00414134	0.544	0.550973	0.140757	-4.90607	14	16	7	3UTR	MIRT522214	1	1
hsa-miR-10b-5p	NM_005441	CHAF1B	TACCCTGTAGAACCGAATTTGTG#CGGTGTGTGCAGGGA#..(((((((.(((((........#)))).).))))))).	1854	1869	1	-18.1	1	6.66926e-06	0.382	-0.030895	-0.402308	-6.43256	12	15	7	3UTR	MIRT636640	0	0
hsa-miR-10b-5p	NM_006459	ERLIN1	TACCCTGTAGAACCGAATTTGTG#TGGTGGCCTGCAGGGA#..((((((((.((((........#))))...)))))))).	2037	2053	1	-17.6	1	7.10243e-07	0.456	1.66325	1.39696	-8.01482	12	16	8	3UTR	MIRT047443	0	0
hsa-miR-10b-5p	NM_006753	SURF6	TACCCTGTAGAACCGAATTTGTG#AAATTGAGTCAGTAGTTAAGAATGTTCCCCTAGACGGTTTTACAGGGA#..(((((((((((((........#.))))))))))))).	2997	3045	1	-23.1	1	0.00356704	0.588	0	0	-5.19005	13	15	13	3UTR	MIRT047474	0	0
hsa-miR-10b-5p	NM_006981	NR4A3	TACCCTGTAGAACCGAATTTGTG#TGGTCATACAGGGTAA#(((((((((..((((........#))))..))))))))).	3589	3605	1	-20.1	1	0.000400978	0.588	4.55064	1.11826	-8.2379	13	16	9	3UTR	MIRT025586	1	1
hsa-miR-10b-5p	NM_007050	PTPRT	TACCCTGTAGAACCGAATTTGTG#GGGAGGGGGTGGAACTGCAGGGA#..((((((((..(((........#.)))..)))))))).	5213	5236	1	-16.9	1	0.00125983	0.5	-0.117583	0.445283	-11.3616	11	15	8	3UTR	MIRT047447	0	0
hsa-miR-10b-5p	NM_001330057	ZMYND11	TACCCTGTAGAACCGAATTTGTG#ATTCTCCAGGTTTGTCAGGGTC#.((((((..(((((.........#.)))))..)))))).	3397	3419	1	-18.2	1	0.000194347	0.676	0	0	-8.13185	11	15	6	3UTR	MIRT056370	1	1
hsa-miR-10b-5p	NM_001363763	CDKN2A	TACCCTGTAGAACCGAATTTGTG#GGTCCTACAGGGC#..((((((((.(((.........#))).)))))))).	880	893	1	-19.4	1	1.55288e-05	0.397	0	0	-8.75027	11	13	8	3UTR	MIRT006368	0	0
hsa-miR-10b-5p	NM_001363816	LMF2	TACCCTGTAGAACCGAATTTGTG#TGGGGTTTGCAGGGTGC#(((((((((((.((.(.......#).)).))))))))))).	2351	2368	1	-19.1	1	0.00036629	0.294	0	0	-8.01983	14	17	11	3UTR	MIRT047491	0	0
hsa-miR-10b-5p	NM_001370099	ZMYND11	TACCCTGTAGAACCGAATTTGTG#ATTCTCCAGGTTTGTCAGGGTC#.((((((..(((((.........#.)))))..)))))).	3247	3269	1	-18.2	1	0.000194347	0.676	0	0	-8.13185	11	15	6	3UTR	MIRT056370	1	1
hsa-miR-10b-5p	NM_001370100	ZMYND11	TACCCTGTAGAACCGAATTTGTG#ATTCTCCAGGTTTGTCAGGGTC#.((((((..(((((.........#.)))))..)))))).	3314	3336	1	-18.2	1	0.000194347	0.676	0	0	-8.13185	11	15	6	3UTR	MIRT056370	1	1
hsa-miR-10b-5p	NM_001370110	ZMYND11	TACCCTGTAGAACCGAATTTGTG#ATTCTCCAGGTTTGTCAGGGTC#.((((((..(((((.........#.)))))..)))))).	2992	3014	1	-18.2	1	0.000194347	0.676	0	0	-8.13185	11	15	6	3UTR	MIRT056370	1	1
hsa-miR-10b-5p	NM_001370114	ZMYND11	TACCCTGTAGAACCGAATTTGTG#ATTCTCCAGGTTTGTCAGGGTC#.((((((..(((((.........#.)))))..)))))).	3154	3176	1	-18.2	1	0.000194347	0.676	0	0	-8.13185	11	15	6	3UTR	MIRT056370	1	1
hsa-miR-10b-5p	NM_001370115	ZMYND11	TACCCTGTAGAACCGAATTTGTG#ATTCTCCAGGTTTGTCAGGGTC#.((((((..(((((.........#.)))))..)))))).	3299	3321	1	-18.2	1	0.000194347	0.676	0	0	-8.13185	11	15	6	3UTR	MIRT056370	1	1
hsa-miR-10b-5p	NM_001371427	CREB1	TACCCTGTAGAACCGAATTTGTG#TTTGGTTTTTGAGGGTT#.(((((..(((((((((......#)))))))))..))))).	6979	6996	1	-17.1	0	0.00504216	0.559	0	0	-7.65065	14	17	9	3UTR	MIRT735229	1	1
hsa-miR-10b-5p	NM_001371428	CREB1	TACCCTGTAGAACCGAATTTGTG#TTTGGTTTTTGAGGGTT#.(((((..(((((((((......#)))))))))..))))).	6934	6951	1	-17.1	0	0.00504216	0.559	0	0	-7.65065	14	17	9	3UTR	MIRT735229	1	1
hsa-miR-10b-5p	NM_001378590	XIAP	TACCCTGTAGAACCGAATTTGTG#GGTTTTATAGGGG#..((((((((((((.........#)))))))))))).	2428	2441	1	-19.9	1	0.0133491	0.5	0	0	-5.9255	12	13	12	3UTR	MIRT697610	0	0
hsa-miR-10b-5p	NM_001450	FHL2	TACCCTGTAGAACCGAATTTGTG#TGGTTTGCAGGGC#..((((((((.((((........#)))))))))))).	3606	3619	1	-16.6	1	5.32313e-05	0.515	0	0	-8.01482	12	13	12	3UTR	MIRT523699	0	0
hsa-miR-10b-5p	NM_000077	CDKN2A	TACCCTGTAGAACCGAATTTGTG#GGTCCTACAGGGC#..((((((((.(((.........#))).)))))))).	556	569	1	-19.4	1	1.55288e-05	0.397	1.25749	0.873367	-8.75027	11	13	8	3UTR	MIRT006368	0	0
hsa-miR-10b-5p	NM_000167	GK	TACCCTGTAGAACCGAATTTGTG#GGTTCTAACAGGGC#..((((((((((((.........#))))))).))))).	2483	2497	1	-20.1	1	0.000684334	0.647	1.0196	1.16595	-5.9255	12	14	7	3UTR	MIRT047490	0	0
hsa-miR-10b-5p	NM_000389	CDKN1A	TACCCTGTAGAACCGAATTTGTG#CACCTCCTCTAAGGTTGGGCAGGGTGA#((((((((..((((.........#.))))..)))))))).	1108	1135	1	-17.7	1	6.50547e-07	0.397	0	0	-7.20497	12	16	8	3UTR	MIRT006369	0	0
hsa-miR-10b-5p	NM_000617	SLC11A2	TACCCTGTAGAACCGAATTTGTG#GCTCCCTTGAGGTTCTGCTAGTGGTGT#((((((((((((((.........#.)))))))).)).)))).	4020	4047	1	-18.2	1	0.0400129	0.529	0	0	-4.90607	14	18	8	3UTR	MIRT635874	0	0
hsa-miR-10b-5p	NM_000966	RARG	TACCCTGTAGAACCGAATTTGTG#TTGGTGCCTAATGCTGTGTGATGCACCTGCAGGGTGT#((((((((((.............#.)))))))))).	2245	2282	1	-17.1	1	9.27761e-08	0.397	0	0	-13.2236	10	12	10	3UTR	MIRT439118	0	0
hsa-miR-10b-5p	NM_001039547	GK5	TACCCTGTAGAACCGAATTTGTG#CACTCTGGTGCTATAGGGA#..((((((((.((((........#.)))).)))))))).	6787	6806	1	-17.7	1	7.33245e-06	0.588	-0.263622	0.101084	-8.01482	12	15	8	3UTR	MIRT708130	0	0
hsa-miR-10b-5p	NM_001100626	ERLIN1	TACCCTGTAGAACCGAATTTGTG#TGGTGGCCTGCAGGGA#..((((((((.((((........#))))...)))))))).	1713	1729	1	-17.6	1	7.10243e-07	0.456	1.67467	2.06124	-8.01482	12	16	8	3UTR	MIRT047443	0	0
hsa-miR-10b-5p	NM_001128127	GK	TACCCTGTAGAACCGAATTTGTG#GGTTCTAACAGGGC#..((((((((((((.........#))))))).))))).	2570	2584	1	-20.1	1	0.000684334	0.647	1.03511	1.03244	-5.9255	12	14	7	3UTR	MIRT047490	0	0
hsa-miR-10b-5p	NM_001134441	ZNF502	TACCCTGTAGAACCGAATTTGTG#TGGGAATACAGGGTAG#(((((((((...(((........#)))...))))))))).	1965	1981	1	-18.3	1	9.16341e-05	0.544	-0.169984	0.0964007	-11.5847	12	16	9	3UTR	MIRT531040	0	1
hsa-miR-10b-5p	NM_001134442	ZNF502	TACCCTGTAGAACCGAATTTGTG#TGGGAATACAGGGTAG#(((((((((...(((........#)))...))))))))).	1961	1977	1	-18.3	1	9.16341e-05	0.544	-0.256764	-0.0570149	-11.5847	12	16	9	3UTR	MIRT531040	0	1
hsa-miR-10b-5p	NM_001145436	LSS	TACCCTGTAGAACCGAATTTGTG#CATGAACCCACCTGCGTGGAATGCTGTTTGTGAGGTGTCTACAGGGTT#.(((((((((((((..((.....#.))..))).)))))))))).	2951	2999	1	-20.9	1	0.000137131	0.544	0	0	-4.76182	15	20	10	3UTR	MIRT047498	0	1
hsa-miR-10b-5p	NM_001145437	LSS	TACCCTGTAGAACCGAATTTGTG#CATGAACCCACCTGCGTGGAATGCTGTTTGTGAGGTGTCTACAGGGTT#.(((((((((((((..((.....#.))..))).)))))))))).	3116	3164	1	-20.9	1	0.000137131	0.544	0	0	-4.76182	15	20	10	3UTR	MIRT047498	0	1
hsa-miR-10b-5p	NM_001164440	ANKRD33B	TACCCTGTAGAACCGAATTTGTG#AATTCGGCAGGGCAGGGTAT#((((((((....(((((((....#)))))))....)))))))).	3274	3294	1	-21.2	1	0.0165758	0.529	0	0	-12.408	15	20	8	3UTR	MIRT508099	0	0
hsa-miR-10b-5p	NM_001164440	ANKRD33B	TACCCTGTAGAACCGAATTTGTG#ACAGATTCCTGCACAGGGTGC#((((((((.(....((((((((.#))))))))...))))))))).	9122	9143	1	-19.3	1	2.81856e-05	0.544	0	0	-13.3115	17	21	9	3UTR	MIRT508099	0	0
hsa-miR-10b-5p	NM_001167	XIAP	TACCCTGTAGAACCGAATTTGTG#GGTTTTATAGGGG#..((((((((((((.........#)))))))))))).	2573	2586	1	-19.9	1	0.0133491	0.5	0	0	-5.9255	12	13	12	3UTR	MIRT697610	0	0
hsa-miR-10b-5p	NM_001174125	SLC11A2	TACCCTGTAGAACCGAATTTGTG#GCTCCCTTGAGGTTCTGCTAGTGGTGT#((((((((((((((.........#.)))))))).)).)))).	4011	4038	1	-18.2	1	0.0400129	0.529	0	0	-4.90607	14	18	8	3UTR	MIRT635874	0	0
hsa-miR-10b-5p	NM_001174130	SLC11A2	TACCCTGTAGAACCGAATTTGTG#GCTCCCTTGAGGTTCTGCTAGTGGTGT#((((((((((((((.........#.)))))))).)).)))).	3972	3999	1	-18.2	1	0.0400129	0.529	0.596212	0.773206	-4.90607	14	18	8	3UTR	MIRT635874	0	0
hsa-miR-10b-5p	NM_001193304	TMEM127	TACCCTGTAGAACCGAATTTGTG#CACGTGTGCCCTGGTTTTATGGGGA#..(((((((((((((........#.))))))))))))).	1493	1518	1	-18.3	1	3.11875e-05	0.456	-0.408151	-0.248039	-5.19005	13	15	13	3UTR	MIRT698360	0	0
hsa-miR-10b-5p	NM_001195132	CDKN2A	TACCCTGTAGAACCGAATTTGTG#GGTCCTACAGGGC#..((((((((.(((.........#))).)))))))).	753	766	1	-19.4	1	1.55288e-05	0.397	1.25749	0.873367	-8.75027	11	13	8	3UTR	MIRT006368	0	0
hsa-miR-10b-5p	NM_001204401	XIAP	TACCCTGTAGAACCGAATTTGTG#GGTTTTATAGGGG#..((((((((((((.........#)))))))))))).	2424	2437	1	-19.9	1	0.0133491	0.5	0.38206	1.0011	-5.9255	12	13	12	3UTR	MIRT697610	0	0
hsa-miR-10b-5p	NM_001205019	GK	TACCCTGTAGAACCGAATTTGTG#GGTTCTAACAGGGC#..((((((((((((.........#))))))).))))).	2588	2602	1	-20.1	1	0.000684334	0.647	1.0196	1.16595	-5.9255	12	14	7	3UTR	MIRT047490	0	0
hsa-miR-10b-5p	NM_001206491	MAVS	TACCCTGTAGAACCGAATTTGTG#ACTCTCATGGGTTTTGCAGGGA#..((((((((((((.(.......#.).)))))))))))).	8566	8588	1	-21.3	1	0.000310799	0.603	0.115268	0.0560235	-5.69245	13	16	12	3UTR	MIRT661939	0	0
hsa-miR-1180-3p	NM_001614	ACTG1	TTTCCGGCTCGCGTGGGTGTGT#ACACACCTCATGCTAGCCTCACGAAACTGGAAT#.((((((((.((((((((((((#))))))).))))).))))..........)))).	1271	1304	0.961538	-26.9	1	0.0303957	0.574	0	0	-5.03583	20	33	7	3UTR	MIRT035953	0	0
hsa-miR-1180-3p	NM_001292016	TNIP2	TTTCCGGCTCGCGTGGGTGTGT#CACCCCCGCCATTGCGAGCCA#.....((((((((((((.(((.#))).)))))....))))))).	1550	1571	0.974359	-25.6	0	0.00175693	0.426	0	0	-13.6656	15	21	7	3UTR	MIRT732717	0	0
hsa-miR-1180-3p	NM_001161527	TNIP2	TTTCCGGCTCGCGTGGGTGTGT#CACCCCCGCCATTGCGAGCCA#.....((((((((((((.(((.#))).)))))....))))))).	1864	1885	0.974359	-25.6	0	0.00175693	0.426	0	0	-13.6656	15	21	7	3UTR	MIRT732717	0	0
hsa-miR-1180-3p	NM_001277962	STIM1	TTTCCGGCTCGCGTGGGTGTGT#ACAGACTCCAGCCCAGGCCGGAAGA#(((((((((.((.(((((.(((#))).)).)))))...))))))))).	2636	2661	1	-24.9	1	8.19975e-05	0.5	0	0	-6.46921	19	25	9	3UTR	MIRT761187	0	0
hsa-miR-1180-3p	NM_001278516	MDM4	TTTCCGGCTCGCGTGGGTGTGT#ACAGGCGTGAGCCACCGCGCCCGGCCGGAAC#.((((((((.((((((..((..#.))..))))))..)))))))).	7288	7319	1	-26.4	1	5.38981e-05	0.426	0	0	-5.03583	16	22	8	3UTR	MIRT637070	0	0
hsa-miR-1180-3p	NM_001278517	MDM4	TTTCCGGCTCGCGTGGGTGTGT#ACAGGCGTGAGCCACCGCGCCCGGCCGGAAC#.((((((((.((((((..((..#.))..))))))..)))))))).	7062	7093	1	-26.4	1	5.38981e-05	0.426	0.0797992	-0.134098	-5.03583	16	22	8	3UTR	MIRT637070	0	0
hsa-miR-1180-3p	NM_001278518	MDM4	TTTCCGGCTCGCGTGGGTGTGT#ACAGGCGTGAGCCACCGCGCCCGGCCGGAAC#.((((((((.((((((..((..#.))..))))))..)))))))).	6877	6908	1	-26.4	1	5.38981e-05	0.426	0	0	-5.03583	16	22	8	3UTR	MIRT637070	0	0
hsa-miR-1180-3p	NM_001278519	MDM4	TTTCCGGCTCGCGTGGGTGTGT#ACAGGCGTGAGCCACCGCGCCCGGCCGGAAC#.((((((((.((((((..((..#.))..))))))..)))))))).	6687	6718	1	-26.4	1	5.38981e-05	0.426	0	0	-5.03583	16	22	8	3UTR	MIRT637070	0	0
hsa-miR-1180-3p	NM_001284430	UTP15	TTTCCGGCTCGCGTGGGTGTGT#CACCTTACCGGGCTGGT#...((((((((.(((((.(((.#)))))))))))))))).	2911	2928	1	-22.5	0	0.000261501	0.515	-0.242644	-0.121314	-9.86134	16	17	16	3UTR	MIRT560965	0	1
hsa-miR-1180-3p	NM_001284431	UTP15	TTTCCGGCTCGCGTGGGTGTGT#CACCTTACCGGGCTGGT#...((((((((.(((((.(((.#)))))))))))))))).	2795	2812	1	-22.5	0	0.000261501	0.515	-0.242644	-0.121314	-9.86134	16	17	16	3UTR	MIRT560965	0	1
hsa-miR-1180-3p	NM_001300743	VPS35L	TTTCCGGCTCGCGTGGGTGTGT#GCACACCCAAAGTCTGGAAC#.((((((...((.(((((((((#)))))))))..)))))))).	3076	3096	1	-22.4	1	0.000822655	0.574	0	0	-9.69499	17	20	9	3UTR	MIRT035916	0	0
hsa-miR-1180-3p	NM_032175	UTP15	TTTCCGGCTCGCGTGGGTGTGT#CACCTTACCGGGCTGGT#...((((((((.(((((.(((.#)))))))))))))))).	2966	2983	1	-22.5	0	0.000261501	0.515	0	0	-9.86134	16	17	16	3UTR	MIRT560965	0	1
hsa-miR-1180-3p	NM_080550	SYNRG	TTTCCGGCTCGCGTGGGTGTGT#CACTTCCACATGGAGCTGGAAT#.(((((((((..(((((.(((.#))).)))))...))))))))).	5396	5418	1	-25.2	1	0.000181952	0.5	0	0	-9.9649	17	22	9	3UTR	MIRT035910	0	0
hsa-miR-1180-3p	NM_198882	SYNRG	TTTCCGGCTCGCGTGGGTGTGT#CACTTCCACATGGAGCTGGAAT#.(((((((((..(((((.(((.#))).)))))...))))))))).	5501	5523	1	-25.2	1	0.000181952	0.5	0	0	-9.9649	17	22	9	3UTR	MIRT035910	0	0
hsa-miR-1180-3p	NM_199054	MKNK2	TTTCCGGCTCGCGTGGGTGTGT#CGCATCCACGTGCGACCTGGAGGA#((((((((.((((((((((((.#)))))))))))).).)).))))).	3463	3487	1	-27.9	1	5.07738e-05	0.397	0	0	-4.99396	20	24	12	3UTR	MIRT035940	0	1
hsa-miR-1180-3p	XM_011545897	VPS35L	TTTCCGGCTCGCGTGGGTGTGT#GCACACCCAAAGTCTGGAAC#.((((((...((.(((((((((#)))))))))..)))))))).	2711	2731	1	-22.4	1	0.000822655	0.574	0	0	-9.69499	17	20	9	3UTR	MIRT035916	0	0
hsa-miR-1180-3p	NM_020314	VPS35L	TTTCCGGCTCGCGTGGGTGTGT#GCACACCCAAAGTCTGGAAC#.((((((...((.(((((((((#)))))))))..)))))))).	3355	3375	1	-22.4	1	0.000822655	0.574	-0.574028	-0.286919	-9.69499	17	20	9	3UTR	MIRT035916	0	0
hsa-miR-1180-3p	NM_002393	MDM4	TTTCCGGCTCGCGTGGGTGTGT#ACAGGCGTGAGCCACCGCGCCCGGCCGGAAC#.((((((((.((((((..((..#.))..))))))..)))))))).	7356	7387	1	-26.4	1	5.38981e-05	0.426	0	0	-5.03583	16	22	8	3UTR	MIRT637070	0	0
hsa-miR-1180-3p	NM_007247	SYNRG	TTTCCGGCTCGCGTGGGTGTGT#CACTTCCACATGGAGCTGGAAT#.(((((((((..(((((.(((.#))).)))))...))))))))).	5666	5688	1	-25.2	1	0.000181952	0.5	5.59471	4.23491	-9.9649	17	22	9	3UTR	MIRT035910	0	0
hsa-miR-1180-3p	NM_012203	GRHPR	TTTCCGGCTCGCGTGGGTGTGT#ACACACCCAGGCTTGATTTGGATCCACAGGCAGAGCCAAGGGAAG#((((((((((((.(((((((((#))))))))).))....................)))))..))))).	1095	1140	1	-29.7	1	0.000987843	0.5	0.406438	-0.218306	-5.22671	21	45	9	3UTR	MIRT035939	0	0
hsa-miR-1180-3p	NM_012342	BAMBI	TTTCCGGCTCGCGTGGGTGTGT#GCATCCAAGGGAGCTGGAAT#.(((((((((.(.(((((((..#))))))).).))))))))).	1413	1433	1	-28.3	1	0.000189475	0.574	3.02249	2.45391	-7.90723	17	20	9	3UTR	MIRT035922	0	0
hsa-miR-1180-3p	NM_001005849	SUMO2	TTTCCGGCTCGCGTGGGTGTGT#GCCTCCCAATGTGCTGGGTTTACAGGCGTGAGCCA#.....(((((((((..(((...#.)))..))))))))).	2126	2161	1	-19.7	0	7.08583e-06	0.529	3.53211	2.7197	-14.6341	12	16	9	3UTR	MIRT652981	0	0
hsa-miR-1180-3p	NM_001081550	THOC2	TTTCCGGCTCGCGTGGGTGTGT#CATCAAGGTGAGATCGGAC#..((((((((((.(.((((...#)))).).))))).))))).	4823	4842	1	-18.6	1	0.00372245	0.544	0	0	-6.98158	15	19	5	3UTR	MIRT035917	0	0
hsa-miR-1180-3p	NM_001163545	SYNRG	TTTCCGGCTCGCGTGGGTGTGT#CACTTCCACATGGAGCTGGAAT#.(((((((((..(((((.(((.#))).)))))...))))))))).	5429	5451	1	-25.2	1	0.000181952	0.5	0	0	-9.9649	17	22	9	3UTR	MIRT035910	0	0
hsa-miR-1180-3p	NM_001163546	SYNRG	TTTCCGGCTCGCGTGGGTGTGT#CACTTCCACATGGAGCTGGAAT#.(((((((((..(((((.(((.#))).)))))...))))))))).	5261	5283	1	-25.2	1	0.000181952	0.5	0	0	-9.9649	17	22	9	3UTR	MIRT035910	0	0
hsa-miR-1180-3p	NM_001163547	SYNRG	TTTCCGGCTCGCGTGGGTGTGT#CACTTCCACATGGAGCTGGAAT#.(((((((((..(((((.(((.#))).)))))...))))))))).	5048	5070	1	-25.2	1	0.000181952	0.5	0	0	-9.9649	17	22	9	3UTR	MIRT035910	0	0
hsa-miR-1180-3p	NM_001199954	ACTG1	TTTCCGGCTCGCGTGGGTGTGT#ACACACCTCATGCTAGCCTCACGAAACTGGAAT#.((((((((.((((((((((((#))))))).))))).))))..........)))).	1390	1423	1	-26.9	1	0.0303957	0.574	5.38617	5.90168	-5.03583	20	33	7	3UTR	MIRT035953	0	0
hsa-miR-1180-3p	NM_001204171	MDM4	TTTCCGGCTCGCGTGGGTGTGT#ACAGGCGTGAGCCACCGCGCCCGGCCGGAAC#.((((((((.((((((..((..#.))..))))))..)))))))).	7206	7237	1	-26.4	1	5.38981e-05	0.426	0	0	-5.03583	16	22	8	3UTR	MIRT637070	0	0
hsa-miR-1180-3p	NM_001204172	MDM4	TTTCCGGCTCGCGTGGGTGTGT#ACAGGCGTGAGCCACCGCGCCCGGCCGGAAC#.((((((((.((((((..((..#.))..))))))..)))))))).	6378	6409	1	-26.4	1	5.38981e-05	0.426	0	0	-5.03583	16	22	8	3UTR	MIRT637070	0	0
hsa-miR-1224-5p	NM_021101	CLDN1	GTGAGGACTCGGGAGGTGG#CTATCTCCTGAATCTAACACA#(((.(((.(((((((((((#))))))))))).)))..))).	1532	1553	0.953846	-21.7	0	0.0354068	0.676	0.906618	0.650514	-9.28323	17	21	11	3UTR	MIRT659476	0	0
hsa-miR-1224-5p	NM_001286167	FANCA	GTGAGGACTCGGGAGGTGG#CCGGCCCCGAGTCACTCAG#.((((((((((((.(.(((#))).))))))))).)))).	4549	4568	0.961538	-26	1	0.00385517	0.515	0	0	-4.88321	16	19	9	3UTR	MIRT525305	0	0
hsa-miR-1224-5p	NM_000135	FANCA	GTGAGGACTCGGGAGGTGG#CCGGCCCCGAGTCACTCAG#.((((((((((((.(.(((#))).))))))))).)))).	4545	4564	0.961538	-26	1	0.00385517	0.515	0.0602521	0.570555	-4.88321	16	19	9	3UTR	MIRT525305	0	0
hsa-miR-1224-5p	NM_018143	KLHL11	GTGAGGACTCGGGAGGTGG#CCACCTCCCGGGTTCA#....(((((((((((((((#))))))))))))))).	4384	4400	0.987179	-30.4	0	0.00307553	0.412	0.300773	0.981627	-9.54656	15	16	15	3UTR	MIRT448705	0	0
hsa-miR-1224-5p	NM_001257999	ANKFY1	GTGAGGACTCGGGAGGTGG#CTACCTCAGAGCCCCGAGTCATTTCTGACCACCCCGTTCTGTGTCCTCACT#((((((((.((((((((((#.)))))...))))).)))))))).	6655	6706	1	-27.9	1	0.000339203	0.441	0	0	-4.99396	18	24	8	3UTR	MIRT761292	1	0
hsa-miR-1224-5p	NM_001278409	ANXA11	GTGAGGACTCGGGAGGTGG#CCAGAGAGACTAGGCTAGATCAAGCCTGCTGGGTCCTGGCA#((.(((((((((.((((..#.)))).))))))))).)).	3969	4010	1	-27.2	0	2.24744e-08	0.412	0	0	-6.78424	15	19	9	3UTR	MIRT449618	0	0
hsa-miR-1224-5p	NM_001282679	GAPVD1	GTGAGGACTCGGGAGGTGG#CCACCTCCCAGTTCAAGTGATTCCCCTGCCTCAGCCTCGCG#(((((((((.(((((((((#))))))))))))......................)))))).	6352	6393	1	-27.6	1	0.00146505	0.412	0	0	-5.18008	18	41	12	3UTR	MIRT761293	0	0
hsa-miR-1224-5p	NM_001282680	GAPVD1	GTGAGGACTCGGGAGGTGG#CCACCTCCCAGTTCAAGTGATTCCCCTGCCTCAGCCTCGCG#(((((((((.(((((((((#))))))))))))......................)))))).	6298	6339	1	-27.6	1	0.00146505	0.412	0	0	-5.18008	18	41	12	3UTR	MIRT761293	0	0
hsa-miR-1224-5p	NM_001288973	ADAM12	GTGAGGACTCGGGAGGTGG#CCACCTCCCTATACTGCTTGGAGCTGAGCA#((..((.((((((((((((#)))))))))...........)))))..)).	3927	3957	1	-23.2	0	0.000114581	0.529	0	0	-10.0708	16	30	9	3UTR	MIRT783139	0	0
hsa-miR-1224-5p	NM_001297564	TCEANC	GTGAGGACTCGGGAGGTGG#CCAGCATAAACTGGGAGACTGTGGGAAATGCATTCCCAGGCCTCACA#((((((.((.(((((((..#.)).))))).)))))))).	1446	1493	1	-20.8	0	0.0023825	0.515	0.525919	0.0772873	-6.72377	15	19	8	3UTR	MIRT445341	0	0
hsa-miR-1224-5p	NM_001317894	TOR1B	GTGAGGACTCGGGAGGTGG#CCTGGACAGACAGGCCCCTCCCGCCTGTCCATCGCT#((((((((.(((((((.((#.)))))))))...)))).)))).	656	692	1	-27.1	1	0.000481529	0.382	1.24923	1.58665	-4.99396	17	23	9	3UTR	MIRT364731	0	0
hsa-miR-1224-5p	NM_030624	KLHL15	GTGAGGACTCGGGAGGTGG#CTGGAGTCCTCATT#((((((((((.((......#)).)))))))))).	2819	2833	1	-20.5	1	0.0521849	0.662	1.48094	0.497171	-8.58769	12	14	10	3UTR	MIRT511286	1	1
hsa-miR-1224-5p	NM_032595	PPP1R9B	GTGAGGACTCGGGAGGTGG#CCACCTCCCCCAGGTCCC#....(((((.(((((((((#)))))))))...))))).	3777	3795	1	-25.9	0	0.00129488	0.441	0	0	-10.7891	14	18	9	3UTR	MIRT736090	1	1
hsa-miR-1224-5p	NM_145868	ANXA11	GTGAGGACTCGGGAGGTGG#CCAGAGAGACTAGGCTAGATCAAGCCTGCTGGGTCCTGGCA#((.(((((((((.((((..#.)))).))))))))).)).	3700	3741	1	-27.2	0	2.24744e-08	0.412	0	0	-6.78424	15	19	9	3UTR	MIRT449618	0	0
hsa-miR-1224-5p	NM_152240	ZMAT3	GTGAGGACTCGGGAGGTGG#CCTCCTCCAACTCTTCTTCACT#(((((((....(((((.((#)).)))))......))))))).	5160	5182	1	-19.8	1	0.0922066	0.676	0	0	-11.3749	14	22	7	3UTR	MIRT446939	0	0
hsa-miR-1224-5p	NM_153029	N4BP1	GTGAGGACTCGGGAGGTGG#CGCCTCCCGCCTCCTGGCC#((.((((..(((((((((.#)))))))))..)))).)).	5642	5661	1	-28	0	5.22926e-05	0.324	-0.40006	0.0411252	-8.86514	15	19	9	3UTR	MIRT736089	0	0
hsa-miR-1224-5p	NM_153029	N4BP1	GTGAGGACTCGGGAGGTGG#CCACCTCCCAGCCATACT#(((.((.((.(((((((((#))))))))))))).))).	6680	6698	1	-25	0	0.00347682	0.412	0	0	-9.75579	16	18	13	3UTR	MIRT736089	0	0
hsa-miR-1224-5p	NM_173075	APBB2	GTGAGGACTCGGGAGGTGG#GCCTCCTGAGTAGCTGGGATTACAGGCATGCACCGCCACGCCTGGCC#((.((((((((((((((..#))))))))))).............................))).)).	7403	7450	1	-22.8	0	3.39936e-05	0.515	0	0	-5.49511	16	47	11	3UTR	MIRT447208	0	0
hsa-miR-1224-5p	NM_175852	TXLNA	GTGAGGACTCGGGAGGTGG#CACCTCCCTGCCTGTCCTTG#..((((((..((((((((.#)))))))).....)))))).	2970	2990	1	-24.2	1	0.00462087	0.456	1.34175	0.65876	-7.2559	14	20	8	3UTR	MIRT189376	0	0
hsa-miR-1224-5p	NM_199129	PEDS1	GTGAGGACTCGGGAGGTGG#CTGCCTCCTGGGCTCAAGCTATCCTCTCT#(.(((((((((((((((((#)))))))))))).........))))).).	6587	6616	1	-24.6	1	0.170123	0.441	0	0	-5.10125	18	29	12	3UTR	MIRT465991	0	0
hsa-miR-1224-5p	XM_005248636	SYNCRIP	GTGAGGACTCGGGAGGTGG#CCACTTCTGAACCTCCATCACC#(((((((....((((((((#)))))))).....))).)))).	3153	3175	1	-18.8	1	0.096337	0.574	0	0	-11.3749	15	22	8	3UTR	MIRT446381	0	0
hsa-miR-1224-5p	XM_005248637	SYNCRIP	GTGAGGACTCGGGAGGTGG#CCACTTCTGAACCTCCATCACC#(((((((....((((((((#)))))))).....))).)))).	3297	3319	1	-18.8	1	0.096337	0.574	0	0	-11.3749	15	22	8	3UTR	MIRT446381	0	0
hsa-miR-1224-5p	XM_017014606	GAPVD1	GTGAGGACTCGGGAGGTGG#CCACCTCCCAGTTCAAGTGATTCCCCTGCCTCAGCCTCGCG#(((((((((.(((((((((#))))))))))))......................)))))).	6235	6276	1	-27.6	1	0.00146505	0.412	0	0	-5.18008	18	41	12	3UTR	MIRT761293	0	0
hsa-miR-1224-5p	XM_017029319	TCEANC	GTGAGGACTCGGGAGGTGG#GCATTCCCAGGCCTCACA#((((((.((.(((((((..#)).))))).)))))))).	1552	1570	1	-20.7	0	0.0023825	0.515	0	0	-6.72377	15	18	8	3UTR	MIRT445341	0	0
hsa-miR-1224-5p	XM_024451702	ZNF426	GTGAGGACTCGGGAGGTGG#GCCTTCATTGAGTCTTCAG#.((((((((((((((((..#))))))..)))))))))).	2905	2924	1	-21.5	1	0.00456781	0.588	0	0	-3.79332	16	19	10	3UTR	MIRT461696	0	0
hsa-miR-1224-5p	XM_024451705	ZNF426	GTGAGGACTCGGGAGGTGG#GCCTTCATTGAGTCTTCAG#.((((((((((((((((..#))))))..)))))))))).	2822	2841	1	-21.5	1	0.00456781	0.588	0	0	-3.79332	16	19	10	3UTR	MIRT461696	0	0
hsa-miR-1224-5p	NM_015292	ESYT1	GTGAGGACTCGGGAGGTGG#CCTTCCTCCCAACTCCTCAG#.((((((...((((((.((#))..))))))...)))))).	3632	3652	1	-22	1	0.0751921	0.426	-0.373473	1.22634	-8.40586	14	20	6	3UTR	MIRT736086	0	1
hsa-miR-1224-5p	NM_015635	GAPVD1	GTGAGGACTCGGGAGGTGG#CCACCTCCCAGTTCAAGTGATTCCCCTGCCTCAGCCTCGCG#(((((((((.(((((((((#))))))))))))......................)))))).	6213	6254	1	-27.6	1	0.00146505	0.412	0.20053	-0.224612	-5.18008	18	41	12	3UTR	MIRT761293	0	0
hsa-miR-1224-5p	NM_018205	LRRC20	GTGAGGACTCGGGAGGTGG#TACCTCCCGACTCAG#.((((...((((((((((.#)))))))))))))).	2383	2398	1	-21.8	0	0.0683582	0.441	0.612481	1.59007	-9.55161	14	15	14	3UTR	MIRT473992	0	0
hsa-miR-1224-5p	NM_018255	ELP2	GTGAGGACTCGGGAGGTGG#CCACCTCCCAGGTTCAAGCG#((..(((((.(((((((((#))))))))).)))))..)).	2655	2675	1	-27.3	0	0.00366339	0.5	-0.121366	0.0294635	-9.76964	16	20	9	3UTR	MIRT446247	0	0
hsa-miR-1224-5p	NM_021168	RAB40C	GTGAGGACTCGGGAGGTGG#CTACCTCCTGTCCTCAG#.(((((((..(((((((((#)))))))))))))))).	2250	2267	1	-25.9	1	0.00255794	0.338	0.709038	-0.282594	-6.09222	16	17	16	3UTR	MIRT469700	0	0
hsa-miR-1224-5p	NM_024577	SH3TC2	GTGAGGACTCGGGAGGTGG#CCATCTCCCACCTGAGGTCTCAG#.((((..((((((((((((#)))))))))....)))..)))).	15916	15939	1	-23.9	0	0.000253104	0.544	-0.170673	0.0609561	-7.23797	16	23	9	3UTR	MIRT444376	0	0
hsa-miR-1224-5p	NM_024698	SLC25A22	GTGAGGACTCGGGAGGTGG#CACCCCCAAGTCCTCTCA#(.(((((((.(((.((((.#))))))).))))))).).	2304	2322	1	-26	1	0.00963152	0.353	5.58731	4.17104	-7.2006	15	18	7	3UTR	MIRT736091	0	1
hsa-miR-1224-5p	NM_002130	HMGCS1	GTGAGGACTCGGGAGGTGG#CCACTTTCTGTCCTCT#..((((((..(((((((((#))))))))))))))).	4245	4261	1	-21.4	1	0.00264121	0.588	0	0	-7.2559	15	16	15	3UTR	MIRT667951	0	0
hsa-miR-1224-5p	NM_003474	ADAM12	GTGAGGACTCGGGAGGTGG#CCACCTCCCTATACTGCTTGGAGCTGAGCA#((..((.((((((((((((#)))))))))...........)))))..)).	3936	3966	1	-23.2	0	0.000114581	0.529	0.388505	0.44196	-10.0708	16	30	9	3UTR	MIRT783139	0	0
hsa-miR-1224-5p	NM_004666	VNN1	GTGAGGACTCGGGAGGTGG#TTACCTGGTAAGAATATTCAGCTGGTCTGGGTCCTCAA#.((((((((((((((.(((#.))).))..)))))))))))).	2438	2476	1	-22.3	1	0.000416575	0.559	0.886441	2.14627	-4.02637	17	22	12	3UTR	MIRT446011	0	0
hsa-miR-1224-5p	NM_006089	SCML2	GTGAGGACTCGGGAGGTGG#TCGCCTCCCTGGTTCAAGCA#((..(((((.(((((((((#))))))))).)))))..)).	3559	3579	1	-24.7	0	0.00301124	0.456	3.84077	3.86251	-9.76964	16	20	9	3UTR	MIRT565825	0	0
hsa-miR-1224-5p	NM_001330063	ANKFY1	GTGAGGACTCGGGAGGTGG#CTACCTCAGAGCCCCGAGTCATTTCTGACCACCCCGTTCTGTGTCCTCACT#((((((((.((((((((((#.)))))...))))).)))))))).	6450	6501	1	-27.9	1	0.000339203	0.441	0	0	-4.99396	18	24	8	3UTR	MIRT761292	1	0
hsa-miR-1224-5p	NM_001330656	APBB2	GTGAGGACTCGGGAGGTGG#GCCTCCTGAGTAGCTGGGATTACAGGCATGCACCGCCACGCCTGGCC#((.((((((((((((((..#))))))))))).............................))).)).	7406	7453	1	-22.8	0	3.39936e-05	0.515	0	0	-5.49511	16	47	11	3UTR	MIRT447208	0	0
hsa-miR-1224-5p	NM_001330777	GAPVD1	GTGAGGACTCGGGAGGTGG#CCACCTCCCAGTTCAAGTGATTCCCCTGCCTCAGCCTCGCG#(((((((((.(((((((((#))))))))))))......................)))))).	6037	6078	1	-27.6	1	0.00146505	0.412	0	0	-5.18008	18	41	12	3UTR	MIRT761293	0	0
hsa-miR-1224-5p	NM_001330777	GAPVD1	GTGAGGACTCGGGAGGTGG#CCATCTCCCAGTCTCTAGTGATTCTCATG#(((((((((.(((((((((#)))))))))))))..........))))).	7430	7459	1	-23.6	1	0.00141311	0.5	0	0	-5.18008	18	29	13	3UTR	MIRT761293	0	0
hsa-miR-1224-5p	NM_001330778	GAPVD1	GTGAGGACTCGGGAGGTGG#CCACCTCCCAGTTCAAGTGATTCCCCTGCCTCAGCCTCGCG#(((((((((.(((((((((#))))))))))))......................)))))).	6051	6092	1	-27.6	1	0.00146505	0.412	0	0	-5.18008	18	41	12	3UTR	MIRT761293	0	0
hsa-miR-1224-5p	NM_001330778	GAPVD1	GTGAGGACTCGGGAGGTGG#CCATCTCCCAGTCTCTAGTGATTCTCATG#(((((((((.(((((((((#)))))))))))))..........))))).	7444	7473	1	-23.6	1	0.00141311	0.5	0	0	-5.18008	18	29	13	3UTR	MIRT761293	0	0
hsa-miR-1224-5p	NM_001351830	FANCA	GTGAGGACTCGGGAGGTGG#CCGCCTCTGGAAGTCCTGCACC#((((((((((.((((((((#)))))))).)).))))).))).	982	1004	1	-28.8	1	0.0191848	0.456	0	0	-6.76235	18	22	8	3UTR	MIRT525305	0	0
hsa-miR-1224-5p	NM_001367757	ZNF275	GTGAGGACTCGGGAGGTGG#CCTCCTGGGTCTGAGCT#((..((((((((((((...#))))))))))))..)).	3915	3932	1	-25	0	1.27904e-05	0.441	0	0	-8.52714	14	17	12	3UTR	MIRT326655	0	0
hsa-miR-1224-5p	NM_001018112	FANCA	GTGAGGACTCGGGAGGTGG#CCGCCTCTGGAAGTCCTGCACC#((((((((((.((((((((#)))))))).)).))))).))).	1078	1100	1	-28.8	1	0.0191848	0.456	0	0	-6.76235	18	22	8	3UTR	MIRT525305	0	0
hsa-miR-1224-5p	NM_001080485	ZNF275	GTGAGGACTCGGGAGGTGG#CCTCCTGGGTCTGAGCT#((..((((((((((((...#))))))))))))..)).	3817	3834	1	-25	0	1.27904e-05	0.441	0.0714656	-0.0305526	-8.52714	14	17	12	3UTR	MIRT326655	0	0
hsa-miR-1224-5p	NM_001098272	HMGCS1	GTGAGGACTCGGGAGGTGG#CCACTTTCTGTCCTCT#..((((((..(((((((((#))))))))))))))).	4304	4320	1	-21.4	1	0.00264121	0.588	4.21086	4.39871	-7.2559	15	16	15	3UTR	MIRT667951	0	0
hsa-miR-1224-5p	NM_001157	ANXA11	GTGAGGACTCGGGAGGTGG#CCAGAGAGACTAGGCTAGATCAAGCCTGCTGGGTCCTGGCA#((.(((((((((.((((..#.)))).))))))))).)).	3651	3692	1	-27.2	0	2.24744e-08	0.412	0	0	-6.78424	15	19	9	3UTR	MIRT449618	0	0
hsa-miR-1224-5p	NM_001162505	PEDS1	GTGAGGACTCGGGAGGTGG#CTGCCTCCTGGGCTCAAGCTATCCTCTCT#(.(((((((((((((((((#)))))))))))).........))))).).	6578	6607	1	-24.6	1	0.170123	0.441	0	0	-5.10125	18	29	12	3UTR	MIRT465991	0	0
hsa-miR-1224-5p	NM_001166050	APBB2	GTGAGGACTCGGGAGGTGG#GCCTCCTGAGTAGCTGGGATTACAGGCATGCACCGCCACGCCTGGCC#((.((((((((((((((..#))))))))))).............................))).)).	7469	7516	1	-22.8	0	3.39936e-05	0.515	0	0	-5.49511	16	47	11	3UTR	MIRT447208	0	0
hsa-miR-1224-5p	NM_001166051	APBB2	GTGAGGACTCGGGAGGTGG#GCCTCCTGAGTAGCTGGGATTACAGGCATGCACCGCCACGCCTGGCC#((.((((((((((((((..#))))))))))).............................))).)).	5566	5613	1	-22.8	0	3.39936e-05	0.515	0	0	-5.49511	16	47	11	3UTR	MIRT447208	0	0
hsa-miR-1224-5p	NM_001166052	APBB2	GTGAGGACTCGGGAGGTGG#GCCTCCTGAGTAGCTGGGATTACAGGCATGCACCGCCACGCCTGGCC#((.((((((((((((((..#))))))))))).............................))).)).	5560	5607	1	-22.8	0	3.39936e-05	0.515	0	0	-5.49511	16	47	11	3UTR	MIRT447208	0	0
hsa-miR-1224-5p	NM_001172663	RAB40C	GTGAGGACTCGGGAGGTGG#CTACCTCCTGTCCTCAG#.(((((((..(((((((((#)))))))))))))))).	2246	2263	1	-25.9	1	0.00255794	0.338	0.709038	-0.282594	-6.09222	16	17	16	3UTR	MIRT469700	0	0
hsa-miR-1224-5p	NM_001172664	RAB40C	GTGAGGACTCGGGAGGTGG#CTACCTCCTGTCCTCAG#.(((((((..(((((((((#)))))))))))))))).	2138	2155	1	-25.9	1	0.00255794	0.338	0.709038	-0.282594	-6.09222	16	17	16	3UTR	MIRT469700	0	0
hsa-miR-1224-5p	NM_001172666	RAB40C	GTGAGGACTCGGGAGGTGG#CTACCTCCTGTCCTCAG#.(((((((..(((((((((#)))))))))))))))).	2052	2069	1	-25.9	1	0.00255794	0.338	0.709038	-0.282594	-6.09222	16	17	16	3UTR	MIRT469700	0	0
hsa-miR-1224-5p	NM_001184796	ESYT1	GTGAGGACTCGGGAGGTGG#CCTTCCTCCCAACTCCTCAG#.((((((...((((((.((#))..))))))...)))))).	3662	3682	1	-22	1	0.0751921	0.426	0	0	-8.40586	14	20	6	3UTR	MIRT736086	0	1
hsa-miR-1224-5p	NM_001191060	SLC25A22	GTGAGGACTCGGGAGGTGG#CACCCCCAAGTCCTCTCA#(.(((((((.(((.((((.#))))))).))))))).).	2495	2513	1	-26	1	0.00963152	0.353	-0.350327	-0.464614	-7.2006	15	18	7	3UTR	MIRT736091	0	1
hsa-miR-1224-5p	NM_001191061	SLC25A22	GTGAGGACTCGGGAGGTGG#CACCCCCAAGTCCTCTCA#(.(((((((.(((.((((.#))))))).))))))).).	2173	2191	1	-26	1	0.00963152	0.353	5.23855	4.17247	-7.2006	15	18	7	3UTR	MIRT736091	0	1
hsa-miR-1224-5p	NM_001242875	ELP2	GTGAGGACTCGGGAGGTGG#CCACCTCCCAGGTTCAAGCG#((..(((((.(((((((((#))))))))).)))))..)).	2850	2870	1	-27.3	0	0.00366339	0.5	-0.121366	0.0294635	-9.76964	16	20	9	3UTR	MIRT446247	0	0
hsa-miR-1224-5p	NM_001242876	ELP2	GTGAGGACTCGGGAGGTGG#CCACCTCCCAGGTTCAAGCG#((..(((((.(((((((((#))))))))).)))))..)).	2640	2660	1	-27.3	0	0.00366339	0.5	-0.121366	0.0294635	-9.76964	16	20	9	3UTR	MIRT446247	0	0
hsa-miR-1224-5p	NM_001242877	ELP2	GTGAGGACTCGGGAGGTGG#CCACCTCCCAGGTTCAAGCG#((..(((((.(((((((((#))))))))).)))))..)).	2577	2597	1	-27.3	0	0.00366339	0.5	-0.121366	0.0294635	-9.76964	16	20	9	3UTR	MIRT446247	0	0
hsa-miR-1224-5p	NM_001242878	ELP2	GTGAGGACTCGGGAGGTGG#CCACCTCCCAGGTTCAAGCG#((..(((((.(((((((((#))))))))).)))))..)).	2445	2465	1	-27.3	0	0.00366339	0.5	-0.121366	0.0294635	-9.76964	16	20	9	3UTR	MIRT446247	0	0
hsa-miR-1224-5p	NM_001242879	ELP2	GTGAGGACTCGGGAGGTGG#CCACCTCCCAGGTTCAAGCG#((..(((((.(((((((((#))))))))).)))))..)).	2445	2465	1	-27.3	0	0.00366339	0.5	-0.121366	0.0294635	-9.76964	16	20	9	3UTR	MIRT446247	0	0
hsa-miR-1258	NM_032788	ZNF514	AGTTAGGATTAGGTCGTGGAA#CCTTGGCCTATAGTCCTAACTG#((((((((((((((((.((..#)).)))))))..))))))))).	2992	3014	1	-23.4	1	0.000202941	0.471	0	0	-3.93757	18	22	9	3UTR	MIRT442290	0	0
hsa-miR-1258	NM_153373	PHYKPL	AGTTAGGATTAGGTCGTGGAA#CCACCCCCTCCTCCTAACC#.(((((((..(((..((((..#))))..)))..))))))).	1756	1775	1	-19.6	1	0.0367439	0.441	-0.13586	-0.0803317	-7.68451	14	19	7	3UTR	MIRT459287	0	0
hsa-miR-1258	XM_005261063	NRIP1	AGTTAGGATTAGGTCGTGGAA#CCACCCTGATCCTT#....(((((((((..((((..#))))))))))))).	4599	4613	1	-18.4	0	0.0460779	0.618	0	0	-11.1389	13	14	13	3UTR	MIRT687412	0	0
hsa-miR-1258	NM_020804	PACSIN1	AGTTAGGATTAGGTCGTGGAA#TTCTGCGGCCTGGTTCTGCA#.(.((((((((((((((((((#))))))))))))))))))).	4054	4074	1	-23.8	0	3.1519e-05	0.338	0.305426	0.588009	-5.35086	19	20	19	3UTR	MIRT461980	0	0
hsa-miR-1258	NM_003489	NRIP1	AGTTAGGATTAGGTCGTGGAA#CCACCCTGATCCTT#....(((((((((..((((..#))))))))))))).	4865	4879	1	-18.4	0	0.0460779	0.618	1.4616	3.33878	-11.1389	13	14	13	3UTR	MIRT687412	0	0
hsa-miR-1258	NM_001199583	PACSIN1	AGTTAGGATTAGGTCGTGGAA#TTCTGCGGCCTGGTTCTGCA#.(.((((((((((((((((((#))))))))))))))))))).	4056	4076	1	-23.8	0	3.1519e-05	0.338	0.305426	0.588009	-5.35086	19	20	19	3UTR	MIRT461980	0	0
hsa-miR-1306-5p	NM_001348800	ZBTB20	CCACCTCCCCTGCAAACGTCCA#TGGATGGGAGCAGGGGGGCAGGG#((..(((((((((...((((((#))))))...)))))))))..)).	23646	23669	0.958791	-29.6	0	0.00182077	0.368	0	0	-10.3525	17	23	9	3UTR	MIRT639848	0	1
hsa-miR-1306-5p	NM_001393393	ZBTB20	CCACCTCCCCTGCAAACGTCCA#TGGATGGGAGCAGGGGGGCAGGG#((..(((((((((...((((((#))))))...)))))))))..)).	23335	23358	0.958791	-29.6	0	0.00182077	0.368	0	0	-10.3525	17	23	9	3UTR	MIRT639848	0	1
hsa-miR-1306-5p	NM_001164344	ZBTB20	CCACCTCCCCTGCAAACGTCCA#TGGATGGGAGCAGGGGGGCAGGG#((..(((((((((...((((((#))))))...)))))))))..)).	23310	23333	0.958791	-29.6	0	0.00182077	0.368	0	0	-10.3525	17	23	9	3UTR	MIRT639848	0	1
hsa-miR-1306-5p	NM_001164345	ZBTB20	CCACCTCCCCTGCAAACGTCCA#TGGATGGGAGCAGGGGGGCAGGG#((..(((((((((...((((((#))))))...)))))))))..)).	23264	23287	0.958791	-29.6	0	0.00182077	0.368	0	0	-10.3525	17	23	9	3UTR	MIRT639848	0	1
hsa-miR-1306-5p	NM_004980	KCND3	CCACCTCCCCTGCAAACGTCCA#GGGTGGTGACGTGGGGGAGGG#...((((((((((..((.(((.#)))..))...)))))))))).	6570	6591	0.961538	-24.1	0	0.0102329	0.485	0	0	-8.10683	15	21	10	3UTR	MIRT702524	1	0
hsa-miR-1306-5p	NM_006704	SUGT1	CCACCTCCCCTGCAAACGTCCA#TTTGGGAGGCGGAGGTGGG#(((((((((((.((((......#))))..))).)))))))).	2975	2994	0.961538	-22.8	1	6.24533e-06	0.456	-0.826085	-0.100491	-7.28438	15	19	8	3UTR	MIRT634297	0	0
hsa-miR-1306-5p	NM_001378969	KCND3	CCACCTCCCCTGCAAACGTCCA#GGGTGGTGACGTGGGGGAGGG#...((((((((((..((.(((.#)))..))...)))))))))).	6307	6328	0.961538	-24.1	0	0.0102329	0.485	0	0	-8.10683	15	21	10	3UTR	MIRT702524	1	0
hsa-miR-1306-5p	NM_001378970	KCND3	CCACCTCCCCTGCAAACGTCCA#GGGTGGTGACGTGGGGGAGGG#...((((((((((..((.(((.#)))..))...)))))))))).	6250	6271	0.961538	-24.1	0	0.0102329	0.485	0	0	-8.10683	15	21	10	3UTR	MIRT702524	1	0
hsa-miR-1306-5p	NM_001130912	SUGT1	CCACCTCCCCTGCAAACGTCCA#TTTGGGAGGCGGAGGTGGG#(((((((((((.((((......#))))..))).)))))))).	3071	3090	0.961538	-22.8	1	6.24533e-06	0.456	-0.826085	-0.100491	-7.28438	15	19	8	3UTR	MIRT634297	0	0
hsa-miR-1306-5p	NM_001136498	CISD3	CCACCTCCCCTGCAAACGTCCA#GGGGGAGTGGGGGAGGTAGGG#(((((((((((((...(.(((.#))).).))))))))))).)).	2296	2317	0.961538	-28.6	1	0.163297	0.294	1.53356	1.43735	-5.76291	17	21	11	3UTR	MIRT659501	0	1
hsa-miR-1306-5p	NM_001164342	ZBTB20	CCACCTCCCCTGCAAACGTCCA#TGGATGGGAGCAGGGGGGCAGGG#((..(((((((((...((((((#))))))...)))))))))..)).	23054	23077	0.978022	-29.6	0	0.00182077	0.368	1.77035	2.33743	-10.3525	17	23	9	3UTR	MIRT639848	0	1
hsa-miR-1306-5p	NM_001164346	ZBTB20	CCACCTCCCCTGCAAACGTCCA#TGGATGGGAGCAGGGGGGCAGGG#((..(((((((((...((((((#))))))...)))))))))..)).	23073	23096	0.978022	-29.6	0	0.00182077	0.368	2.99143	2.40202	-10.3525	17	23	9	3UTR	MIRT639848	0	1
hsa-miR-1306-5p	NM_183412	FBXO44	CCACCTCCCCTGCAAACGTCCA#TGGGCTTGGGAAGGGGAGGTGGA#(((((((((((.(..(.(((((#))))).)..).))))))))))).	909	932	0.980769	-30.9	1	0.0014263	0.382	0	0	-8.87667	18	23	11	3UTR	MIRT658207	1	0
hsa-miR-1306-5p	NM_183413	FBXO44	CCACCTCCCCTGCAAACGTCCA#TGGGCTTGGGAAGGGGAGGTGGA#(((((((((((.(..(.(((((#))))).)..).))))))))))).	810	833	0.980769	-30.9	1	0.0014263	0.382	0	0	-8.87667	18	23	11	3UTR	MIRT658207	1	0
hsa-miR-1306-5p	NM_001330355	FBXO44	CCACCTCCCCTGCAAACGTCCA#TGGGCTTGGGAAGGGGAGGTGGA#(((((((((((.(..(.(((((#))))).)..).))))))))))).	906	929	0.980769	-30.9	1	0.0014263	0.382	0	0	-8.87667	18	23	11	3UTR	MIRT658207	1	0
hsa-miR-1306-5p	NM_001265611	MAPKBP1	CCACCTCCCCTGCAAACGTCCA#TGGGCGCCTGTAATCCCAGCTACTCGGGAGGTTTAGGCAGGAGAATCGCTTGAACCCTGGAGGTGGA#(((((((((((((((((.(((.#.))).))))..))))).................)))))))).	5657	5724	1	-30.3	1	0.000629068	0.412	0	0	-3.93757	20	42	8	3UTR	MIRT617689	0	1
hsa-miR-1306-5p	NM_001271618	PPP1R12C	CCACCTCCCCTGCAAACGTCCA#GGACGTTGCCAGAGGGGACCAGGG#((...((((((((.(((((((.#)))))))))...))))))...)).	2650	2674	1	-25.3	0	0.000118998	0.324	0	0	-13.503	17	24	9	3UTR	MIRT714923	0	0
hsa-miR-1306-5p	NM_001282185	ETF1	CCACCTCCCCTGCAAACGTCCA#TGGCGTGCCCAGGGTGGTGA#.((((..(((((...(((.(((#))))))...))))).)))).	2683	2703	1	-21.7	0	1.23621e-05	0.471	0	0	-10.1194	15	20	6	3UTR	MIRT628249	0	0
hsa-miR-1306-5p	NM_001282185	ETF1	CCACCTCCCCTGCAAACGTCCA#TGGGTCAATCCTTGTTAAAAGGGAGGTGGA#(((((((((..((((.......#.)))).....))))))))).	2317	2347	1	-21	1	0.00960541	0.574	0	0	-8.2379	13	20	9	3UTR	MIRT628249	0	0
hsa-miR-1306-5p	NM_001282424	A2ML1	CCACCTCCCCTGCAAACGTCCA#GGCGTTGCATGGGCAGGGTCATAGGGGGAAGAAAGGTGGT#(((((((((((((.((((((..#)))))))))...............))))).....))))).	3267	3307	1	-23.4	1	0.0727949	0.485	-0.0359809	0.123611	-4.79441	19	40	9	3UTR	MIRT628799	0	0
hsa-miR-1306-5p	NM_001287054	ZKSCAN1	CCACCTCCCCTGCAAACGTCCA#TTGCGGGGGGGTGC#.((((.(((((((((.......#))))))))))))).	5775	5789	1	-23.8	0	0.00115217	0.544	0	0	-5.92733	13	14	13	3UTR	MIRT651272	0	0
hsa-miR-1306-5p	NM_001287055	ZKSCAN1	CCACCTCCCCTGCAAACGTCCA#TTGCGGGGGGGTGC#.((((.(((((((((.......#))))))))))))).	5078	5092	1	-23.8	0	0.00115217	0.544	0	0	-5.92733	13	14	13	3UTR	MIRT651272	0	0
hsa-miR-1306-5p	NM_001297578	PEA15	CCACCTCCCCTGCAAACGTCCA#GGATGTGGGAGTAAAACTTTAATGGGAGGGGAGGGCTGGC#(((((((((((.(..((((((.#))))))..................).))))))))..))).	1821	1861	1	-26.8	1	0.000505126	0.471	0.572795	0.7921	-8.87667	18	40	8	3UTR	MIRT725217	0	0
hsa-miR-1306-5p	NM_001301063	NDST1	CCACCTCCCCTGCAAACGTCCA#TGGAAGGCAGGAGAGGTGGG#(((((((.(((((.....((((#))))..))))).))))))).	5472	5492	1	-27.5	1	8.43792e-06	0.368	0	0	-8.07655	16	20	7	3UTR	MIRT655958	0	0
hsa-miR-1306-5p	NM_001301063	NDST1	CCACCTCCCCTGCAAACGTCCA#TTGTAGGGGGGTGGG#(((((.(((((((((.......#)))))))))))))).	7788	7803	1	-26.4	0	0.000397467	0.382	0	0	-6.07158	14	15	14	3UTR	MIRT655958	0	0
hsa-miR-1306-5p	NM_001304790	FBXO44	CCACCTCCCCTGCAAACGTCCA#TGGGCTTGGGAAGGGGAGGTGGA#(((((((((((.(..(.(((((#))))).)..).))))))))))).	840	863	1	-30.9	1	0.0014263	0.382	0.0209022	0.345728	-8.87667	18	23	11	3UTR	MIRT658207	1	0
hsa-miR-1306-5p	NM_001304797	CCDC134	CCACCTCCCCTGCAAACGTCCA#GGAGGCAGGTCGGGAGGAAGAAGAGGTGGA#((((((((((.((...(.(((.#))).)...)).)))........))))))).	488	518	1	-23.2	1	0.209544	0.382	-0.214343	0.0536822	-8.58769	16	30	7	3UTR	MIRT650068	0	0
hsa-miR-1306-5p	NM_031485	GRWD1	CCACCTCCCCTGCAAACGTCCA#GCTTTTGCTAGGGGAGGGGG#((.(((((((((((((.((...#)).))))).)))))))))).	3879	3899	1	-26.3	0	2.11127e-07	0.324	0	0	-5.49511	17	20	10	3UTR	MIRT572037	0	1
hsa-miR-1306-5p	NM_032973	PCDH11Y	CCACCTCCCCTGCAAACGTCCA#TGGGGTTGGGGGGGAGT#....(((((((.(.(((.((((#)))))))).))))))).	6295	6312	1	-20.9	0	0.00867947	0.559	0	0	-13.7502	15	17	8	3UTR	MIRT655354	0	0
hsa-miR-1306-5p	NM_032973	PCDH11Y	CCACCTCCCCTGCAAACGTCCA#GGAAAAATGCAGAGGGAGA#....((((((((((....(((.#)))....))))).))))).	5953	5972	1	-22.2	0	0.180531	0.618	0	0	-10.5151	13	19	5	3UTR	MIRT655354	0	0
hsa-miR-1306-5p	NM_033182	FBXO44	CCACCTCCCCTGCAAACGTCCA#TGGGCTTGGGAAGGGGAGGTGGA#(((((((((((.(..(.(((((#))))).)..).))))))))))).	935	958	1	-30.9	1	0.0014263	0.382	0.00571435	0.25131	-8.87667	18	23	11	3UTR	MIRT658207	1	0
hsa-miR-1306-5p	NM_058243	BRD4	CCACCTCCCCTGCAAACGTCCA#GGGCGGTGGTGGAGGTGGG#((((((((.((((...(((((.#))))))))).)))))))).	4373	4392	1	-27.8	1	3.38765e-05	0.382	0	0	-6.8193	17	19	9	3UTR	MIRT660149	1	0
hsa-miR-1306-5p	NM_133473	ZNF431	CCACCTCCCCTGCAAACGTCCA#GGAGGCTTAGGCAGGATAATCACTTGAACCTGGGAGGTGGA#(((((((((((((.(((.(((.#))).).))..))))).................)))))))).	2084	2125	1	-27.3	1	0.00015083	0.5	0	0	-4.79441	19	41	8	3UTR	MIRT675271	0	0
hsa-miR-1306-5p	NM_138799	MBOAT2	CCACCTCCCCTGCAAACGTCCA#TGTAGGAGGGGAGGGGG#((.((((((((.(..(((....#))).).)))))))))).	3033	3050	1	-21.9	0	3.96804e-11	0.441	0	0	-10.4342	14	17	10	3UTR	MIRT711030	0	0
hsa-miR-1306-5p	NM_144670	A2ML1	CCACCTCCCCTGCAAACGTCCA#GGCGTTGCATGGGCAGGGTCATAGGGGGAAGAAAGGTGGT#(((((((((((((.((((((..#)))))))))...............))))).....))))).	4603	4643	1	-23.4	1	0.0727949	0.485	0	0	-4.79441	19	40	9	3UTR	MIRT628799	0	0
hsa-miR-1306-5p	NM_144970	CXorf38	CCACCTCCCCTGCAAACGTCCA#TGGGCGTGGTGGCGCGTGCCTGTAATCCCAGCTACTCGGCAGGCTGAGGCAGGAGAATCGCTTGAACTGGGGAGGTGGA#((((((((((..(((.(((((.#.)))....)).)))....)))))))))).	3812	3891	1	-27.8	1	0.00124419	0.412	0	0	-10.3422	18	29	10	3UTR	MIRT625725	0	0
hsa-miR-1306-5p	NM_145343	APOL1	CCACCTCCCCTGCAAACGTCCA#GCAGGGGAGGGGT#((.((((((((((.........#)))))))))))).	1968	1981	1	-26.3	0	0.00519674	0.471	-0.228768	-0.322184	-7.32045	12	13	12	3UTR	MIRT690967	0	0
hsa-miR-1306-5p	NM_153000	APCDD1	CCACCTCCCCTGCAAACGTCCA#GGAGAATGGCATGAACCTGGGAGGTGGA#(((((((((((((.....(((.#))).....))).).....))))))))).	3459	3487	1	-24.8	1	0.000669182	0.412	-0.0491171	0.514667	-5.76291	16	28	9	3UTR	MIRT633613	0	0
hsa-miR-1306-5p	NM_173515	CNKSR3	CCACCTCCCCTGCAAACGTCCA#TGGGCGGAGGTGGGGGAGGG#...((((((((((...((((((#))))))...)))))))))).	6435	6455	1	-30.6	0	9.25015e-09	0.515	0	0	-8.33988	16	20	10	3UTR	MIRT539569	0	0
hsa-miR-1306-5p	NM_173547	TRIM65	CCACCTCCCCTGCAAACGTCCA#GGAGGTTGGGGGAGGTGA#.((((((((((...(((.(((.#))).))))))))))))).	1691	1709	1	-29.2	1	0.000568079	0.485	0	0	-9.2861	16	18	13	3UTR	MIRT649252	0	1
hsa-miR-1306-5p	NM_173642	RIMKLA	CCACCTCCCCTGCAAACGTCCA#TGCACATTTTGCGGGGGGGGGGG#((.(((((((((((((......#.))))))))))))))).	2420	2443	1	-27.8	0	3.99709e-05	0.515	0	0	-5.49511	15	17	15	3UTR	MIRT720134	1	0
hsa-miR-1306-5p	NM_174909	TMEM167A	CCACCTCCCCTGCAAACGTCCA#GGGGGAGGTGGA#(((((((((((...........#))))))))))).	4417	4429	1	-24.6	1	0.00290076	0.662	0	0	-10.3988	11	12	11	3UTR	MIRT639155	0	1
hsa-miR-1306-5p	NM_183398	RNF14	CCACCTCCCCTGCAAACGTCCA#GCAGGAGAATGGCATGAACCTGGGAGGTGGA#(((((((((((((.....(((.#.))).....))).).....))))))))).	3322	3353	1	-24.6	1	0.000393653	0.397	0.00224358	0.0853512	-5.76291	16	29	9	3UTR	MIRT633510	0	0
hsa-miR-1306-5p	NM_183400	RNF14	CCACCTCCCCTGCAAACGTCCA#GCAGGAGAATGGCATGAACCTGGGAGGTGGA#(((((((((((((.....(((.#.))).....))).).....))))))))).	3300	3331	1	-24.6	1	0.000393653	0.397	0	0	-5.76291	16	29	9	3UTR	MIRT633510	0	0
hsa-miR-1306-5p	XM_005259013	PPP1R12C	CCACCTCCCCTGCAAACGTCCA#GGACGTTGCCAGAGGGGACCAGGG#((...((((((((.(((((((.#)))))))))...))))))...)).	2608	2632	1	-25.3	0	0.000118998	0.324	0	0	-13.503	17	24	9	3UTR	MIRT714923	0	0
hsa-miR-1306-5p	XM_005265798	CPLX2	CCACCTCCCCTGCAAACGTCCA#TGGATGTGTGCGTGGGGAGAAAGAACGTGGG#((((((((((((((.(((((((#))))))).)))).)))))).......)))).	2185	2216	1	-30.2	1	0.00757181	0.441	0	0	-4.67302	21	31	7	3UTR	MIRT713798	0	0
hsa-miR-1306-5p	XM_005267709	NRL	CCACCTCCCCTGCAAACGTCCA#GGACCAGTGCCAGGCACTGGGGGGTGGA#((((((((((((((...((((.#))))...))).))).....)))))))).	1307	1335	1	-27.7	1	0.000189045	0.368	0	0	-4.90607	18	28	8	3UTR	MIRT527427	0	0
hsa-miR-1306-5p	XM_011530907	GJB1	CCACCTCCCCTGCAAACGTCCA#GAGGGCAGGGGTGCTGTGGACATGTGGGTGGA#(((((((((((((.........#.)))))))..............)))))).	1447	1479	1	-23.1	1	0.0212765	0.382	0	0	-5.76291	13	29	7	3UTR	MIRT657856	0	0
hsa-miR-1306-5p	XM_011534419	CPLX2	CCACCTCCCCTGCAAACGTCCA#TGGATGTGTGCGTGGGGAGAAAGAACGTGGG#((((((((((((((.(((((((#))))))).)))).)))))).......)))).	2573	2604	1	-30.2	1	0.00757181	0.441	0	0	-4.67302	21	31	7	3UTR	MIRT713798	0	0
hsa-miR-1306-5p	XM_011537986	ALDH1L2	CCACCTCCCCTGCAAACGTCCA#TGGACACACTTAAGAAGATTGGGTGTGTTGAGGCAGGAGGTGT#.((((((((((.((((((((((#.))))))).))))))..))))))).	2506	2549	1	-22.5	1	3.8542e-06	0.544	0	0	-7.14013	20	25	7	3UTR	MIRT719688	0	0
hsa-miR-1306-5p	XM_011538580	SRGAP1	CCACCTCCCCTGCAAACGTCCA#CAGGGGAGGTGGG#((((((((((((..........#)))))))))))).	7428	7441	1	-27.1	1	0.00622033	0.485	0	0	-7.05204	12	13	12	3UTR	MIRT653153	0	1
hsa-miR-1306-5p	XM_017009750	MRPL36	CCACCTCCCCTGCAAACGTCCA#GGAGTCAGGGGAAAGTGA#.(((.(((((((...((.(((.#))))))))))))..))).	571	589	1	-19.4	0	0.00085456	0.544	0	0	-10.7938	15	18	12	3UTR	MIRT629977	0	0
hsa-miR-1306-5p	XM_017018259	ZBTB16	CCACCTCCCCTGCAAACGTCCA#GGAGGTATGGGGAGAGCTCAGGGGAGTGTGGT#((((((((((((((.((.(((.#))).)).)).........)))))))).)))).	5772	5804	1	-28.6	1	0.000364539	0.397	0	0	-4.67302	19	32	8	3UTR	MIRT651402	0	0
hsa-miR-1306-5p	XM_017024344	TRIM65	CCACCTCCCCTGCAAACGTCCA#GGAGGTTGGGGGAGGTGA#.((((((((((...(((.(((.#))).))))))))))))).	1504	1522	1	-29.2	1	0.000568079	0.485	0	0	-9.2861	16	18	13	3UTR	MIRT649252	0	1
hsa-miR-1306-5p	XM_017029304	CXorf38	CCACCTCCCCTGCAAACGTCCA#TGGGCGTGGTGGCGCGTGCCTGTAATCCCAGCTACTCGGCAGGCTGAGGCAGGAGAATCGCTTGAACTGGGGAGGTGGA#((((((((((..(((.(((((.#.)))....)).)))....)))))))))).	4980	5059	1	-27.8	1	0.00124419	0.412	0	0	-10.3422	18	29	10	3UTR	MIRT625725	0	0
hsa-miR-1306-5p	NM_014994	MAPKBP1	CCACCTCCCCTGCAAACGTCCA#TGGGCGCCTGTAATCCCAGCTACTCGGGAGGTTTAGGCAGGAGAATCGCTTGAACCCTGGAGGTGGA#(((((((((((((((((.(((.#.))).))))..))))).................)))))))).	6488	6555	1	-30.3	1	0.000629068	0.412	0	0	-3.93757	20	42	8	3UTR	MIRT617689	0	1
hsa-miR-1306-5p	NM_015045	WAPL	CCACCTCCCCTGCAAACGTCCA#GATGCAGATTTTGGTGGGGGGAGGTGGT#(((((((((((.((((.(((..#.)))))))...))))))))))).	5944	5972	1	-26.4	1	0.00196432	0.471	0.535536	0.211509	-7.28438	18	23	11	3UTR	MIRT533205	0	0
hsa-miR-1306-5p	NM_015352	POFUT1	CCACCTCCCCTGCAAACGTCCA#GGATTAAGGAGGGGAGGTT#..(((((((((.(....((((.#))))...).))))))))).	3668	3687	1	-24.8	1	6.2391e-05	0.5	-0.240897	-0.123609	-10.1291	14	19	9	3UTR	MIRT625813	0	0
hsa-miR-1306-5p	NM_017525	CDC42BPG	CCACCTCCCCTGCAAACGTCCA#GGATGTAGGCGAAGGAGGTGA#.(((((((..(((..((((((.#))))))..)))..))))))).	5240	5261	1	-26.8	1	0.192534	0.471	3.39034	3.09325	-7.68451	16	21	7	3UTR	MIRT669118	0	0
hsa-miR-1306-5p	NM_017607	PPP1R12C	CCACCTCCCCTGCAAACGTCCA#GGACGTTGCCAGAGGGGACCAGGG#((...((((((((.(((((((.#)))))))))...))))))...)).	2656	2680	1	-25.3	0	0.000118998	0.324	-0.0492238	0.422221	-13.503	17	24	9	3UTR	MIRT714923	0	0
hsa-miR-1306-5p	NM_018947	CYCS	CCACCTCCCCTGCAAACGTCCA#GGGAGGTGGA#(((((((((.............#))))))))).	3909	3919	1	-19.8	1	0.00529802	0.471	0.0361177	-0.153849	-14.4661	9	10	9	3UTR	MIRT320237	0	0
hsa-miR-1306-5p	NM_020762	SRGAP1	CCACCTCCCCTGCAAACGTCCA#CAGGGGAGGTGGG#((((((((((((..........#)))))))))))).	6485	6498	1	-27.1	1	0.00622033	0.485	0.0125807	-0.0687792	-7.05204	12	13	12	3UTR	MIRT653153	0	1
hsa-miR-1306-5p	NM_020777	SORCS2	CCACCTCCCCTGCAAACGTCCA#GGATGTTAGTGTAAGTCTATAGGAATATAGGGGGGTGGG#(((((.(((((((.(((((((.#))))))).))..................)))))))))).	4740	4779	1	-27.7	0	0.000470239	0.515	0.524471	-0.472623	-6.69537	19	39	10	3UTR	MIRT526299	0	0
hsa-miR-1306-5p	NM_020910	KIAA1549	CCACCTCCCCTGCAAACGTCCA#TGGGCTGCAGGGTGAGGTC#..((((((((((((...(((((#)))))))))))).))))).	11590	11609	1	-27	1	1.43517e-05	0.515	0.318128	0.331592	-5.9255	17	19	12	3UTR	MIRT536480	1	1
hsa-miR-1306-5p	NM_022100	MRPS14	CCACCTCCCCTGCAAACGTCCA#CGAAACTCAGGTGGAGGTGA#.(((((((((((..........#.)))).))))))).	1854	1874	1	-20.3	1	0.00439039	0.544	5.07319	4.36733	-6.90779	11	14	7	3UTR	MIRT572409	0	1
hsa-miR-1306-5p	NM_022137	SMOC1	CCACCTCCCCTGCAAACGTCCA#GCAGGGGAGGGGA#((.((((((((((.........#)))))))))))).	2531	2544	1	-26.8	0	0.0206435	0.544	-0.116205	-0.126191	-7.32045	12	13	12	3UTR	MIRT527860	0	0
hsa-miR-1306-5p	NM_024821	CCDC134	CCACCTCCCCTGCAAACGTCCA#GGAGGCAGGTCGGGAGGAAGAAGAGGTGGA#((((((((((.((...(.(((.#))).)...)).)))........))))))).	827	857	1	-23.2	1	0.209544	0.382	0.0136644	0.285731	-8.58769	16	30	7	3UTR	MIRT650068	0	0
hsa-miR-1306-5p	NM_024852	AGO3	CCACCTCCCCTGCAAACGTCCA#GGACATGTGGGGAGGGTGGG#((((((.(((((((...((((.#)))).))))))).)))))).	18458	18478	1	-28.6	0	0.00330597	0.5	1.15768	1.04851	-6.44976	17	20	7	3UTR	MIRT633178	0	0
hsa-miR-1306-5p	NM_025151	RAB11FIP1	CCACCTCCCCTGCAAACGTCCA#GGACTCAGTTTTGGGGGAGGGGT#((.(((((((((.((((((((.#))))...))))))))))))))).	4960	4983	1	-26.7	0	6.86658e-06	0.5	0.143796	1.10127	-6.78424	19	23	15	3UTR	MIRT627797	0	0
hsa-miR-1306-5p	NM_002248	KCNN1	CCACCTCCCCTGCAAACGTCCA#GGACGTCAGGAGGAGGGGT#((.(((((((((...((((((.#)))))))))).))))))).	3094	3113	1	-27.9	0	0.00863768	0.426	0	0	-8.37653	17	19	10	3UTR	MIRT532519	0	0
hsa-miR-1306-5p	NM_002313	ABLIM1	CCACCTCCCCTGCAAACGTCCA#GCAGTGGGAGGTGGT#(((((((((((((.........#)))).))))))))).	6722	6737	1	-27.3	1	0.000747187	0.529	0	0	-5.76291	13	15	9	3UTR	MIRT669691	0	0
hsa-miR-1306-5p	NM_002387	MCC	CCACCTCCCCTGCAAACGTCCA#GAGGGCTGGGGAGGTGGA#((((((((((.((.........#.)).)))))))))).	6849	6867	1	-26.7	1	7.68169e-06	0.559	0	0	-8.58769	12	15	10	3UTR	MIRT489972	0	0
hsa-miR-1306-5p	NM_003439	ZKSCAN1	CCACCTCCCCTGCAAACGTCCA#TTGCGGGGGGGTGC#.((((.(((((((((.......#))))))))))))).	5746	5760	1	-23.8	0	0.00115217	0.544	-0.36137	0.44109	-5.92733	13	14	13	3UTR	MIRT651272	0	0
hsa-miR-1306-5p	NM_003661	APOL1	CCACCTCCCCTGCAAACGTCCA#GCAGGGGAGGGGT#((.((((((((((.........#)))))))))))).	1752	1765	1	-26.3	0	0.00519674	0.471	-0.228768	-0.322184	-7.32045	12	13	12	3UTR	MIRT690967	0	0
hsa-miR-1306-5p	NM_003768	PEA15	CCACCTCCCCTGCAAACGTCCA#GGATGTGGGAGTAAAACTTTAATGGGAGGGGAGGGCTGGC#(((((((((((.(..((((((.#))))))..................).))))))))..))).	1887	1927	1	-26.8	1	0.000505126	0.471	0.172636	0.867218	-8.87667	18	40	8	3UTR	MIRT725217	0	0
hsa-miR-1306-5p	NM_004078	CSRP1	CCACCTCCCCTGCAAACGTCCA#TGTGGAGGGAGGTAGGC#((((((((((((((........#))))).))))))).)).	1501	1518	1	-20.7	1	8.34128e-11	0.471	3.77858	3.96802	-4.90607	14	17	7	3UTR	MIRT659349	0	0
hsa-miR-1306-5p	NM_004623	TTC4	CCACCTCCCCTGCAAACGTCCA#TGGGGATAGTCCTTCCTGGCATCGTGGTGGGGGAGGA#...((((((((((..(((.(((#.)))...))).)))))))))).	1321	1358	1	-24.4	0	1.42913e-09	0.382	-0.058142	0.0207738	-8.10683	16	22	10	3UTR	MIRT619061	0	0
hsa-miR-1306-5p	NM_005219	DIAPH1	CCACCTCCCCTGCAAACGTCCA#TGCAGGGGAGGC#...(((((((((((........#))))))))))).	4102	4114	1	-24.7	0	6.03315e-07	0.338	2.45062	2.80059	-7.48304	11	12	11	3UTR	MIRT659003	1	0
hsa-miR-1306-5p	NM_005975	PTK6	CCACCTCCCCTGCAAACGTCCA#TGGGTGTGGTGGTGGGGGTGGG#((((((((.((((..(((((((#))))))).)))).)))))))).	2379	2401	1	-25.5	1	0.00217963	0.441	0.552953	0.638622	-6.58625	19	22	8	3UTR	MIRT724963	0	0
hsa-miR-1306-5p	NM_006650	CPLX2	CCACCTCCCCTGCAAACGTCCA#TGGATGTGTGCGTGGGGAGAAAGAACGTGGG#((((((((((((((.(((((((#))))))).)))).)))))).......)))).	2381	2412	1	-30.2	1	0.00757181	0.441	-0.137831	0.240646	-4.67302	21	31	7	3UTR	MIRT713798	0	0
hsa-miR-1306-5p	NM_006720	ABLIM1	CCACCTCCCCTGCAAACGTCCA#GCAGTGGGAGGTGGT#(((((((((((((.........#)))).))))))))).	5986	6001	1	-27.3	1	0.000747187	0.529	0	0	-5.76291	13	15	9	3UTR	MIRT669691	0	0
hsa-miR-1306-5p	NM_013402	FADS1	CCACCTCCCCTGCAAACGTCCA#CGCTTGAACCGGGGAGGTGGA#((((((((((..(((.((....#)).)))....)))))))))).	2006	2027	1	-24.7	1	8.31719e-05	0.412	0.350819	-0.076806	-10.3422	15	21	10	3UTR	MIRT628241	0	0
hsa-miR-1306-5p	NM_001322882	ABLIM1	CCACCTCCCCTGCAAACGTCCA#GCAGTGGGAGGTGGT#(((((((((((((.........#)))).))))))))).	7207	7222	1	-27.3	1	0.000747187	0.529	5.7762	5.30144	-5.76291	13	15	9	3UTR	MIRT669691	0	0
hsa-miR-1306-5p	NM_001322896	ABLIM1	CCACCTCCCCTGCAAACGTCCA#GCAGTGGGAGGTGGT#(((((((((((((.........#)))).))))))))).	5824	5839	1	-27.3	1	0.000747187	0.529	0	0	-5.76291	13	15	9	3UTR	MIRT669691	0	0
hsa-miR-1306-5p	NM_001330504	ALG1	CCACCTCCCCTGCAAACGTCCA#TGGGGCTGCTAGGACAGGCCTGGCGGGGTAGGGGGGTGT#.((((.(((((((...((.(((#.)))))..))))))))))).	2158	2197	1	-25.6	0	5.75088e-05	0.397	0	0	-7.51962	16	20	11	3UTR	MIRT677631	0	0
hsa-miR-1306-5p	NM_001346201	SRGAP1	CCACCTCCCCTGCAAACGTCCA#CAGGGGAGGTGGG#((((((((((((..........#)))))))))))).	6416	6429	1	-27.1	1	0.00622033	0.485	0	0	-7.05204	12	13	12	3UTR	MIRT653153	0	1
hsa-miR-1306-5p	NM_001346580	ZKSCAN1	CCACCTCCCCTGCAAACGTCCA#TTGCGGGGGGGTGC#.((((.(((((((((.......#))))))))))))).	5656	5670	1	-23.8	0	0.00115217	0.544	0	0	-5.92733	13	14	13	3UTR	MIRT651272	0	0
hsa-miR-1306-5p	NM_001354750	ZBTB16	CCACCTCCCCTGCAAACGTCCA#GGAGGTATGGGGAGAGCTCAGGGGAGTGTGGT#((((((((((((((.((.(((.#))).)).)).........)))))))).)))).	5590	5622	1	-28.6	1	0.000364539	0.397	0	0	-4.67302	19	32	8	3UTR	MIRT651402	0	0
hsa-miR-1306-5p	NM_001354751	ZBTB16	CCACCTCCCCTGCAAACGTCCA#GGAGGTATGGGGAGAGCTCAGGGGAGTGTGGT#((((((((((((((.((.(((.#))).)).)).........)))))))).)))).	5211	5243	1	-28.6	1	0.000364539	0.397	0	0	-4.67302	19	32	8	3UTR	MIRT651402	0	0
hsa-miR-1306-5p	NM_001354752	ZBTB16	CCACCTCCCCTGCAAACGTCCA#GGAGGTATGGGGAGAGCTCAGGGGAGTGTGGT#((((((((((((((.((.(((.#))).)).)).........)))))))).)))).	5071	5103	1	-28.6	1	0.000364539	0.397	0	0	-4.67302	19	32	8	3UTR	MIRT651402	0	0
hsa-miR-1306-5p	NM_001354769	NRL	CCACCTCCCCTGCAAACGTCCA#GGACCAGTGCCAGGCACTGGGGGGTGGA#((((((((((((((...((((.#))))...))).))).....)))))))).	1417	1445	1	-27.7	1	0.000189045	0.368	0	0	-4.90607	18	28	8	3UTR	MIRT527427	0	0
hsa-miR-1306-5p	NM_001364841	NKX6-3	CCACCTCCCCTGCAAACGTCCA#GGGGGTGGGCTGGGGGAGGCGGG#((.((((((((((..((.(((.#))).))..)).)))))))).)).	2264	2287	1	-31.8	0	0.000709786	0.338	0	0	-7.0874	17	23	8	3UTR	MIRT790101	0	0
hsa-miR-1306-5p	NM_001379291	BRD4	CCACCTCCCCTGCAAACGTCCA#GGGCGGTGGTGGAGGTGGG#((((((((.((((...(((((.#))))))))).)))))))).	4435	4454	1	-27.8	1	3.38765e-05	0.382	0	0	-6.8193	17	19	9	3UTR	MIRT660149	1	0
hsa-miR-1306-5p	NM_001386974	KCNN1	CCACCTCCCCTGCAAACGTCCA#GGACGTCAGGAGGAGGGGT#((.(((((((((...((((((.#)))))))))).))))))).	3064	3083	1	-27.9	0	0.00863768	0.426	0	0	-8.37653	17	19	10	3UTR	MIRT532519	0	0
hsa-miR-1306-5p	NM_001386975	KCNN1	CCACCTCCCCTGCAAACGTCCA#GGACGTCAGGAGGAGGGGT#((.(((((((((...((((((.#)))))))))).))))))).	3073	3092	1	-27.9	0	0.00863768	0.426	0	0	-8.37653	17	19	10	3UTR	MIRT532519	0	0
hsa-miR-1306-5p	NM_001386976	KCNN1	CCACCTCCCCTGCAAACGTCCA#GGACGTCAGGAGGAGGGGT#((.(((((((((...((((((.#)))))))))).))))))).	3065	3084	1	-27.9	0	0.00863768	0.426	0	0	-8.37653	17	19	10	3UTR	MIRT532519	0	0
hsa-miR-1306-5p	NM_001386977	KCNN1	CCACCTCCCCTGCAAACGTCCA#GGACGTCAGGAGGAGGGGT#((.(((((((((...((((((.#)))))))))).))))))).	3055	3074	1	-27.9	0	0.00863768	0.426	0	0	-8.37653	17	19	10	3UTR	MIRT532519	0	0
hsa-miR-1306-5p	NM_001543	NDST1	CCACCTCCCCTGCAAACGTCCA#TGGAAGGCAGGAGAGGTGGG#(((((((.(((((.....((((#))))..))))).))))))).	5538	5558	1	-27.5	1	8.43792e-06	0.368	0	0	-8.07655	16	20	7	3UTR	MIRT655958	0	0
hsa-miR-1306-5p	NM_001543	NDST1	CCACCTCCCCTGCAAACGTCCA#TTGTAGGGGGGTGGG#(((((.(((((((((.......#)))))))))))))).	7854	7869	1	-26.4	0	0.000397467	0.382	0	0	-6.07158	14	15	14	3UTR	MIRT655958	0	0
hsa-miR-1306-5p	NM_000166	GJB1	CCACCTCCCCTGCAAACGTCCA#GAGGGCAGGGGTGCTGTGGACATGTGGGTGGA#(((((((((((((.........#.)))))))..............)))))).	1381	1413	1	-23.1	1	0.0212765	0.382	0.263069	0.352373	-5.76291	13	29	7	3UTR	MIRT657856	0	0
hsa-miR-1306-5p	NM_000342	SLC4A1	CCACCTCCCCTGCAAACGTCCA#GGAGTGGGGGAGGGTGGG#(((((((((((((.....(((.#))))))))))))).))).	3855	3873	1	-25.9	1	0.166273	0.426	3.66878	1.99896	-5.76291	16	18	13	3UTR	MIRT653477	0	0
hsa-miR-1306-5p	NM_001003407	ABLIM1	CCACCTCCCCTGCAAACGTCCA#GCAGTGGGAGGTGGT#(((((((((((((.........#)))).))))))))).	6557	6572	1	-27.3	1	0.000747187	0.529	0	0	-5.76291	13	15	9	3UTR	MIRT669691	0	0
hsa-miR-1306-5p	NM_001008220	CPLX2	CCACCTCCCCTGCAAACGTCCA#TGGATGTGTGCGTGGGGAGAAAGAACGTGGG#((((((((((((((.(((((((#))))))).)))).)))))).......)))).	2177	2208	1	-30.2	1	0.00757181	0.441	-0.137831	0.240646	-4.67302	21	31	7	3UTR	MIRT713798	0	0
hsa-miR-1306-5p	NM_001018011	ZBTB16	CCACCTCCCCTGCAAACGTCCA#GGAGGTATGGGGAGAGCTCAGGGGAGTGTGGT#((((((((((((((.((.(((.#))).)).)).........)))))))).)))).	5236	5268	1	-28.6	1	0.000364539	0.397	0	0	-4.67302	19	32	8	3UTR	MIRT651402	0	0
hsa-miR-1306-5p	NM_001034852	SMOC1	CCACCTCCCCTGCAAACGTCCA#GCAGGGGAGGGGA#((.((((((((((.........#)))))))))))).	2534	2547	1	-26.8	0	0.0206435	0.544	-0.116205	-0.126191	-7.32045	12	13	12	3UTR	MIRT527860	0	0
hsa-miR-1306-5p	NM_001037232	ZNF829	CCACCTCCCCTGCAAACGTCCA#TTGCTTGAATGTGGGAGGTGGA#(((((((((..((((.......#))))........))))))))).	4355	4377	1	-20.8	1	0.00584755	0.485	0.198435	0.783172	-8.2379	13	22	9	3UTR	MIRT631074	0	0
hsa-miR-1306-5p	NM_001079526	IKZF2	CCACCTCCCCTGCAAACGTCCA#GCAGGTGGAGGTC#..(((((((((((.........#))))).)))))).	7154	7167	1	-21.4	1	9.66549e-05	0.544	1.39943	1.7173	-6.78234	11	13	6	3UTR	MIRT657210	0	0
hsa-miR-1306-5p	NM_001079812	DIAPH1	CCACCTCCCCTGCAAACGTCCA#TGCAGGGGAGGC#...(((((((((((........#))))))))))).	4075	4087	1	-24.7	0	6.03315e-07	0.338	1.19969	2.42639	-7.48304	11	12	11	3UTR	MIRT659003	1	0
hsa-miR-1306-5p	NM_001085377	MCC	CCACCTCCCCTGCAAACGTCCA#GAGGGCTGGGGAGGTGGA#((((((((((.((.........#.)).)))))))))).	6905	6923	1	-26.7	1	7.68169e-06	0.559	0	0	-8.58769	12	15	10	3UTR	MIRT489972	0	0
hsa-miR-1306-5p	NM_001128608	MAPKBP1	CCACCTCCCCTGCAAACGTCCA#TGGGCGCCTGTAATCCCAGCTACTCGGGAGGTTTAGGCAGGAGAATCGCTTGAACCCTGGAGGTGGA#(((((((((((((((((.(((.#.))).))))..))))).................)))))))).	6506	6573	1	-30.3	1	0.000629068	0.412	-0.54415	-0.283822	-3.93757	20	42	8	3UTR	MIRT617689	0	1
hsa-miR-1306-5p	NM_001128608	MAPKBP1	CCACCTCCCCTGCAAACGTCCA#TGGAGTTTGAGAGGAGGGAGGTGC#.((((((((((.(((((.((((#)))))))))...)).)))))))).	6031	6055	1	-25.6	1	0.061276	0.441	0.879967	0.571674	-7.14013	19	24	9	3UTR	MIRT617689	0	1
hsa-miR-1306-5p	NM_001136540	APOL1	CCACCTCCCCTGCAAACGTCCA#GCAGGGGAGGGGT#((.((((((((((.........#)))))))))))).	1791	1804	1	-26.3	0	0.00519674	0.471	-0.451995	-0.529639	-7.32045	12	13	12	3UTR	MIRT690967	0	0
hsa-miR-1306-5p	NM_001136541	APOL1	CCACCTCCCCTGCAAACGTCCA#GCAGGGGAGGGGT#((.((((((((((.........#)))))))))))).	1698	1711	1	-26.3	0	0.00519674	0.471	-0.451995	-0.529639	-7.32045	12	13	12	3UTR	MIRT690967	0	0
hsa-miR-1306-5p	NM_001164342	ZBTB20	CCACCTCCCCTGCAAACGTCCA#TGGGCAGTGATAGCAGGGGAGGG#...((((((((((..(((((((#))))).))....)))))))))).	19932	19955	1	-29.6	0	0.0124601	0.353	-0.107828	0.156415	-8.10683	17	23	10	3UTR	MIRT639848	0	1
hsa-miR-1306-5p	NM_001164346	ZBTB20	CCACCTCCCCTGCAAACGTCCA#TGGGCAGTGATAGCAGGGGAGGG#...((((((((((..(((((((#))))).))....)))))))))).	19951	19974	1	-29.6	0	0.0124601	0.353	-0.228856	0.0283278	-8.10683	17	23	10	3UTR	MIRT639848	0	1
hsa-miR-1306-5p	NM_001164446	C6orf132	CCACCTCCCCTGCAAACGTCCA#TGGACTGTTTACACGTGGGGGGTGGG#((((((((((((.(((((((((#))))).)))).)).).))))))))).	3953	3979	1	-29.1	1	0.00130408	0.412	0	0	-5.22671	21	26	9	3UTR	MIRT633139	0	0
hsa-miR-1306-5p	NM_001164665	KIAA1549	CCACCTCCCCTGCAAACGTCCA#TGGGCTGCAGGGTGAGGTC#..((((((((((((...(((((#)))))))))))).))))).	11638	11657	1	-27	1	1.43517e-05	0.515	0.318128	0.331592	-5.9255	17	19	12	3UTR	MIRT536480	1	1
hsa-miR-1306-5p	NM_001193572	CSRP1	CCACCTCCCCTGCAAACGTCCA#TGTGGAGGGAGGTAGGC#((((((((((((((........#))))).))))))).)).	1599	1616	1	-20.7	1	8.34128e-11	0.471	3.70759	5.53115	-4.90607	14	17	7	3UTR	MIRT659349	0	0
hsa-miR-1306-5p	NM_001256358	PTK6	CCACCTCCCCTGCAAACGTCCA#TGGGTGTGGTGGTGGGGGTGGG#((((((((.((((..(((((((#))))))).)))).)))))))).	2257	2279	1	-25.5	1	0.00217963	0.441	0.232243	0.614242	-6.58625	19	22	8	3UTR	MIRT724963	0	0
hsa-miR-16-5p	NM_003234	TFRC	TAGCAGCACGTAAATATTGGCG#GCCAGTACGTGCTAACAGGCTC#.((((((((((....((((((.#))))))))))))).....))).	4917	4939	0.953846	-19.2	1	0.00186711	0.603	3.74599	1.80279	-10.0215	16	22	13	3UTR	MIRT051253	1	0
hsa-miR-16-5p	NM_000127	EXT1	TAGCAGCACGTAAATATTGGCG#GCTAACATGTGCTGCA#..(((((((((.....(((((.#))))).))))))))).	5682	5698	0.953846	-18.8	1	0.000346003	0.485	5.72056	6.02871	-11.4183	14	16	9	3UTR	MIRT558039	0	0
hsa-miR-16-5p	NM_199511	CCDC80	TAGCAGCACGTAAATATTGGCG#GCCAGTTTCCTCTGCAGCTGCTAA#(((((((..(((...((((((.#))))))......))).))))))).	3706	3730	0.961538	-19.3	1	0.00220084	0.515	0	0	-10.189	16	24	7	3UTR	MIRT564554	0	0
hsa-miR-16-5p	NM_199512	CCDC80	TAGCAGCACGTAAATATTGGCG#GCCAGTTTCCTCTGCAGCTGCTAA#(((((((..(((...((((((.#))))))......))).))))))).	3109	3133	0.961538	-19.3	1	0.00220084	0.515	0	0	-10.189	16	24	7	3UTR	MIRT564554	0	0
hsa-miR-16-5p	NM_003620	PPM1D	TAGCAGCACGTAAATATTGGCG#TCAATAACAGATGGTGCTGCTAA#(((((((((.....((((((..#)))))).......))))))))).	2851	2874	0.961538	-18.2	1	0.00803038	0.721	4.39436	1.96936	-13.4976	15	23	9	3UTR	MIRT005360	1	1
hsa-miR-16-5p	NM_001349798	FBXW7	TAGCAGCACGTAAATATTGGCG#GCCAAACTTATTTATGCTGCTAA#((((((((..(((((((((((.#)))))...)))))))))))))).	4075	4098	0.961538	-21.6	1	0.0247063	0.691	0	0	-6.23647	19	23	14	3UTR	MIRT032006	1	1
hsa-miR-16-5p	NM_021203	SRPRB	TAGCAGCACGTAAATATTGGCG#GCCATCTTCATGTGCTGCTT#.((((((((((......((((.#)))).....)))))))))).	1878	1898	0.974359	-22.6	1	2.19021e-05	0.485	0.0882531	-0.136403	-10.2546	14	20	10	3UTR	MIRT001408	0	1
hsa-miR-16-5p	NM_007199	IRAK3	TAGCAGCACGTAAATATTGGCG#GTCGTTGTATGTGTTGCTT#.(((((((((((.....((((.#))))...))))))))))).	7010	7029	0.974359	-18.6	1	0.0518295	0.706	-0.152928	0.383907	-6.90779	15	19	11	3UTR	MIRT051159	0	0
hsa-miR-16-5p	NM_001379313	SRPRB	TAGCAGCACGTAAATATTGGCG#GCCATCTTCATGTGCTGCTT#.((((((((((......((((.#)))).....)))))))))).	1617	1637	0.974359	-22.6	1	2.19021e-05	0.485	0	0	-10.2546	14	20	10	3UTR	MIRT001408	0	1
hsa-miR-16-5p	NM_001257191	DDX6	TAGCAGCACGTAAATATTGGCG#GCCTCGTGCTGTA#..((((((((........(((.#))).)))))))).	2968	2981	1	-16.2	1	6.8733e-05	0.588	-0.490545	0.606568	-14.243	11	13	8	3UTR	MIRT051097	0	0
hsa-miR-16-5p	NM_001257394	UBE2V1	TAGCAGCACGTAAATATTGGCG#TGCCTTGGTTTTGGTGCTGCTGC#(((((((((..((((...((((#))))...))))..))))))))).	1949	1972	1	-22.9	1	3.55385e-05	0.471	0	0	-8.2379	17	23	9	3UTR	MIRT001400	1	1
hsa-miR-16-5p	NM_001257396	UBE2V1	TAGCAGCACGTAAATATTGGCG#TGCCTTGGTTTTGGTGCTGCTGC#(((((((((..((((...((((#))))...))))..))))))))).	1543	1566	1	-22.9	1	3.55385e-05	0.471	2.87143	2.90732	-8.2379	17	23	9	3UTR	MIRT001400	1	1
hsa-miR-16-5p	NM_001257398	UBE2V1	TAGCAGCACGTAAATATTGGCG#TGCCTTGGTTTTGGTGCTGCTGC#(((((((((..((((...((((#))))...))))..))))))))).	1808	1831	1	-22.9	1	3.55385e-05	0.471	0	0	-8.2379	17	23	9	3UTR	MIRT001400	1	1
hsa-miR-16-5p	NM_001267706	CD274	TAGCAGCACGTAAATATTGGCG#CGCCAAACTAAACTTGCTGCTT#.(((((((.((.....((((((#)))))).....)).))))))).	1152	1174	1	-20.3	1	0.151428	0.662	0	0	-11.311	15	22	7	3UTR	MIRT031920	0	0
hsa-miR-16-5p	NM_001270470	SOCS2	TAGCAGCACGTAAATATTGGCG#TGCCTGTTTTTCAAAGTGTTTATTTACTGCTGTTAC#((((((((.(((((((...((.#.))...))))))))))))))).	2262	2298	1	-18.1	1	0.0310189	0.75	2.84962	1.93855	-4.99396	17	22	15	3UTR	MIRT051211	0	0
hsa-miR-16-5p	NM_001270679	MCU	TAGCAGCACGTAAATATTGGCG#GCCAGGATTGCTGCTGCTGC#((((((((.((((...(((((.#)))))..)))))))))))).	2473	2493	1	-23	1	1.53233e-05	0.456	0	0	-6.8193	17	20	12	3UTR	MIRT005270	0	1
hsa-miR-16-5p	NM_001270680	MCU	TAGCAGCACGTAAATATTGGCG#GCCAGGATTGCTGCTGCTGC#((((((((.((((...(((((.#)))))..)))))))))))).	2581	2601	1	-23	1	1.53233e-05	0.456	0	0	-6.8193	17	20	12	3UTR	MIRT005270	0	1
hsa-miR-16-5p	NM_001278312	NUP155	TAGCAGCACGTAAATATTGGCG#CTACAGGCACGTGCTGCTAC#(((((((((((...........#.))))))))))).	6820	6840	1	-19.5	1	0.00083726	0.544	0	0	-10.3988	11	13	11	3UTR	MIRT051254	0	0
hsa-miR-16-5p	NM_001278402	RAB3IP	TAGCAGCACGTAAATATTGGCG#TGTGCTGCTGA#((((((((((............#)))))))))).	7566	7577	1	-16.1	1	0.00426212	0.544	0.154374	0.122399	-13.2236	10	11	10	3UTR	MIRT274742	0	1
hsa-miR-16-5p	NM_001278542	DIXDC1	TAGCAGCACGTAAATATTGGCG#TGCCAGTGTTTATGATAGCCAGTTCCATTGTGCTGTC#..((((((((((((((((((((#)))))))))))))................))))))).	1077	1114	1	-23.2	1	0.00117862	0.515	0	0	-4.957	20	37	13	3UTR	MIRT051092	1	1
hsa-miR-16-5p	NM_001282500	TTC1	TAGCAGCACGTAAATATTGGCG#TTGTGTGCTGCTT#.((((((((((((.........#)))))))))))).	995	1008	1	-15.6	1	0.0270101	0.515	0	0	-5.61866	12	13	12	3UTR	MIRT031698	0	1
hsa-miR-16-5p	NM_001282576	UBE2V1	TAGCAGCACGTAAATATTGGCG#TGCCTTGGTTTTGGTGCTGCTGC#(((((((((..((((...((((#))))...))))..))))))))).	1943	1966	1	-22.9	1	3.55385e-05	0.471	0	0	-8.2379	17	23	9	3UTR	MIRT001400	1	1
hsa-miR-16-5p	NM_001282579	UBE2V1	TAGCAGCACGTAAATATTGGCG#TGCCTTGGTTTTGGTGCTGCTGC#(((((((((..((((...((((#))))...))))..))))))))).	1769	1792	1	-22.9	1	3.55385e-05	0.471	0	0	-8.2379	17	23	9	3UTR	MIRT001400	1	1
hsa-miR-16-5p	NM_001282748	TLE4	TAGCAGCACGTAAATATTGGCG#TGCTGATGTACAGTGCCTTTGCTGCTAT#((((((((.(((.(((((((((#)))))))))....)))...)))))))).	4482	4510	1	-18.7	1	0.00157981	0.574	0	0	-6.28309	20	28	9	3UTR	MIRT031643	1	1
hsa-miR-16-5p	NM_001282749	TLE4	TAGCAGCACGTAAATATTGGCG#TGCTGATGTACAGTGCCTTTGCTGCTAT#((((((((.(((.(((((((((#)))))))))....)))...)))))))).	4311	4339	1	-18.7	1	0.00157981	0.574	0	0	-6.28309	20	28	9	3UTR	MIRT031643	1	1
hsa-miR-16-5p	NM_001282763	CDV3	TAGCAGCACGTAAATATTGGCG#AGGTGCTGCTAT#(((((((((.(...........#).))))))))).	1646	1658	1	-16.3	1	0.0017416	0.544	2.21453	0.795307	-11.6414	10	12	9	3UTR	MIRT031715	1	1
hsa-miR-16-5p	NM_001282764	CDV3	TAGCAGCACGTAAATATTGGCG#AGGTGCTGCTAT#(((((((((.(...........#).))))))))).	1394	1406	1	-16.3	1	0.0017416	0.544	2.21453	0.795307	-11.6414	10	12	9	3UTR	MIRT031715	1	1
hsa-miR-16-5p	NM_001282765	CDV3	TAGCAGCACGTAAATATTGGCG#AGGTGCTGCTAT#(((((((((.(...........#).))))))))).	2579	2591	1	-16.3	1	0.0017416	0.544	2.21453	0.795307	-11.6414	10	12	9	3UTR	MIRT031715	1	1
hsa-miR-16-5p	NM_001286059	RAB30	TAGCAGCACGTAAATATTGGCG#ATGTGCTGCTGA#(((((((((((...........#))))))))))).	2159	2171	1	-17.6	1	0.000227176	0.647	0.0540324	1.65023	-10.3988	11	12	11	3UTR	MIRT001424	1	1
hsa-miR-16-5p	NM_001286060	RAB30	TAGCAGCACGTAAATATTGGCG#ATGTGCTGCTGA#(((((((((((...........#))))))))))).	2263	2275	1	-17.6	1	0.000227176	0.647	0	0	-10.3988	11	12	11	3UTR	MIRT001424	1	1
hsa-miR-16-5p	NM_001286061	RAB30	TAGCAGCACGTAAATATTGGCG#ATGTGCTGCTGA#(((((((((((...........#))))))))))).	2187	2199	1	-17.6	1	0.000227176	0.647	1.06808	1.48909	-10.3988	11	12	11	3UTR	MIRT001424	1	1
hsa-miR-16-5p	NM_001286700	RCL1	TAGCAGCACGTAAATATTGGCG#CGTGCTGCTAG#((((((((((............#)))))))))).	1367	1378	1	-17.9	1	0.00279067	0.456	3.53043	0.743097	-13.2236	10	11	10	3UTR	MIRT031762	0	0
hsa-miR-16-5p	NM_001286701	RCL1	TAGCAGCACGTAAATATTGGCG#CGTGCTGCTAG#((((((((((............#)))))))))).	933	944	1	-17.9	1	0.00279067	0.456	5.76532	4.50976	-13.2236	10	11	10	3UTR	MIRT031762	0	0
hsa-miR-16-5p	NM_001287044	VEGFA	TAGCAGCACGTAAATATTGGCG#CGCCATTTTATTTTTCTTGCTGCTAA#((((((((.(.(((((.(((((#)))))...)))))..).)))))))).	902	928	1	-21	1	0.177118	0.603	0	0	-7.81874	19	26	8	3UTR	MIRT003890	1	1
hsa-miR-16-5p	NM_001288765	DMPK	TAGCAGCACGTAAATATTGGCG#GCCGGGAATGCTGCTGCTGC#((((((((.(((....(((((.#)))))...))))))))))).	1944	1964	1	-21.1	1	0.000972688	0.353	0	0	-8.10843	16	20	11	3UTR	MIRT509366	0	1
hsa-miR-16-5p	NM_001288766	DMPK	TAGCAGCACGTAAATATTGGCG#GCCGGGAATGCTGCTGCTGC#((((((((.(((....(((((.#)))))...))))))))))).	2089	2109	1	-21.1	1	0.000972688	0.353	-0.245212	0.666512	-8.10843	16	20	11	3UTR	MIRT509366	0	1
hsa-miR-16-5p	NM_001289003	PHLPP2	TAGCAGCACGTAAATATTGGCG#CAGAGTTTAGGTGCTGTTAG#(((((((((.(((((.(((...#))).))))).))))))))).	6607	6627	1	-20.5	1	0.0147739	0.529	2.78069	3.38144	-5.41313	17	20	9	3UTR	MIRT547133	1	0
hsa-miR-16-5p	NM_001290145	POLDIP2	TAGCAGCACGTAAATATTGGCG#GCCAGAGATGAATTGTGCTGCA#..((((((((...((.(((((.#)))))..))....)))))))).	1949	1971	1	-21.2	1	0.00161673	0.574	0	0	-12.6508	15	22	8	3UTR	MIRT031941	0	0
hsa-miR-16-5p	NM_001300821	EIF4B	TAGCAGCACGTAAATATTGGCG#TGCGTGCTGCA#..((((((((((..........#)))))))))).	3395	3406	1	-18.9	1	0.000102634	0.529	0	0	-8.07147	10	11	10	3UTR	MIRT031710	1	0
hsa-miR-16-5p	NM_001302491	ACP2	TAGCAGCACGTAAATATTGGCG#TGCCTGTCACTCAGCATTCCCATGCCTGATGTTTACCAAGTGCTGTG#..((((((((((((((((((((#.)))).)))))))))...))))))).	1268	1315	1	-22.7	1	0.0277193	0.529	2.89936	3.5173	-4.957	20	26	9	3UTR	MIRT001481	0	0
hsa-miR-16-5p	NM_001303625	RPL10	TAGCAGCACGTAAATATTGGCG#GCTTCCAATGTGCTGCC#..(((((((((.......(((.#)))....))))))))).	1004	1021	1	-17	1	0.0479232	0.471	0	0	-11.4183	12	17	9	3UTR	MIRT031375	0	0
hsa-miR-16-5p	NM_001306215	ZNF827	TAGCAGCACGTAAATATTGGCG#GTCGATGAAGGAATGGTAGCCATCTACAGTGCTGCTGG#((((((((((((.....((((.#.))))..))).))))))))).	5125	5163	1	-22.2	1	3.23014e-05	0.456	0	0	-7.05204	16	21	9	3UTR	MIRT051198	0	0
hsa-miR-16-5p	NM_001313965	TFRC	TAGCAGCACGTAAATATTGGCG#GCCAGTACGTGCTAACAGGCTC#.((((((((((....((((((.#))))))))))))).....))).	4503	4525	1	-19.2	1	0.00186711	0.603	0	0	-10.0215	16	22	13	3UTR	MIRT051253	1	0
hsa-miR-16-5p	NM_001318011	CARD19	TAGCAGCACGTAAATATTGGCG#CGCCAAGGGGACTGCTGCTT#.(((((((.((.....((((((#))))))....))))))))).	678	698	1	-21.1	1	0.00013736	0.544	0	0	-11.311	15	20	9	3UTR	MIRT005261	0	0
hsa-miR-16-5p	NM_001319143	AK2	TAGCAGCACGTAAATATTGGCG#TGCTAATTTTATGTGCATGA#...(((((((((((.(((((((#)))))))))))))))).)).	2691	2711	1	-17.7	0	0.0273066	0.618	0	0	-7.24999	18	20	16	3UTR	MIRT032010	0	0
hsa-miR-16-5p	NM_001319999	RACGAP1	TAGCAGCACGTAAATATTGGCG#ATGTGCTGCTGG#(((((((((((...........#))))))))))).	2675	2687	1	-17.6	1	0.00876579	0.574	0	0	-10.3988	11	12	11	3UTR	MIRT031559	0	0
hsa-miR-16-5p	NM_001321081	EZH1	TAGCAGCACGTAAATATTGGCG#GCCAGTGTTGCTT#.((((((((........((((.#)))))))))))).	3292	3305	1	-16.2	1	0.000821167	0.441	0	0	-14.3219	12	13	12	3UTR	MIRT146015	1	1
hsa-miR-16-5p	NM_001321082	EZH1	TAGCAGCACGTAAATATTGGCG#GCCAGTGTTGCTT#.((((((((........((((.#)))))))))))).	3199	3212	1	-16.2	1	0.000821167	0.441	0	0	-14.3219	12	13	12	3UTR	MIRT146015	1	1
hsa-miR-16-5p	NM_030621	DICER1	TAGCAGCACGTAAATATTGGCG#CGCTTTTGTGCTGCTGA#((((((((((........((((#))))..)))))))))).	8544	8561	1	-18.2	1	0.000972548	0.662	5.58765	5.80272	-13.2236	14	17	10	3UTR	MIRT051245	1	1
hsa-miR-16-5p	NM_030806	C1orf21	TAGCAGCACGTAAATATTGGCG#TGAAAAGGATAATCCAATGTACGTGCTGGTGC#((.((((((((..(((((((..#.))))))))))))))).)).	3416	3448	1	-21.3	0	8.76087e-05	0.559	0	0	-10.131	17	20	15	3UTR	MIRT031863	1	1
hsa-miR-16-5p	NM_031372	HNRNPDL	TAGCAGCACGTAAATATTGGCG#GCCTCTTTTTTGCTGCTGTTT#.(((((((.(((((....(((.#))).....)))))))))))).	3480	3501	1	-18.2	1	0.0754411	0.618	0	0	-5.81821	15	21	12	3UTR	MIRT031982	0	0
hsa-miR-16-5p	NM_032116	KATNAL1	TAGCAGCACGTAAATATTGGCG#GTATTTATTAAATGTGTTTTTCCTTACCTTTTGTGCTGCTAC#((((((((((........((..#.))........)))))))))).	7499	7541	1	-17.3	1	0.124914	0.676	0	0	-13.2236	12	22	10	3UTR	MIRT031447	1	0
hsa-miR-16-5p	NM_032195	SON	TAGCAGCACGTAAATATTGGCG#ATGTGCTGCTAA#(((((((((((...........#))))))))))).	7363	7375	1	-17.9	1	0.00190671	0.618	0	0	-10.3988	11	12	11	3UTR	MIRT031734	0	1
hsa-miR-16-5p	NM_032310	CARD19	TAGCAGCACGTAAATATTGGCG#CGCCAAGGGGACTGCTGCTT#.(((((((.((.....((((((#))))))....))))))))).	738	758	1	-21.1	1	0.00013736	0.544	0	0	-11.311	15	20	9	3UTR	MIRT005261	0	0
hsa-miR-16-5p	NM_032486	DCTN5	TAGCAGCACGTAAATATTGGCG#GCCAGTTGTTGCAGTTGCTC#.((((((..((((..((((((.#))))))..)))).)))))).	1089	1109	1	-19.8	1	0.00206377	0.559	0	0	-8.75564	16	20	6	3UTR	MIRT142238	1	0
hsa-miR-16-5p	NM_033017	TRIM4	TAGCAGCACGTAAATATTGGCG#TGCTATTGTGAATAGTGCTGCA#..(((((((....(((.(((((#))))).))).....))))))).	3343	3365	1	-19.6	1	0.00136434	0.652	0	0	-13.6602	15	22	7	3UTR	MIRT051223	0	0
hsa-miR-16-5p	NM_033091	TRIM4	TAGCAGCACGTAAATATTGGCG#TGCTATTGTGAATAGTGCTGCA#..(((((((....(((.(((((#))))).))).....))))))).	3265	3287	1	-19.6	1	0.00136434	0.652	0	0	-13.6602	15	22	7	3UTR	MIRT051223	0	0
hsa-miR-16-5p	NM_033360	KRAS	TAGCAGCACGTAAATATTGGCG#ATTTACTGCTGCTGT#((((((((.((((((.......#)))))))))))))).	2768	2783	1	-17.1	1	0.00501094	0.588	0	0	-5.22701	14	15	14	3UTR	MIRT053090	1	0
hsa-miR-16-5p	NM_033631	LUZP1	TAGCAGCACGTAAATATTGGCG#ACGTGCTGCTGC#(((((((((((...........#))))))))))).	6637	6649	1	-19.1	1	0.0087431	0.529	0	0	-10.3988	11	12	11	3UTR	MIRT001445	1	1
hsa-miR-16-5p	NM_133329	KCNG3	TAGCAGCACGTAAATATTGGCG#TGCTTCATATTTATGTGTTTCTTGCTGG#(((((((((((((((((.((((#))))..))))))))))))....))))).	1841	1869	1	-19.8	1	0.00326184	0.559	0.140521	1.09531	-3.93757	21	28	12	3UTR	MIRT031572	0	0
hsa-miR-16-5p	NM_138290	RUNDC3B	TAGCAGCACGTAAATATTGGCG#CGCCAATATTTCCATGTGTATTCTGTTGC#((((((((((((((((((((((#)))))))))))..)))))....)))))).	4035	4064	1	-21.3	1	0.00249627	0.632	0	0	-3.93757	22	29	11	3UTR	MIRT051186	0	1
hsa-miR-16-5p	NM_138357	MCU	TAGCAGCACGTAAATATTGGCG#GCCAGGATTGCTGCTGCTGC#((((((((.((((...(((((.#)))))..)))))))))))).	2536	2556	1	-23	1	1.53233e-05	0.456	0	0	-6.8193	17	20	12	3UTR	MIRT005270	0	1
hsa-miR-16-5p	NM_138777	MRRF	TAGCAGCACGTAAATATTGGCG#CTGAAAGCTAATAATTTTGTGCTGCTT#.(((((((((.((.(((((((.#.))))))).)).))))))))).	7492	7519	1	-23.3	1	0.046202	0.647	0	0	-7.47494	18	22	9	3UTR	MIRT031902	0	0
hsa-miR-16-5p	NM_152240	ZMAT3	TAGCAGCACGTAAATATTGGCG#GCCAGTAGGTTATTCATTTTGCTGCTAA#((((((((.((((.(((((((.#)))))))..))))......)))))))).	3706	3734	1	-21	1	0.00277772	0.765	0	0	-5.8508	19	28	8	3UTR	MIRT500423	1	1
hsa-miR-16-5p	NM_152424	AMER1	TAGCAGCACGTAAATATTGGCG#GCCAGGATATGTGGCTGCA#..((((((((((....(((((.#)))))..)))))).)))).	6229	6248	1	-20.5	1	7.21727e-06	0.5	0	0	-8.07147	15	19	6	3UTR	MIRT051169	1	1
hsa-miR-16-5p	NM_152924	ABHD2	TAGCAGCACGTAAATATTGGCG#GCCTCCGTGCTGCTGG#((((((((((........(((.#)))..)))))))))).	8141	8157	1	-20.5	1	0.000290417	0.544	0	0	-13.2236	13	16	10	3UTR	MIRT051282	0	1
hsa-miR-16-5p	NM_153358	ZNF791	TAGCAGCACGTAAATATTGGCG#TGCTGGTGTAAACGTGCTGCA#..(((((((((..(((((((((#)))))))))..))))))))).	2181	2202	1	-24.9	1	0.00209909	0.632	0	0	-9.59293	18	21	9	3UTR	MIRT051242	0	0
hsa-miR-16-5p	NM_153485	NUP155	TAGCAGCACGTAAATATTGGCG#CTACAGGCACGTGCTGCTAC#(((((((((((...........#.))))))))))).	7012	7032	1	-19.5	1	0.00083726	0.544	0	0	-10.3988	11	13	11	3UTR	MIRT051254	0	0
hsa-miR-16-5p	NM_170774	RASSF2	TAGCAGCACGTAAATATTGGCG#GCTTGGCACATGTGCTGCTC#.((((((((((.......(((.#)))......)))))))))).	1405	1425	1	-19.1	1	3.29184e-06	0.441	4.84275	2.73303	-10.2546	13	20	10	3UTR	MIRT154044	0	0
hsa-miR-16-5p	NM_172344	KCNG3	TAGCAGCACGTAAATATTGGCG#TGCTTCATATTTATGTGTTTCTTGCTGG#(((((((((((((((((.((((#))))..))))))))))))....))))).	1808	1836	1	-19.8	1	0.00326184	0.559	0	0	-3.93757	21	28	12	3UTR	MIRT031572	0	0
hsa-miR-16-5p	NM_173473	ANAPC16	TAGCAGCACGTAAATATTGGCG#GCTAAGAGATGTGCTGTTT#.((((((((((.....(((((.#)))))...)))))))))).	1849	1868	1	-19.7	1	0.00538375	0.515	0	0	-10.2546	15	19	10	3UTR	MIRT004381	0	0
hsa-miR-16-5p	NM_173515	CNKSR3	TAGCAGCACGTAAATATTGGCG#GCCAAGAGATTGTGTTGCC#..((((((((......(((((.#))))).....)))))))).	10075	10094	1	-19.6	1	0.000945892	0.603	0	0	-14.243	13	19	8	3UTR	MIRT558658	1	0
hsa-miR-16-5p	NM_173664	ARL10	TAGCAGCACGTAAATATTGGCG#CCAGGTTCATGTGCTGCA#..(((((((((.(((..(((..#))).))).))))))))).	9114	9132	1	-19.1	1	0.000315514	0.574	0	0	-8.53685	15	18	9	3UTR	MIRT051179	1	0
hsa-miR-16-5p	NM_175623	RAB3IP	TAGCAGCACGTAAATATTGGCG#TGTGCTGCTGA#((((((((((............#)))))))))).	8445	8456	1	-16.1	1	0.00426212	0.544	0	0	-13.2236	10	11	10	3UTR	MIRT274742	0	1
hsa-miR-16-5p	NM_175624	RAB3IP	TAGCAGCACGTAAATATTGGCG#TGTGCTGCTGA#((((((((((............#)))))))))).	8028	8039	1	-16.1	1	0.00426212	0.544	-0.234225	-0.102207	-13.2236	10	11	10	3UTR	MIRT274742	0	1
hsa-miR-16-5p	NM_175625	RAB3IP	TAGCAGCACGTAAATATTGGCG#TGTGCTGCTGA#((((((((((............#)))))))))).	8345	8356	1	-16.1	1	0.00426212	0.544	-0.17547	-0.135922	-13.2236	10	11	10	3UTR	MIRT274742	0	1
hsa-miR-16-5p	NM_178818	CMTM4	TAGCAGCACGTAAATATTGGCG#GCCCCAAAGCTTTGCTGCTAT#((((((((..........(((.#))).........)))))))).	3209	3230	1	-16.4	1	0.000312586	0.456	0	0	-15.5225	11	21	8	3UTR	MIRT568023	0	1
hsa-miR-16-5p	NM_178835	ZNF827	TAGCAGCACGTAAATATTGGCG#GTCGATGAAGGAATGGTAGCCATCTACAGTGCTGCTGG#((((((((((((.....((((.#.))))..))).))))))))).	5134	5172	1	-22.2	1	3.23014e-05	0.456	0	0	-7.05204	16	21	9	3UTR	MIRT051198	0	0
hsa-miR-16-5p	NM_181521	CMTM4	TAGCAGCACGTAAATATTGGCG#GCCTTAGGCACCACCTGCTCCAAGTCAGTGTTGAGTCTGCGTGCTGG#...((((((((((((((((((.#.))))))))).....))))))))).	1249	1296	1	-22.9	0	1.00438e-05	0.412	0	0	-6.51454	18	25	9	3UTR	MIRT568023	0	1
hsa-miR-16-5p	NM_181741	ORC4	TAGCAGCACGTAAATATTGGCG#ATGTGCTGCTGG#(((((((((((...........#))))))))))).	5352	5364	1	-17.6	1	0.0141645	0.618	0	0	-10.3988	11	12	11	3UTR	MIRT498982	0	1
hsa-miR-16-5p	NM_181742	ORC4	TAGCAGCACGTAAATATTGGCG#ATGTGCTGCTGG#(((((((((((...........#))))))))))).	5351	5363	1	-17.6	1	0.0141645	0.618	4.93412	5.15298	-10.3988	11	12	11	3UTR	MIRT498982	0	1
hsa-miR-16-5p	NM_194071	CREB3L2	TAGCAGCACGTAAATATTGGCG#CTAGGGTGTTGCGTGCTGTG#..(((((((((((...((((..#))))....))))))))))).	6599	6619	1	-18.9	1	0.00619572	0.676	0	0	-6.78234	15	20	11	3UTR	MIRT051241	0	0
hsa-miR-16-5p	NM_198461	LONRF2	TAGCAGCACGTAAATATTGGCG#GCTTTGCGTGTTGCTGT#(((((((((((((.....(((.#)))))))))))))))).	3142	3159	1	-21	1	3.254e-05	0.574	-0.198974	-0.300266	-5.76291	16	17	16	3UTR	MIRT051147	0	0
hsa-miR-16-5p	NM_199076	CNNM2	TAGCAGCACGTAAATATTGGCG#GTGTGACGTGCTGCG#..(((((((((..((((.....#)))).))))))))).	11570	11585	1	-18	1	0.000331785	0.412	0	0	-9.59293	13	15	9	3UTR	MIRT031855	1	1
hsa-miR-16-5p	NM_199144	UBE2V1	TAGCAGCACGTAAATATTGGCG#TGCCTTGGTTTTGGTGCTGCTGC#(((((((((..((((...((((#))))...))))..))))))))).	2021	2044	1	-22.9	1	3.55385e-05	0.471	0	0	-8.2379	17	23	9	3UTR	MIRT001400	1	1
hsa-miR-16-5p	NM_199177	MRRF	TAGCAGCACGTAAATATTGGCG#CTGAAAGCTAATAATTTTGTGCTGCTT#.(((((((((.((.(((((((.#.))))))).)).))))))))).	7332	7359	1	-23.3	1	0.046202	0.647	0	0	-7.47494	18	22	9	3UTR	MIRT031902	0	0
hsa-miR-16-5p	NM_199203	PEDS1-UBE2V1	TAGCAGCACGTAAATATTGGCG#TGCCTTGGTTTTGGTGCTGCTGC#(((((((((..((((...((((#))))...))))..))))))))).	2402	2425	1	-22.9	1	3.55385e-05	0.471	0	0	-8.2379	17	23	9	3UTR	MIRT032009	1	1
hsa-miR-16-5p	NM_199482	MOB4	TAGCAGCACGTAAATATTGGCG#GCCGGGCGTGGTGCTAC#(((((.(((((.....(((((.#)))))))))).))))).	3390	3407	1	-20.7	0	0.000288988	0.515	0	0	-12.2998	15	17	10	3UTR	MIRT204624	1	1
hsa-miR-16-5p	XM_006718621	PPP6R3	TAGCAGCACGTAAATATTGGCG#TGAAAATGCTCGTGCTGCTAA#((((((((((........((((#.)))))))))))))).	3825	3846	1	-18.8	1	0.000193342	0.574	0	0	-13.2236	14	16	14	3UTR	MIRT737990	1	1
hsa-miR-16-5p	XM_006724226	TXN2	TAGCAGCACGTAAATATTGGCG#GTGCTGCTGC#(((((((((.............#))))))))).	882	892	1	-16	1	2.25789e-06	0.338	0	0	-14.4661	9	10	9	3UTR	MIRT001402	1	1
hsa-miR-16-5p	XM_011512175	GPR55	TAGCAGCACGTAAATATTGGCG#GCCACTACGGCTGCTC#.((((((.((((.....((((.#)))).)))))))))).	4097	4113	1	-19.1	1	3.95511e-06	0.324	0	0	-9.22143	14	16	10	3UTR	MIRT051125	0	0
hsa-miR-16-5p	XM_011522882	CMTM4	TAGCAGCACGTAAATATTGGCG#GCCTTAGGCACCACCTGCTCCAAGTCAGTGTTGAGTCTGCGTGCTGG#...((((((((((((((((((.#.))))))))).....))))))))).	1121	1168	1	-22.9	0	1.00438e-05	0.412	0	0	-6.51454	18	25	9	3UTR	MIRT568023	0	1
hsa-miR-16-5p	XM_011531634	ZNF827	TAGCAGCACGTAAATATTGGCG#GTCGATGAAGGAATGGTAGCCATCTACAGTGCTGCTGG#((((((((((((.....((((.#.))))..))).))))))))).	4990	5028	1	-22.2	1	3.23014e-05	0.456	0	0	-7.05204	16	21	9	3UTR	MIRT051198	0	0
hsa-miR-16-5p	XM_011531716	TMEM154	TAGCAGCACGTAAATATTGGCG#GCCAATATTATGAAAGATGCAAGCAAGGTGCTGAGCTGG#(((((((((...(((((((((.#)))))))))..................)))))..)))).	2356	2395	1	-19	1	9.72341e-05	0.515	0	0	-11.3517	18	39	9	3UTR	MIRT051094	1	1
hsa-miR-16-5p	XM_011533684	ITPR1	TAGCAGCACGTAAATATTGGCG#GCCAGTATTTATGTTTTTTATAAAACTGTGCA#..(((..((((((((((((((.#))))))))))))))..............))).	8932	8964	1	-19.5	0	0.00917212	0.735	0	0	-8.40165	17	32	14	3UTR	MIRT092191	0	1
hsa-miR-16-5p	XM_011533687	ITPR1	TAGCAGCACGTAAATATTGGCG#GCCAGTATTTATGTTTTTTATAAAACTGTGCA#..(((..((((((((((((((.#))))))))))))))..............))).	8914	8946	1	-19.5	0	0.00917212	0.735	0	0	-8.40165	17	32	14	3UTR	MIRT092191	0	1
hsa-miR-16-5p	XM_011533688	ITPR1	TAGCAGCACGTAAATATTGGCG#GCCAGTATTTATGTTTTTTATAAAACTGTGCA#..(((..((((((((((((((.#))))))))))))))..............))).	8887	8919	1	-19.5	0	0.00917212	0.735	0	0	-8.40165	17	32	14	3UTR	MIRT092191	0	1
hsa-miR-16-5p	XM_011537057	SAV1	TAGCAGCACGTAAATATTGGCG#GCCAGTGCTGTTAC#(((((((((........((((.#))))))))))))).	2608	2622	1	-17.5	1	0.000249315	0.544	0	0	-14.4661	13	14	13	3UTR	MIRT031649	0	1
hsa-miR-16-5p	XM_011538238	RACGAP1	TAGCAGCACGTAAATATTGGCG#ATGTGCTGCTGG#(((((((((((...........#))))))))))).	2593	2605	1	-17.6	1	0.00876579	0.574	0	0	-10.3988	11	12	11	3UTR	MIRT031559	0	0
hsa-miR-16-5p	XM_017005934	TMCC1	TAGCAGCACGTAAATATTGGCG#TGTGGATATTTAAGTGTGCTGCTC#.(((((((((((((((((.(((#))).))))))))..))))))))).	3401	3425	1	-22.9	1	0.013568	0.647	0	0	-3.79332	20	24	9	3UTR	MIRT031658	1	1
hsa-miR-16-5p	XM_017024350	EZH1	TAGCAGCACGTAAATATTGGCG#GCCAGTGTTGCTT#.((((((((........((((.#)))))))))))).	3202	3215	1	-16.2	1	0.000821167	0.441	0	0	-14.3219	12	13	12	3UTR	MIRT146015	1	1
hsa-miR-16-5p	XM_024446669	RUNDC3B	TAGCAGCACGTAAATATTGGCG#CGCCAATATTTCCATGTGTATTCTGTTGC#((((((((((((((((((((((#)))))))))))..)))))....)))))).	3297	3326	1	-21.3	1	0.00249627	0.632	0	0	-3.93757	22	29	11	3UTR	MIRT051186	0	1
hsa-miR-16-5p	XM_024448603	PPP6R3	TAGCAGCACGTAAATATTGGCG#TGAAAATGCTCGTGCTGCTAA#((((((((((........((((#.)))))))))))))).	3745	3766	1	-18.8	1	0.000193342	0.574	0	0	-13.2236	14	16	14	3UTR	MIRT737990	1	1
hsa-miR-16-5p	NM_014388	UTP25	TAGCAGCACGTAAATATTGGCG#TGCCCTGTGGTTACTGGCGTAATTGTGCTGCTGT#(((((((((((((.(((.((((#))))..))).))))..........))))))))).	4149	4183	1	-19.8	1	0.00135206	0.588	0.131997	-0.0916397	-4.79441	20	34	9	3UTR	MIRT032008	0	1
hsa-miR-16-5p	NM_014488	RAB30	TAGCAGCACGTAAATATTGGCG#ATGTGCTGCTGA#(((((((((((...........#))))))))))).	2364	2376	1	-17.6	1	0.000227176	0.647	0	0	-10.3988	11	12	11	3UTR	MIRT001424	1	1
hsa-miR-16-5p	NM_014779	TSC22D2	TAGCAGCACGTAAATATTGGCG#ATTTAGGTGCTGCA#..(((((((.(((((.......#))))).))))))).	9222	9236	1	-18.5	1	0.000634696	0.632	0	0	-6.43256	12	14	7	3UTR	MIRT465160	1	1
hsa-miR-16-5p	NM_014844	TECPR2	TAGCAGCACGTAAATATTGGCG#TGCCTCTATGGACGGCTGCTGT#(((((((.(((..(((..((((#))))..)))..)))))))))).	5821	5843	1	-22.4	1	0.00405675	0.412	0	0	-10.8871	17	22	10	3UTR	MIRT727376	0	1
hsa-miR-16-5p	NM_014872	ZBTB5	TAGCAGCACGTAAATATTGGCG#GCCAGTGTCCTTGTACATGCTGTA#..((((((.(((.((((((((.#)))))))).....))).)))))).	4392	4416	1	-20	1	0.00565813	0.544	0	0	-7.30252	17	24	8	3UTR	MIRT726083	0	0
hsa-miR-16-5p	NM_015008	TMCC1	TAGCAGCACGTAAATATTGGCG#TGTGGATATTTAAGTGTGCTGCTC#.(((((((((((((((((.(((#))).))))))))..))))))))).	2876	2900	1	-22.9	1	0.013568	0.647	6.81371	3.79918	-3.79332	20	24	9	3UTR	MIRT031658	1	1
hsa-miR-16-5p	NM_015020	PHLPP2	TAGCAGCACGTAAATATTGGCG#CAGAGTTTAGGTGCTGTTAG#(((((((((.(((((.(((...#))).))))).))))))))).	6461	6481	1	-20.5	1	0.0147739	0.529	2.70424	3.53749	-5.41313	17	20	9	3UTR	MIRT547133	1	0
hsa-miR-16-5p	NM_015074	KIF1B	TAGCAGCACGTAAATATTGGCG#CTGATGTCTGTGCTGCTGT#((((((((((...(((((((..#))))))).)))))))))).	5952	5971	1	-19.1	1	0.00293419	0.485	1.33683	0.587963	-11.3983	17	19	10	3UTR	MIRT031988	1	1
hsa-miR-16-5p	NM_015131	WDR43	TAGCAGCACGTAAATATTGGCG#GCCGATATTGGCTTAGTGCTCACTAG#(((.(((((((.(((((((((.#))))))))).))...)))))..))).	3185	3211	1	-19.3	0	5.70525e-06	0.559	0	0	-10.3164	19	26	9	3UTR	MIRT031487	0	0
hsa-miR-16-5p	NM_015328	AHCYL2	TAGCAGCACGTAAATATTGGCG#TGCCAGTGTTGCTGCC#..((((((.....(((((((((#))))))))))))))).	4032	4048	1	-19.1	1	0.00103471	0.515	0.29615	0.550234	-14.7166	15	16	15	3UTR	MIRT031640	1	1
hsa-miR-16-5p	NM_015338	ASXL1	TAGCAGCACGTAAATATTGGCG#GCCACTGAGTGCTGTGCTGCTC#.(((((((((((.....((((.#)))).....))).)))))))).	6163	6185	1	-22.8	1	6.83068e-05	0.5	1.11915	0.914351	-6.90779	15	22	8	3UTR	MIRT728288	0	0
hsa-miR-16-5p	NM_016099	GOLGA7	TAGCAGCACGTAAATATTGGCG#TACGTGCTGCTT#.(((((((((((..........#))))))))))).	1197	1209	1	-19.5	1	0.000988301	0.662	0.660998	0.944056	-6.90779	11	12	11	3UTR	MIRT051297	0	0
hsa-miR-16-5p	NM_016277	RAB23	TAGCAGCACGTAAATATTGGCG#GCTAATCTTTTGCGTAGACATATCGCTGTG#..((((((((((((.((((((.#))))))..))))))).........))))).	3756	3786	1	-17.8	1	5.53294e-05	0.603	4.67432	4.73315	-5.69245	18	30	7	3UTR	MIRT031846	0	1
hsa-miR-16-5p	NM_016370	RAB9B	TAGCAGCACGTAAATATTGGCG#GCCAAGTGTATTTTGCGTGATTTCTGCTAT#((((((((((((((..(((((.#)))))......))))))))....)))))).	1116	1146	1	-22.3	1	0.0248901	0.588	1.2975	1.43095	-4.90607	19	30	8	3UTR	MIRT000803	1	1
hsa-miR-16-5p	NM_017423	GALNT7	TAGCAGCACGTAAATATTGGCG#TGTCACCTGTATGGGGAATACTTTTACTACTCAGAAATGAATTTATGTGCTGCC#..(((((((((((((.......#.))))))))))))).	2608	2662	1	-19.7	1	0.0269626	0.676	0	0	-5.19005	13	15	13	3UTR	MIRT001466	1	1
hsa-miR-16-5p	NM_017548	CDV3	TAGCAGCACGTAAATATTGGCG#AGGTGCTGCTAT#(((((((((.(...........#).))))))))).	2127	2139	1	-16.3	1	0.0017416	0.544	2.21453	0.795307	-11.6414	10	12	9	3UTR	MIRT031715	1	1
hsa-miR-16-5p	NM_017913	CDC37L1	TAGCAGCACGTAAATATTGGCG#AATGTTTTGTAAATTTTTTTTAATGTGCTGCTAG#(((((((((((...........#.))))))))))).	1344	1378	1	-18.2	1	0.0618097	0.735	2.0849	2.70949	-10.3988	11	13	11	3UTR	MIRT032005	1	1
hsa-miR-16-5p	NM_018178	GOLPH3L	TAGCAGCACGTAAATATTGGCG#GCCAGTCCATGTGTTGTC#..(((((((((....((((((.#))))))..))))))))).	2847	2865	1	-18.8	1	0.00144247	0.632	0.856424	2.22286	-11.1852	15	18	9	3UTR	MIRT000848	0	0
hsa-miR-16-5p	NM_018312	PPP6R3	TAGCAGCACGTAAATATTGGCG#TGAAAATGCTCGTGCTGCTAA#((((((((((........((((#.)))))))))))))).	3678	3699	1	-18.8	1	0.000193342	0.574	1.27662	0.708475	-13.2236	14	16	14	3UTR	MIRT737990	1	1
hsa-miR-16-5p	NM_018360	TXLNG	TAGCAGCACGTAAATATTGGCG#GCAAATCACTAGACAAATAAGCTTAGTGTTTACGTGACTGA#...((((((((((((((((((.#.))).)))))))))))).))).	2240	2281	1	-21.5	0	5.91908e-05	0.603	-0.0230363	0.0415748	-6.51454	18	22	12	3UTR	MIRT051225	1	0
hsa-miR-16-5p	NM_019116	UBFD1	TAGCAGCACGTAAATATTGGCG#CGTGCTGCTGC#((((((((((............#)))))))))).	1596	1607	1	-17.3	1	0.0038897	0.338	0	0	-13.2236	10	11	10	3UTR	MIRT032064	1	1
hsa-miR-16-5p	NM_020384	CLDN2	TAGCAGCACGTAAATATTGGCG#AGGTGCTGCTGA#(((((((((.(...........#).))))))))).	1123	1135	1	-16.2	1	0.000476537	0.485	0.910046	0.646508	-11.6414	10	12	9	3UTR	MIRT735443	1	1
hsa-miR-16-5p	NM_020474	GALNT1	TAGCAGCACGTAAATATTGGCG#TGCTGAACGTGCTGTC#..(((((((((.....((((((#))))))))))))))).	2264	2280	1	-17.5	1	0.00231352	0.647	1.55829	1.98491	-11.4183	15	16	15	3UTR	MIRT080012	1	0
hsa-miR-16-5p	NM_020773	TBC1D14	TAGCAGCACGTAAATATTGGCG#TGCCTCTGTGTGTGGTTTAAGTAAACTGGAAATGAGACATTGACGTGCTGCTC#.((((((((((.(((.......#.))).)))))))))).	4546	4599	1	-18.3	1	0.000673837	0.529	-1.21523	-0.389441	-7.37318	13	16	10	3UTR	MIRT726369	0	0
hsa-miR-16-5p	NM_020791	TAOK1	TAGCAGCACGTAAATATTGGCG#GCCAATGACTTTACCAGCTGCTGA#(((((((..((((((((((((.#)))))))..)))))..))))))).	4981	5005	1	-23.9	1	0.03296	0.544	2.51907	2.89996	-7.3076	19	24	7	3UTR	MIRT196451	1	1
hsa-miR-16-5p	NM_020791	TAOK1	TAGCAGCACGTAAATATTGGCG#CCATTCCAAATGTGCTGCTGT#(((((((((((......(((..#)))......))))))))))).	10538	10559	1	-19.5	1	0.0250045	0.603	0.548099	0.684561	-10.3988	14	21	11	3UTR	MIRT196451	1	1
hsa-miR-16-5p	NM_020861	ZBTB2	TAGCAGCACGTAAATATTGGCG#GCGTGCTGCTT#.((((((((((...........#)))))))))).	2088	2099	1	-18.4	1	0.00504118	0.574	1.44376	3.07816	-10.2546	10	11	10	3UTR	MIRT051258	0	1
hsa-miR-16-5p	NM_021090	MTMR3	TAGCAGCACGTAAATATTGGCG#GCTGATTTGAAGGTGCTGTTGC#(((((((((.(....((((((.#))))))....).))))))))).	7761	7783	1	-19.5	1	0.00294457	0.559	0.150157	0.147789	-11.4083	16	22	9	3UTR	MIRT300993	1	1
hsa-miR-16-5p	NM_021145	DMTF1	TAGCAGCACGTAAATATTGGCG#GCCACACACATTGTTGCTGCTAT#((((((((((.......((((.#)))).......))).))))))).	3070	3093	1	-19.1	1	0.0133995	0.588	0.208216	0.457733	-13.2236	14	23	7	3UTR	MIRT031727	1	1
hsa-miR-16-5p	NM_021154	PSAT1	TAGCAGCACGTAAATATTGGCG#CGCGTATTTTGCCTTTGCTGCTAC#((((((((.(((((.....(((#)))....)))))...)))))))).	1309	1333	1	-18.4	1	0.0104041	0.632	0.636756	0.213402	-5.96246	16	24	8	3UTR	MIRT001427	1	1
hsa-miR-16-5p	NM_021818	SAV1	TAGCAGCACGTAAATATTGGCG#GCCAGTGCTGTTAC#(((((((((........((((.#))))))))))))).	2498	2512	1	-17.5	1	0.000249315	0.544	0	0	-14.4661	13	14	13	3UTR	MIRT031649	0	1
hsa-miR-16-5p	NM_022456	RAB3IP	TAGCAGCACGTAAATATTGGCG#TGTGCTGCTGA#((((((((((............#)))))))))).	8128	8139	1	-16.1	1	0.00426212	0.544	0.154374	0.122399	-13.2236	10	11	10	3UTR	MIRT274742	0	1
hsa-miR-16-5p	NM_022470	ZMAT3	TAGCAGCACGTAAATATTGGCG#GCCAGTAGGTTATTCATTTTGCTGCTAA#((((((((.((((.(((((((.#)))))))..))))......)))))))).	3588	3616	1	-21	1	0.00277772	0.765	0.0669071	-0.161113	-5.8508	19	28	8	3UTR	MIRT500423	1	1
hsa-miR-16-5p	NM_022755	IPPK	TAGCAGCACGTAAATATTGGCG#TGCCTTGAGACGTGTTGCG#..(((((((((.......((((#)))).....))))))))).	2518	2537	1	-19.2	1	0.000103018	0.412	0.742441	1.04863	-11.4183	13	19	9	3UTR	MIRT031925	1	1
hsa-miR-16-5p	NM_025142	TAOK1	TAGCAGCACGTAAATATTGGCG#GCCAATGACTTTACCAGCTGCTGA#(((((((..((((((((((((.#)))))))..)))))..))))))).	3975	3999	1	-23.9	1	0.03296	0.544	2.51907	2.89996	-7.3076	19	24	7	3UTR	MIRT196451	1	1
hsa-miR-16-5p	NM_025142	TAOK1	TAGCAGCACGTAAATATTGGCG#CCATTCCAAATGTGCTGCTGT#(((((((((((......(((..#)))......))))))))))).	9532	9553	1	-19.5	1	0.0250045	0.603	0.548099	0.684561	-10.3988	14	21	11	3UTR	MIRT196451	1	1
hsa-miR-16-5p	NM_001845	COL4A1	TAGCAGCACGTAAATATTGGCG#CCAAAAATTATGTGTTGCC#..(((((((((((...((((..#))))...))))))))))).	5963	5982	1	-18.1	1	0.134146	0.662	1.23709	2.93039	-6.78234	15	19	11	3UTR	MIRT051073	0	0
hsa-miR-16-5p	NM_001991	EZH1	TAGCAGCACGTAAATATTGGCG#GCCAGTGTTGCTT#.((((((((........((((.#)))))))))))).	3319	3332	1	-16.2	1	0.000821167	0.441	0	0	-14.3219	12	13	12	3UTR	MIRT146015	1	1
hsa-miR-16-5p	NM_002064	GLRX	TAGCAGCACGTAAATATTGGCG#AATAAAGACACGTGCTGCTGT#(((((((((((...........#.))))))))))).	1477	1498	1	-19.3	1	0.0107511	0.561	0	0	-10.3988	11	13	11	3UTR	MIRT031719	0	1
hsa-miR-16-5p	NM_002080	GOT2	TAGCAGCACGTAAATATTGGCG#TTTGCGTGCTGCTAG#((((((((((((((........#)))))))))))))).	2302	2317	1	-22.7	1	0.000372574	0.485	0	0	-4.90607	14	15	14	3UTR	MIRT051208	0	0
hsa-miR-16-5p	NM_002222	ITPR1	TAGCAGCACGTAAATATTGGCG#GCCAGTATTTATGTTTTTTATAAAACTGTGCA#..(((..((((((((((((((.#))))))))))))))..............))).	8767	8799	1	-19.5	0	0.00917212	0.735	0	0	-8.40165	17	32	14	3UTR	MIRT092191	0	1
hsa-miR-16-5p	NM_002648	PIM1	TAGCAGCACGTAAATATTGGCG#TGCCTCTTTTACCTGCTGCTT#.(((((((.(((((....((((#))))...))))).))))))).	1853	1874	1	-20.6	1	0.192837	0.544	0	0	-5.81821	16	21	7	3UTR	MIRT006870	1	0
hsa-miR-16-5p	NM_003135	SRP19	TAGCAGCACGTAAATATTGGCG#GCTGATATTTACATGAGTGCAAGGCA#..((.((((((((((((((((.#))))))))))))....))))...)).	2249	2275	1	-19.6	0	0.0231108	0.544	0.14391	-0.00915213	-9.07604	18	26	12	3UTR	MIRT031967	0	0
hsa-miR-16-5p	NM_003137	SRPK1	TAGCAGCACGTAAATATTGGCG#GCCATTCTCTGCTGCTAT#((((((((.(.......((((.#))))....))))))))).	3181	3199	1	-17.4	1	0.0426415	0.691	1.5478	2.44915	-14.28	13	18	9	3UTR	MIRT031711	1	1
hsa-miR-16-5p	NM_003188	MAP3K7	TAGCAGCACGTAAATATTGGCG#TGCCTATATTTGCTGCA#..((((((....(((((.((((#)))).))))))))))).	2046	2063	1	-16.7	1	0.102783	0.647	1.5921	1.02707	-13.4275	15	17	11	3UTR	MIRT051235	0	1
hsa-miR-16-5p	NM_003373	VCL	TAGCAGCACGTAAATATTGGCG#TGCCTAAGGGAGAGTGGTATTTGCAGACTAGAATTCTAGTGCTGCTGA#((((((((((((((((((((((#))))...........)))))))))..............))))))))).	4458	4506	1	-21	1	0.00405684	0.588	0.334185	0.33378	-3.93757	22	48	9	3UTR	MIRT051181	0	1
hsa-miR-16-5p	NM_003483	HMGA2	TAGCAGCACGTAAATATTGGCG#TTACATGCTGCTAT#((((((((.((((.........#)))).)))))))).	2414	2428	1	-16	1	0.0598329	0.676	5.0491	2.69961	-6.8193	12	14	8	3UTR	MIRT006804	1	1
hsa-miR-16-5p	NM_003487	TAF15	TAGCAGCACGTAAATATTGGCG#TGCCAGAGTTTTGCCTGCTGCTT#.(((((((.(((((..((((((#))))))...))))).))))))).	1904	1927	1	-21.8	1	0.00126889	0.529	4.12014	2.51079	-5.81821	18	23	7	3UTR	MIRT031463	0	0
hsa-miR-16-5p	NM_003590	CUL3	TAGCAGCACGTAAATATTGGCG#CGGGAAAATGTGAATGTGCTGCG#..(((((((((..(((((..((#))....)))))..))))))))).	2888	2911	1	-18.6	1	0.0412201	0.618	1.98563	1.21401	-9.59293	16	23	9	3UTR	MIRT659258	0	0
hsa-miR-16-5p	NM_003681	PDXK	TAGCAGCACGTAAATATTGGCG#CGCGTTTGCCACGTGCTGCC#..(((((((((.......((((#.))))))))))))).	1966	1986	1	-19.5	1	7.47241e-06	0.397	-0.114157	-0.735008	-11.4183	13	15	13	3UTR	MIRT051266	0	0
hsa-miR-16-5p	NM_003979	GPRC5A	TAGCAGCACGTAAATATTGGCG#CTAGTATTTATGTGTTGA#...(((((((((((((((((..#))))))))))))))))).	5386	5404	1	-20.5	0	0.00841066	0.618	0.273773	0.304834	-6.51454	17	18	17	3UTR	MIRT621500	0	0
hsa-miR-16-5p	NM_004093	EFNB2	TAGCAGCACGTAAATATTGGCG#GCCATGTGCTGCG#..((((((((.......((((.#)))))))))))).	1974	1987	1	-18.9	1	8.53275e-05	0.338	-0.0164964	1.15533	-14.243	12	13	12	3UTR	MIRT032048	1	1
hsa-miR-16-5p	NM_004298	NUP155	TAGCAGCACGTAAATATTGGCG#CTACAGGCACGTGCTGCTAC#(((((((((((...........#.))))))))))).	7167	7187	1	-19.5	1	0.00083726	0.544	5.61369	5.48928	-10.3988	11	13	11	3UTR	MIRT051254	0	0
hsa-miR-16-5p	NM_004311	ARL3	TAGCAGCACGTAAATATTGGCG#TGCATTCCCTCCATGGTTTTGAAACCACAGACAGTGTTTGCTGGTGCTGTC#..(((((((((((((((((...#.))))))))))..))))))).	1086	1137	1	-21.1	1	0.000370694	0.529	0.632571	0.624408	-4.957	17	21	10	3UTR	MIRT031723	1	1
hsa-miR-16-5p	NM_004520	KIF2A	TAGCAGCACGTAAATATTGGCG#CCTTTGCGTGCATGCA#..((((((((((((........#.))))))))).))).	2776	2792	1	-16.9	1	0.00503111	0.574	1.15146	2.15647	-5.9255	12	15	9	3UTR	MIRT031888	0	0
hsa-miR-16-5p	NM_004798	KIF3B	TAGCAGCACGTAAATATTGGCG#CGCCAGAGTGCTGCA#..(((((((.(......(((((#)))))).))))))).	5487	5502	1	-18.7	1	0.000115565	0.353	0.975681	1.1423	-12.6608	13	15	7	3UTR	MIRT152737	1	1
hsa-miR-16-5p	NM_004852	ONECUT2	TAGCAGCACGTAAATATTGGCG#CCAATGTTTTGTCTGCA#..((((.(((.(((((((((..#)))))))))))))))).	16315	16332	1	-16.7	0	0.00942847	0.603	1.07883	1.82964	-9.32546	16	17	16	3UTR	MIRT031575	1	1
hsa-miR-16-5p	NM_004907	IER2	TAGCAGCACGTAAATATTGGCG#GCGTGCTGCTGG#(((((((((((...........#))))))))))).	1701	1713	1	-19.7	1	0.000827411	0.382	-0.499574	0.272035	-10.3988	11	12	11	3UTR	MIRT150355	0	0
hsa-miR-16-5p	NM_004941	DHX8	TAGCAGCACGTAAATATTGGCG#TGCCAGTATCTGTGCTGCA#..((((((((...(((((((((#))))))))).)))))))).	4732	4751	1	-24.5	1	2.21978e-05	0.5	-0.0414216	-0.252468	-12.4177	17	19	9	3UTR	MIRT031619	0	0
hsa-miR-16-5p	NM_004985	KRAS	TAGCAGCACGTAAATATTGGCG#ATTTACTGCTGCTGT#((((((((.((((((.......#)))))))))))))).	2644	2659	1	-17.1	1	0.00501094	0.588	1.25656	0.170494	-5.22701	14	15	14	3UTR	MIRT053090	1	0
hsa-miR-16-5p	NM_005683	GPR55	TAGCAGCACGTAAATATTGGCG#GCCACTACGGCTGCTC#.((((((.((((.....((((.#)))).)))))))))).	3676	3692	1	-19.1	1	3.95511e-06	0.324	0	0	-9.22143	14	16	10	3UTR	MIRT051125	0	0
hsa-miR-16-5p	NM_005772	RCL1	TAGCAGCACGTAAATATTGGCG#CGTGCTGCTAG#((((((((((............#)))))))))).	1543	1554	1	-17.9	1	0.00279067	0.456	-0.310219	-0.115688	-13.2236	10	11	10	3UTR	MIRT031762	0	0
hsa-miR-16-5p	NM_005801	EIF1	TAGCAGCACGTAAATATTGGCG#GTCAACTGTTTTTGCAAGCATTTAGCCAGAGTCATGCTGTGCTGTTAA#((((((((((((.((.(((((.#.))))).))..))).))))))))).	1766	1814	1	-21.2	1	0.000756569	0.544	0.280918	0.0892787	-5.45975	19	25	9	3UTR	MIRT031390	0	0
hsa-miR-16-5p	NM_006055	LANCL1	TAGCAGCACGTAAATATTGGCG#TGCTGAAGTGCTGCTGG#(((((((((.............#.))))))))).	3008	3025	1	-16	1	2.86101e-05	0.5	0.491506	0.522834	-14.4661	9	11	9	3UTR	MIRT562029	0	0
hsa-miR-16-5p	NM_006136	CAPZA2	TAGCAGCACGTAAATATTGGCG#GTTGATGGATTTAGCCATATATGCTGCTAA#((((((((.(((.....((((.#.))))))).)))))))).	1300	1330	1	-18.7	1	0.0112455	0.632	2.98225	1.63512	-8.10843	15	18	8	3UTR	MIRT031933	1	1
hsa-miR-16-5p	NM_006312	NCOR2	TAGCAGCACGTAAATATTGGCG#CGCAAGGAAGGACTTACCCAGTATTACTGCTGCTGT#((((((((.((.((((((((..#.)))))))))))))))))).	8730	8766	1	-21.6	1	0.00256154	0.544	-0.362065	-0.0512942	-8.34077	18	20	18	3UTR	MIRT006651	1	0
hsa-miR-16-5p	NM_006415	SPTLC1	TAGCAGCACGTAAATATTGGCG#TGCCTTGTGATTGCTGCTGCTT#.(((((((.((((.(((.((((#))))..))).))))))))))).	2682	2704	1	-19.7	1	0.0156318	0.603	0	0	-5.70655	18	22	11	3UTR	MIRT001411	1	1
hsa-miR-16-5p	NM_006577	B3GNT2	TAGCAGCACGTAAATATTGGCG#TGCCATATTTTCACATGCTGCTT#.(((((((.(((((((.(((((#))))))))))..)).))))))).	2340	2363	1	-19.5	1	0.090781	0.706	0	0	-4.84971	19	23	10	3UTR	MIRT089106	0	1
hsa-miR-16-5p	NM_006602	TCFL5	TAGCAGCACGTAAATATTGGCG#TGTCATGACTCTGAGTCACGTGCTGCTGT#(((((((((((...........#.))))))))))).	2128	2157	1	-19.3	1	0.000888709	0.5	0.769499	1.05024	-10.3988	11	13	11	3UTR	MIRT051271	0	0
hsa-miR-16-5p	NM_006947	SRP72	TAGCAGCACGTAAATATTGGCG#TGTGATTATATTACTCTGTCCTTGTTAATAAAGTGCTGCTGT#(((((((((.....((((((((#.))))))))..))))))))).	3213	3255	1	-19.2	1	0.0159831	0.662	0.973952	0.701183	-13.4976	17	21	9	3UTR	MIRT031562	1	1
hsa-miR-16-5p	NM_007298	BRCA1	TAGCAGCACGTAAATATTGGCG#TGTAAATGTTGTGCTGTTAA#(((((((((...((((((.(((#))).))))))))))))))).	3629	3649	1	-15.6	1	0.000823926	0.676	0.328482	1.78675	-11.3517	18	20	15	3UTR	MIRT003328	0	0
hsa-miR-16-5p	NM_012204	GTF3C4	TAGCAGCACGTAAATATTGGCG#GCTGATGTTTTGTTCTCAGAAAATAGCTGCTGG#((((((((((.((((((((((.#)))))))))))))............))))))).	3102	3135	1	-19.3	1	0.00178757	0.588	0.00207564	-0.035016	-6.76235	20	33	13	3UTR	MIRT031966	0	0
hsa-miR-16-5p	NM_013277	RACGAP1	TAGCAGCACGTAAATATTGGCG#ATGTGCTGCTGG#(((((((((((...........#))))))))))).	2854	2866	1	-17.6	1	0.00876579	0.574	3.5366	3.82203	-10.3988	11	12	11	3UTR	MIRT031559	0	0
hsa-miR-16-5p	NM_013336	SEC61A1	TAGCAGCACGTAAATATTGGCG#TCATCATGGCGCGTGCTGCTGC#(((((((((((...........#.))))))))))).	1605	1627	1	-19.5	1	2.83112e-05	0.5	-0.144028	0.457661	-10.3988	11	13	11	3UTR	MIRT031834	0	1
hsa-miR-16-5p	NM_013346	SNX12	TAGCAGCACGTAAATATTGGCG#GCCCATCATTATGGCTGCTT#.((((((.(((((..((.(((.#))).))..))))))))))).	1134	1154	1	-19.3	1	3.85628e-05	0.485	0.622381	0.805641	-7.69925	16	20	11	3UTR	MIRT031489	0	0
hsa-miR-16-5p	NM_013436	NCKAP1	TAGCAGCACGTAAATATTGGCG#GCCAATGGATAGGTGAATGCA#..(((.(((.((..(((((((.#)))))))..)).)))..))).	16466	16487	1	-19.2	0	0.000251072	0.632	1.79706	2.80232	-10.2464	15	21	7	3UTR	MIRT566652	1	0
hsa-miR-16-5p	NM_014000	VCL	TAGCAGCACGTAAATATTGGCG#TGCCTAAGGGAGAGTGGTATTTGCAGACTAGAATTCTAGTGCTGCTGA#((((((((((((((((((((((#))))...........)))))))))..............))))))))).	4662	4710	1	-21	1	0.00405684	0.588	0.334185	0.33378	-3.93757	22	48	9	3UTR	MIRT051181	0	1
hsa-miR-16-5p	NM_001321193	TBL1XR1	TAGCAGCACGTAAATATTGGCG#TGCTGATGTGCCACGATGCTGCTC#.((((((((((..(((((((((#)))))))))...))).))))))).	4479	4503	1	-22.1	1	0.00252527	0.574	2.25987	1.84334	-8.42926	19	24	9	3UTR	MIRT726355	1	1
hsa-miR-16-5p	NM_001322417	PNISR	TAGCAGCACGTAAATATTGGCG#ATGTGCTGCA#..(((((((((...........#))))))))).	1995	2005	1	-15.7	1	0.00488248	0.559	0	0	-11.4183	9	10	9	3UTR	MIRT547066	1	1
hsa-miR-16-5p	NM_001326411	PISD	TAGCAGCACGTAAATATTGGCG#TTATGGCTGCTAA#(((((((.(((((.........#)))))))))))).	1251	1264	1	-15.4	1	0.02531	0.515	0	0	-8.07655	12	13	12	3UTR	MIRT001431	1	1
hsa-miR-16-5p	NM_001330654	EIF4B	TAGCAGCACGTAAATATTGGCG#TGCGTGCTGCA#..((((((((((..........#)))))))))).	3263	3274	1	-18.9	1	0.000102634	0.529	0	0	-8.07147	10	11	10	3UTR	MIRT031710	1	0
hsa-miR-16-5p	NM_001331030	PDXK	TAGCAGCACGTAAATATTGGCG#CGCGTTTGCCACGTGCTGCC#..(((((((((.......((((#.))))))))))))).	1745	1765	1	-19.5	1	7.47241e-06	0.397	0	0	-11.4183	13	15	13	3UTR	MIRT051266	0	0
hsa-miR-16-5p	NM_001346343	MRRF	TAGCAGCACGTAAATATTGGCG#CTGAAAGCTAATAATTTTGTGCTGCTT#.(((((((((.((.(((((((.#.))))))).)).))))))))).	7403	7430	1	-23.3	1	0.046202	0.647	0	0	-7.47494	18	22	9	3UTR	MIRT031902	0	0
hsa-miR-16-5p	NM_001352361	PPP6R3	TAGCAGCACGTAAATATTGGCG#TGAAAATGCTCGTGCTGCTAA#((((((((((........((((#.)))))))))))))).	3580	3601	1	-18.8	1	0.000193342	0.574	0	0	-13.2236	14	16	14	3UTR	MIRT737990	1	1
hsa-miR-16-5p	NM_001356996	NT5C3A	TAGCAGCACGTAAATATTGGCG#TGGTGGTGTTTACAATGTTGCTAA#((((((((.((((((((((.((#)).))))))))))..)))))))).	1543	1567	1	-18.9	1	0.00905738	0.662	0	0	-4.99396	20	24	10	3UTR	MIRT031382	0	0
hsa-miR-16-5p	NM_001362979	GOLGA7	TAGCAGCACGTAAATATTGGCG#TACGTGCTGCTT#.(((((((((((..........#))))))))))).	1332	1344	1	-19.5	1	0.000988301	0.662	0	0	-6.90779	11	12	11	3UTR	MIRT051297	0	0
hsa-miR-16-5p	NM_001363734	ASXL1	TAGCAGCACGTAAATATTGGCG#GCCACTGAGTGCTGTGCTGCTC#.(((((((((((.....((((.#)))).....))).)))))))).	5778	5800	1	-22.8	1	6.83068e-05	0.5	0	0	-6.90779	15	22	8	3UTR	MIRT728288	0	0
hsa-miR-16-5p	NM_001371783	LONRF2	TAGCAGCACGTAAATATTGGCG#GCTTTGCGTGTTGCTGT#(((((((((((((.....(((.#)))))))))))))))).	3184	3201	1	-21	1	3.254e-05	0.574	0	0	-5.76291	16	17	16	3UTR	MIRT051147	0	0
hsa-miR-16-5p	NM_001378452	ITPR1	TAGCAGCACGTAAATATTGGCG#GCCAGTATTTATGTTTTTTATAAAACTGTGCA#..(((..((((((((((((((.#))))))))))))))..............))).	8956	8988	1	-19.5	0	0.00917212	0.735	0	0	-8.40165	17	32	14	3UTR	MIRT092191	0	1
hsa-miR-16-5p	NM_001379313	SRPRB	TAGCAGCACGTAAATATTGGCG#TGTGGAGATTTAGGTGCTGCTC#.((((((((.(((((.((.(((#))).)).))))).)))))))).	1566	1588	1	-22.4	1	0.0116257	0.456	0	0	-5.26888	18	22	8	3UTR	MIRT001408	0	1
hsa-miR-16-5p	NM_001417	EIF4B	TAGCAGCACGTAAATATTGGCG#TGCGTGCTGCA#..((((((((((..........#)))))))))).	3380	3391	1	-18.9	1	0.000102634	0.529	0	0	-8.07147	10	11	10	3UTR	MIRT031710	1	0
hsa-miR-16-5p	NM_001497	B4GALT1	TAGCAGCACGTAAATATTGGCG#GAGTGCTGCTAA#(((((((((.(...........#).))))))))).	1753	1765	1	-15.3	1	0.00701857	0.632	0	0	-11.6414	10	12	9	3UTR	MIRT031774	1	1
hsa-miR-16-5p	NM_001625	AK2	TAGCAGCACGTAAATATTGGCG#TGCTAATTTTATGTGCATGA#...(((((((((((.(((((((#)))))))))))))))).)).	2786	2806	1	-17.7	0	0.0273066	0.618	0	0	-7.24999	18	20	16	3UTR	MIRT032010	0	0
hsa-miR-16-5p	NM_000610	CD44	TAGCAGCACGTAAATATTGGCG#GCCACTATGTGTTGTTAC#((((((((((((.....((((.#)))).)))))))))))).	4240	4258	1	-18.6	1	0.0186594	0.588	0	0	-7.05204	16	18	12	3UTR	MIRT031409	0	0
hsa-miR-16-5p	NM_000617	SLC11A2	TAGCAGCACGTAAATATTGGCG#TGTGCTGCTAC#((((((((((............#)))))))))).	3968	3979	1	-16.1	1	0.0179169	0.662	0	0	-13.2236	10	11	10	3UTR	MIRT031729	0	1
hsa-miR-16-5p	NM_000876	IGF2R	TAGCAGCACGTAAATATTGGCG#GCCTGTGATGGTCACGTGTTGCA#..(((((((((...(((((((.#)))...))))...))))))))).	12204	12227	1	-20.6	1	8.30811e-05	0.529	0	0	-10.4498	16	23	9	3UTR	MIRT001451	1	1
hsa-miR-16-5p	NM_000977	RPL13	TAGCAGCACGTAAATATTGGCG#GCCATGCTTGGTGCTGCA#..(((((((........((((.#))))......))))))).	1079	1097	1	-20	1	4.94367e-05	0.529	0	0	-15.4856	11	18	7	3UTR	MIRT031830	0	0
hsa-miR-16-5p	NM_001001389	CD44	TAGCAGCACGTAAATATTGGCG#GCCACTATGTGTTGTTAC#((((((((((((.....((((.#)))).)))))))))))).	4111	4129	1	-18.6	1	0.0186594	0.588	0	0	-7.05204	16	18	12	3UTR	MIRT031409	0	0
hsa-miR-16-5p	NM_001001390	CD44	TAGCAGCACGTAAATATTGGCG#GCCACTATGTGTTGTTAC#((((((((((((.....((((.#)))).)))))))))))).	3493	3511	1	-18.6	1	0.0186594	0.588	0	0	-7.05204	16	18	12	3UTR	MIRT031409	0	0
hsa-miR-16-5p	NM_001001391	CD44	TAGCAGCACGTAAATATTGGCG#GCCACTATGTGTTGTTAC#((((((((((((.....((((.#)))).)))))))))))).	3097	3115	1	-18.6	1	0.0186594	0.588	0	0	-7.05204	16	18	12	3UTR	MIRT031409	0	0
hsa-miR-16-5p	NM_001001392	CD44	TAGCAGCACGTAAATATTGGCG#GCCACTATGTGTTGTTAC#((((((((((((.....((((.#)))).)))))))))))).	2477	2495	1	-18.6	1	0.0186594	0.588	0	0	-7.05204	16	18	12	3UTR	MIRT031409	0	0
hsa-miR-16-5p	NM_001002010	NT5C3A	TAGCAGCACGTAAATATTGGCG#TGGTGGTGTTTACAATGTTGCTAA#((((((((.((((((((((.((#)).))))))))))..)))))))).	1581	1605	1	-18.9	1	0.00905738	0.662	2.72963	1.76556	-4.99396	20	24	10	3UTR	MIRT031382	0	0
hsa-miR-16-5p	NM_001002296	GOLGA7	TAGCAGCACGTAAATATTGGCG#TACGTGCTGCTT#.(((((((((((..........#))))))))))).	1412	1424	1	-19.5	1	0.000988301	0.662	0	0	-6.90779	11	12	11	3UTR	MIRT051297	0	0
hsa-miR-16-5p	NM_001012270	BIRC5	TAGCAGCACGTAAATATTGGCG#GGGTGCTGCTGG#(((((((((.(...........#).))))))))).	569	581	1	-16.2	1	1.59163e-08	0.412	0	0	-11.6414	10	12	9	3UTR	MIRT054909	0	0
hsa-miR-16-5p	NM_001012271	BIRC5	TAGCAGCACGTAAATATTGGCG#GGGTGCTGCTGG#(((((((((.(...........#).))))))))).	756	768	1	-16.2	1	1.59163e-08	0.412	0	0	-11.6414	10	12	9	3UTR	MIRT054909	0	0
hsa-miR-16-5p	NM_001017395	TMCC1	TAGCAGCACGTAAATATTGGCG#TGTGGATATTTAAGTGTGCTGCTC#.(((((((((((((((((.(((#))).))))))))..))))))))).	3548	3572	1	-22.9	1	0.013568	0.647	0	0	-3.79332	20	24	9	3UTR	MIRT031658	1	1
hsa-miR-16-5p	NM_001024647	RAB3IP	TAGCAGCACGTAAATATTGGCG#TGTGCTGCTGA#((((((((((............#)))))))))).	7651	7662	1	-16.1	1	0.00426212	0.544	0.154374	0.122399	-13.2236	10	11	10	3UTR	MIRT274742	0	1
hsa-miR-16-5p	NM_001025366	VEGFA	TAGCAGCACGTAAATATTGGCG#CGCCATTTTATTTTTCTTGCTGCTAA#((((((((.(.(((((.(((((#)))))...)))))..).)))))))).	1993	2019	1	-21	1	0.177118	0.603	0	0	-7.81874	19	26	8	3UTR	MIRT003890	1	1
hsa-miR-16-5p	NM_001025367	VEGFA	TAGCAGCACGTAAATATTGGCG#CGCCATTTTATTTTTCTTGCTGCTAA#((((((((.(.(((((.(((((#)))))...)))))..).)))))))).	1924	1950	1	-21	1	0.177118	0.603	0	0	-7.81874	19	26	8	3UTR	MIRT003890	1	1
hsa-miR-16-5p	NM_001025368	VEGFA	TAGCAGCACGTAAATATTGGCG#CGCCATTTTATTTTTCTTGCTGCTAA#((((((((.(.(((((.(((((#)))))...)))))..).)))))))).	1870	1896	1	-21	1	0.177118	0.603	0	0	-7.81874	19	26	8	3UTR	MIRT003890	1	1
hsa-miR-16-5p	NM_001025369	VEGFA	TAGCAGCACGTAAATATTGGCG#CGCCATTTTATTTTTCTTGCTGCTAA#((((((((.(.(((((.(((((#)))))...)))))..).)))))))).	1835	1861	1	-21	1	0.177118	0.603	0	0	-7.81874	19	26	8	3UTR	MIRT003890	1	1
hsa-miR-16-5p	NM_001025370	VEGFA	TAGCAGCACGTAAATATTGGCG#CGCCATTTTATTTTTCTTGCTGCTAA#((((((((.(.(((((.(((((#)))))...)))))..).)))))))).	1738	1764	1	-21	1	0.177118	0.603	0	0	-7.81874	19	26	8	3UTR	MIRT003890	1	1
hsa-miR-16-5p	NM_001033756	VEGFA	TAGCAGCACGTAAATATTGGCG#CGCCATTTTATTTTTCTTGCTGCTAA#((((((((.(.(((((.(((((#)))))...)))))..).)))))))).	1804	1830	1	-21	1	0.177118	0.603	0	0	-7.81874	19	26	8	3UTR	MIRT003890	1	1
hsa-miR-16-5p	NM_001045	SLC6A4	TAGCAGCACGTAAATATTGGCG#ATGTGCTGCTGT#(((((((((((...........#))))))))))).	2698	2710	1	-17.4	1	0.00503797	0.559	-0.399318	0.386418	-10.3988	11	12	11	3UTR	MIRT053620	1	1
hsa-miR-16-5p	NM_001077198	ATG9A	TAGCAGCACGTAAATATTGGCG#GCCTGTGTGTGCTGCTT#.((((((((....((((.(((.#))).)))))))))))).	3228	3245	1	-20.3	1	8.40265e-05	0.426	0	0	-12.4965	15	17	12	3UTR	MIRT001476	1	1
hsa-miR-16-5p	NM_001077261	NCOR2	TAGCAGCACGTAAATATTGGCG#CGCAAGGAAGGACTTACCCAGTATTACTGCTGCTGT#((((((((.((.((((((((..#.)))))))))))))))))).	8562	8598	1	-21.6	1	0.00256154	0.544	0	0	-8.34077	18	20	18	3UTR	MIRT006651	1	0
hsa-miR-16-5p	NM_001081560	DMPK	TAGCAGCACGTAAATATTGGCG#GCCGGGAATGCTGCTGCTGC#((((((((.(((....(((((.#)))))...))))))))))).	2226	2246	1	-21.1	1	0.000972688	0.353	0	0	-8.10843	16	20	11	3UTR	MIRT509366	0	1
hsa-miR-16-5p	NM_001081562	DMPK	TAGCAGCACGTAAATATTGGCG#GCCGGGAATGCTGCTGCTGC#((((((((.(((....(((((.#)))))...))))))))))).	2222	2242	1	-21.1	1	0.000972688	0.353	0	0	-8.10843	16	20	11	3UTR	MIRT509366	0	1
hsa-miR-16-5p	NM_001081563	DMPK	TAGCAGCACGTAAATATTGGCG#GCCGGGAATGCTGCTGCTGC#((((((((.(((....(((((.#)))))...))))))))))).	2677	2697	1	-21.1	1	0.000972688	0.353	0.120207	-0.218562	-8.10843	16	20	11	3UTR	MIRT509366	0	1
hsa-miR-16-5p	NM_001098511	KIF2A	TAGCAGCACGTAAATATTGGCG#CCTTTGCGTGCATGCA#..((((((((((((........#.))))))))).))).	2890	2906	1	-16.9	1	0.00503111	0.574	3.43709	2.01937	-5.9255	12	15	9	3UTR	MIRT031888	0	0
hsa-miR-16-5p	NM_001113361	TBC1D14	TAGCAGCACGTAAATATTGGCG#TGCCTCTGTGTGTGGTTTAAGTAAACTGGAAATGAGACATTGACGTGCTGCTC#.((((((((((.(((.......#.))).)))))))))).	4460	4513	1	-18.3	1	0.000673837	0.529	-1.35696	-0.632551	-7.37318	13	16	10	3UTR	MIRT726369	0	0
hsa-miR-16-5p	NM_001113363	TBC1D14	TAGCAGCACGTAAATATTGGCG#TGCCTCTGTGTGTGGTTTAAGTAAACTGGAAATGAGACATTGACGTGCTGCTC#.((((((((((.(((.......#.))).)))))))))).	3701	3754	1	-18.3	1	0.000673837	0.529	-1.21523	-0.389441	-7.37318	13	16	10	3UTR	MIRT726369	0	0
hsa-miR-16-5p	NM_001118890	GLRX	TAGCAGCACGTAAATATTGGCG#AATAAAGACACGTGCTGCTGT#(((((((((((...........#.))))))))))).	909	930	1	-19.3	1	0.0107511	0.561	0	0	-10.3988	11	13	11	3UTR	MIRT031719	0	1
hsa-miR-16-5p	NM_001126103	RACGAP1	TAGCAGCACGTAAATATTGGCG#ATGTGCTGCTGG#(((((((((((...........#))))))))))).	2865	2877	1	-17.6	1	0.00876579	0.574	2.46021	3.9418	-10.3988	11	12	11	3UTR	MIRT031559	0	0
hsa-miR-16-5p	NM_001126104	RACGAP1	TAGCAGCACGTAAATATTGGCG#ATGTGCTGCTGG#(((((((((((...........#))))))))))).	2745	2757	1	-17.6	1	0.00876579	0.574	3.87709	5.31839	-10.3988	11	12	11	3UTR	MIRT031559	0	0
hsa-miR-16-5p	NM_001128148	TFRC	TAGCAGCACGTAAATATTGGCG#GCCAGTACGTGCTAACAGGCTC#.((((((((((....((((((.#))))))))))))).....))).	4705	4727	1	-19.2	1	0.00186711	0.603	2.21711	1.53139	-10.0215	16	22	13	3UTR	MIRT051253	1	0
hsa-miR-16-5p	NM_001128224	TMCC1	TAGCAGCACGTAAATATTGGCG#TGTGGATATTTAAGTGTGCTGCTC#.(((((((((((((((((.(((#))).))))))))..))))))))).	2866	2890	1	-22.9	1	0.013568	0.647	6.32041	3.84513	-3.79332	20	24	9	3UTR	MIRT031658	1	1
hsa-miR-16-5p	NM_001130720	AHCYL2	TAGCAGCACGTAAATATTGGCG#TGCCAGTGTTGCTGCC#..((((((.....(((((((((#))))))))))))))).	4029	4045	1	-19.1	1	0.00103471	0.515	0.29615	0.550234	-14.7166	15	16	15	3UTR	MIRT031640	1	1
hsa-miR-16-5p	NM_001130722	AHCYL2	TAGCAGCACGTAAATATTGGCG#TGCCAGTGTTGCTGCC#..((((((.....(((((((((#))))))))))))))).	3708	3724	1	-19.1	1	0.00103471	0.515	0.29615	0.550234	-14.7166	15	16	15	3UTR	MIRT031640	1	1
hsa-miR-16-5p	NM_001130723	AHCYL2	TAGCAGCACGTAAATATTGGCG#TGCCAGTGTTGCTGCC#..((((((.....(((((((((#))))))))))))))).	3791	3807	1	-19.1	1	0.00103471	0.515	0.29615	0.550234	-14.7166	15	16	15	3UTR	MIRT031640	1	1
hsa-miR-16-5p	NM_001134405	RUNDC3B	TAGCAGCACGTAAATATTGGCG#CGCCAATATTTCCATGTGTATTCTGTTGC#((((((((((((((((((((((#)))))))))))..)))))....)))))).	3984	4013	1	-21.3	1	0.00249627	0.632	0	0	-3.93757	22	29	11	3UTR	MIRT051186	0	1
hsa-miR-16-5p	NM_001134406	RUNDC3B	TAGCAGCACGTAAATATTGGCG#CGCCAATATTTCCATGTGTATTCTGTTGC#((((((((((((((((((((((#)))))))))))..)))))....)))))).	3837	3866	1	-21.3	1	0.00249627	0.632	0	0	-3.93757	22	29	11	3UTR	MIRT051186	0	1
hsa-miR-16-5p	NM_001134422	CDV3	TAGCAGCACGTAAATATTGGCG#AGGTGCTGCTAT#(((((((((.(...........#).))))))))).	2864	2876	1	-16.3	1	0.0017416	0.544	0	0	-11.6414	10	12	9	3UTR	MIRT031715	1	1
hsa-miR-16-5p	NM_001134423	CDV3	TAGCAGCACGTAAATATTGGCG#AGGTGCTGCTAT#(((((((((.(...........#).))))))))).	2421	2433	1	-16.3	1	0.0017416	0.544	2.21453	0.795307	-11.6414	10	12	9	3UTR	MIRT031715	1	1
hsa-miR-16-5p	NM_001136574	LANCL1	TAGCAGCACGTAAATATTGGCG#TGCTGAAGTGCTGCTGG#(((((((((.............#.))))))))).	2981	2998	1	-16	1	2.86101e-05	0.5	1.10964	0.334443	-14.4661	9	11	9	3UTR	MIRT562029	0	0
hsa-miR-16-5p	NM_001136575	LANCL1	TAGCAGCACGTAAATATTGGCG#TGCTGAAGTGCTGCTGG#(((((((((.............#.))))))))).	2906	2923	1	-16	1	2.86101e-05	0.5	0.35664	0.400191	-14.4661	9	11	9	3UTR	MIRT562029	0	0
hsa-miR-16-5p	NM_001142282	RPS24	TAGCAGCACGTAAATATTGGCG#GCCGAAGGAGTAAAGGTGCTGCA#..(((((((.(.....(((((.#)))))........).))))))).	453	476	1	-19.2	1	0.00120246	0.515	5.92933	5.52266	-12.6608	13	23	7	3UTR	MIRT051083	0	0
hsa-miR-16-5p	NM_001142283	RPS24	TAGCAGCACGTAAATATTGGCG#GCCGAAGGAGTAAAGGTGCTGCA#..(((((((.(.....(((((.#)))))........).))))))).	471	494	1	-19.2	1	0.00142234	0.515	7.2687	5.40538	-12.6608	13	23	7	3UTR	MIRT051083	0	0
hsa-miR-16-5p	NM_001142284	RPS24	TAGCAGCACGTAAATATTGGCG#GCCGAAGGAGTAAAGGTGCTGCA#..(((((((.(.....(((((.#)))))........).))))))).	468	491	1	-19.2	1	0.00155139	0.515	7.93839	5.38348	-12.6608	13	23	7	3UTR	MIRT051083	0	0
hsa-miR-16-5p	NM_001142546	LUZP1	TAGCAGCACGTAAATATTGGCG#ACGTGCTGCTGC#(((((((((((...........#))))))))))).	6977	6989	1	-19.1	1	0.0087431	0.529	0	0	-10.3988	11	12	11	3UTR	MIRT001445	1	1
hsa-miR-16-5p	NM_001164160	PPP6R3	TAGCAGCACGTAAATATTGGCG#TGAAAATGCTCGTGCTGCTAA#((((((((((........((((#.)))))))))))))).	3831	3852	1	-18.8	1	0.000193342	0.574	0	0	-13.2236	14	16	14	3UTR	MIRT737990	1	1
hsa-miR-16-5p	NM_001164161	PPP6R3	TAGCAGCACGTAAATATTGGCG#TGAAAATGCTCGTGCTGCTAA#((((((((((........((((#.)))))))))))))).	3813	3834	1	-18.8	1	0.000193342	0.574	0	0	-13.2236	14	16	14	3UTR	MIRT737990	1	1
hsa-miR-16-5p	NM_001164162	PPP6R3	TAGCAGCACGTAAATATTGGCG#TGAAAATGCTCGTGCTGCTAA#((((((((((........((((#.)))))))))))))).	3795	3816	1	-18.8	1	0.000193342	0.574	0	0	-13.2236	14	16	14	3UTR	MIRT737990	1	1
hsa-miR-16-5p	NM_001164163	PPP6R3	TAGCAGCACGTAAATATTGGCG#TGAAAATGCTCGTGCTGCTAA#((((((((((........((((#.)))))))))))))).	3726	3747	1	-18.8	1	0.000193342	0.574	0	0	-13.2236	14	16	14	3UTR	MIRT737990	1	1
hsa-miR-16-5p	NM_001168	BIRC5	TAGCAGCACGTAAATATTGGCG#GGGTGCTGCTGG#(((((((((.(...........#).))))))))).	687	699	1	-16.2	1	1.59163e-08	0.412	0	0	-11.6414	10	12	9	3UTR	MIRT054909	0	0
hsa-miR-16-5p	NM_001168272	ITPR1	TAGCAGCACGTAAATATTGGCG#GCCAGTATTTATGTTTTTTATAAAACTGTGCA#..(((..((((((((((((((.#))))))))))))))..............))).	8911	8943	1	-19.5	0	0.00917212	0.735	0	0	-8.40165	17	32	14	3UTR	MIRT092191	0	1
hsa-miR-16-5p	NM_001168683	TXLNG	TAGCAGCACGTAAATATTGGCG#GCAAATCACTAGACAAATAAGCTTAGTGTTTACGTGACTGA#...((((((((((((((((((.#.))).)))))))))))).))).	1844	1885	1	-21.5	0	5.91908e-05	0.603	0	0	-6.51454	18	22	12	3UTR	MIRT051225	1	0
hsa-miR-16-5p	NM_001171092	CLDN2	TAGCAGCACGTAAATATTGGCG#AGGTGCTGCTGA#(((((((((.(...........#).))))))))).	1314	1326	1	-16.2	1	0.000476537	0.485	0	0	-11.6414	10	12	9	3UTR	MIRT735443	1	1
hsa-miR-16-5p	NM_001171095	CLDN2	TAGCAGCACGTAAATATTGGCG#AGGTGCTGCTGA#(((((((((.(...........#).))))))))).	1083	1095	1	-16.2	1	0.000476537	0.485	0	0	-11.6414	10	12	9	3UTR	MIRT735443	1	1
hsa-miR-16-5p	NM_001171629	VEGFA	TAGCAGCACGTAAATATTGGCG#CGCCATTTTATTTTTCTTGCTGCTAA#((((((((.(.(((((.(((((#)))))...)))))..).)))))))).	1804	1830	1	-21	1	0.177118	0.603	0	0	-7.81874	19	26	8	3UTR	MIRT003890	1	1
hsa-miR-16-5p	NM_001171630	VEGFA	TAGCAGCACGTAAATATTGGCG#CGCCATTTTATTTTTCTTGCTGCTAA#((((((((.(.(((((.(((((#)))))...)))))..).)))))))).	1708	1734	1	-21	1	0.177118	0.603	0	0	-7.81874	19	26	8	3UTR	MIRT003890	1	1
hsa-miR-16-5p	NM_001173512	MRRF	TAGCAGCACGTAAATATTGGCG#CTGAAAGCTAATAATTTTGTGCTGCTT#.(((((((((.((.(((((((.#.))))))).)).))))))))).	7336	7363	1	-23.3	1	0.046202	0.647	0	0	-7.47494	18	22	9	3UTR	MIRT031902	0	0
hsa-miR-16-5p	NM_001174124	GOLGA7	TAGCAGCACGTAAATATTGGCG#TACGTGCTGCTT#.(((((((((((..........#))))))))))).	1202	1214	1	-19.5	1	0.000988301	0.662	0	0	-6.90779	11	12	11	3UTR	MIRT051297	0	0
hsa-miR-16-5p	NM_001174125	SLC11A2	TAGCAGCACGTAAATATTGGCG#TGTGCTGCTAC#((((((((((............#)))))))))).	3959	3970	1	-16.1	1	0.0179169	0.662	0	0	-13.2236	10	11	10	3UTR	MIRT031729	0	1
hsa-miR-16-5p	NM_001174126	SLC11A2	TAGCAGCACGTAAATATTGGCG#CCAGTGATCAGTTTTCCGTGCTGCA#..((((((((.(((((((((..#))))))......))).)))))))).	2588	2613	1	-19.1	1	0.00327624	0.574	3.06192	3.18442	-7.78178	17	25	8	3UTR	MIRT031729	0	1
hsa-miR-16-5p	NM_001174129	SLC11A2	TAGCAGCACGTAAATATTGGCG#GCCAAAAGTATGTGCCGTTGC#((((.(((((((....(((((.#)))))...))))))).)))).	2163	2184	1	-19.4	0	5.52625e-05	0.559	0.348573	0.287307	-11.1711	16	21	7	3UTR	MIRT031729	0	1
hsa-miR-16-5p	NM_001174130	SLC11A2	TAGCAGCACGTAAATATTGGCG#GCCAAAAGTATGTGCCGTTGC#((((.(((((((....(((((.#)))))...))))))).)))).	1823	1844	1	-19.4	0	5.52625e-05	0.559	0.503185	0.0776151	-11.1711	16	21	7	3UTR	MIRT031729	0	1
hsa-miR-16-5p	NM_001174130	SLC11A2	TAGCAGCACGTAAATATTGGCG#TGTGCTGCTAC#((((((((((............#)))))))))).	3920	3931	1	-16.1	1	0.0179169	0.662	1.22572	1.31288	-13.2236	10	11	10	3UTR	MIRT031729	0	1
hsa-miR-16-5p	NM_001184906	FBXL20	TAGCAGCACGTAAATATTGGCG#GCCATTTTATGTTTATTGTGCTGA#...((((((((((((((((((.#))))....)))))))).)))))).	6131	6155	1	-20.6	0	0.010262	0.515	0.326485	0.0814112	-6.51454	18	24	8	3UTR	MIRT548276	1	1
hsa-miR-16-5p	NM_001190879	ORC4	TAGCAGCACGTAAATATTGGCG#ATGTGCTGCTGG#(((((((((((...........#))))))))))).	5506	5518	1	-17.6	1	0.0141645	0.618	3.07183	3.09	-10.3988	11	12	11	3UTR	MIRT498982	0	1
hsa-miR-16-5p	NM_001190881	ORC4	TAGCAGCACGTAAATATTGGCG#ATGTGCTGCTGG#(((((((((((...........#))))))))))).	5110	5122	1	-17.6	1	0.0141645	0.618	1.69161	2.51618	-10.3988	11	12	11	3UTR	MIRT498982	0	1
hsa-miR-16-5p	NM_001190882	ORC4	TAGCAGCACGTAAATATTGGCG#ATGTGCTGCTGG#(((((((((((...........#))))))))))).	5278	5290	1	-17.6	1	0.0141645	0.618	4.23402	4.01578	-10.3988	11	12	11	3UTR	MIRT498982	0	1
hsa-miR-16-5p	NM_001195573	DICER1	TAGCAGCACGTAAATATTGGCG#CGCTTTTGTGCTGCTGA#((((((((((........((((#))))..)))))))))).	8134	8151	1	-18.2	1	0.000972548	0.662	4.97119	4.56267	-13.2236	14	17	10	3UTR	MIRT051245	1	1
hsa-miR-16-5p	NM_001195683	TGFBR3	TAGCAGCACGTAAATATTGGCG#CGCTATAGCTTTTCACCATGTGGTGTTTACCAGCTGTTAC#(((((((..(((((((((((((#))))).................))))))))..))))))).	5703	5743	1	-18	1	0.00459133	0.632	1.58911	3.31422	-7.3076	20	40	8	3UTR	MIRT565399	1	1
hsa-miR-16-5p	NM_001199743	DCTN5	TAGCAGCACGTAAATATTGGCG#GCCAGTTGTTGCAGTTGCTC#.((((((..((((..((((((.#))))))..)))).)))))).	1119	1139	1	-19.8	1	0.00206377	0.559	-0.0030553	-0.089728	-8.75564	16	20	6	3UTR	MIRT142238	1	0
hsa-miR-16-5p	NM_001204385	VEGFA	TAGCAGCACGTAAATATTGGCG#CGCCATTTTATTTTTCTTGCTGCTAA#((((((((.(.(((((.(((((#)))))...)))))..).)))))))).	1810	1836	1	-21	1	0.177118	0.603	0	0	-7.81874	19	26	8	3UTR	MIRT003890	1	1
hsa-miR-16-5p	NM_001204827	XPNPEP3	TAGCAGCACGTAAATATTGGCG#GCCAATGGAATCTGTTGCTAA#((((((((.(....(((((((.#)))))))....))))))))).	934	955	1	-20.7	1	0.000283976	0.559	0.0168848	0.206219	-13.3115	16	21	9	3UTR	MIRT031703	0	0
hsa-miR-16-5p	NM_001206654	NCOR2	TAGCAGCACGTAAATATTGGCG#CGCAAGGAAGGACTTACCCAGTATTACTGCTGCTGT#((((((((.((.((((((((..#.)))))))))))))))))).	8700	8736	1	-21.6	1	0.00256154	0.544	-0.362065	-0.0512942	-8.34077	18	20	18	3UTR	MIRT006651	1	0
hsa-miR-16-5p	NM_001207000	HNRNPDL	TAGCAGCACGTAAATATTGGCG#GCCTCTTTTTTGCTGCTGTTT#.(((((((.(((((....(((.#))).....)))))))))))).	3072	3093	1	-18.2	1	0.0754411	0.618	0.844721	1.72312	-5.81821	15	21	12	3UTR	MIRT031982	0	0
hsa-miR-16-5p	NM_001207048	BACE1	TAGCAGCACGTAAATATTGGCG#CGCCAACACTTGTGTTGCTT#.(((((((((......((((((#))))))....))))))))).	3532	3552	1	-19.9	1	0.000329546	0.529	0.56996	0.867707	-13.0794	15	20	9	3UTR	MIRT732050	1	1
hsa-miR-16-5p	NM_001207049	BACE1	TAGCAGCACGTAAATATTGGCG#CGCCAACACTTGTGTTGCTT#.(((((((((......((((((#))))))....))))))))).	3457	3477	1	-19.9	1	0.000329546	0.529	0.329357	0.400335	-13.0794	15	20	9	3UTR	MIRT732050	1	1
hsa-miR-16-5p	NM_001241	CCNT2	TAGCAGCACGTAAATATTGGCG#TGCTGTTGCTGCCACTGCTTCAATATTTGTAAGTGCTGCTT#.((((((((.((((((((((((#.)))..)))))))))...)))))))).	2215	2256	1	-21.2	1	0.0776188	0.647	1.85194	3.68248	-5.03583	20	27	9	3UTR	MIRT001801	1	1
hsa-miR-16-5p	NM_001242374	ANAPC13	TAGCAGCACGTAAATATTGGCG#AATTCCTTTTGTGCTGCTGG#((((((((((............#.)))))))))).	1530	1550	1	-16.1	1	0.000341741	0.574	-0.368834	0.317471	-13.2236	10	12	10	3UTR	MIRT031495	0	0
hsa-miR-16-5p	NM_001242546	ANAPC16	TAGCAGCACGTAAATATTGGCG#GCTAAGAGATGTGCTGTTT#.((((((((((.....(((((.#)))))...)))))))))).	2175	2194	1	-19.7	1	0.00538375	0.515	0.662771	0.00195617	-10.2546	15	19	10	3UTR	MIRT004381	0	0
hsa-miR-16-5p	NM_001242548	ANAPC16	TAGCAGCACGTAAATATTGGCG#GCTAAGAGATGTGCTGTTT#.((((((((((.....(((((.#)))))...)))))))))).	1708	1727	1	-19.7	1	0.00538375	0.515	0.662771	0.00195617	-10.2546	15	19	10	3UTR	MIRT004381	0	0
hsa-miR-16-5p	NM_001243658	GLRX	TAGCAGCACGTAAATATTGGCG#AATAAAGACACGTGCTGCTGT#(((((((((((...........#.))))))))))).	1327	1348	1	-19.3	1	0.0107511	0.561	-0.292366	-0.22029	-10.3988	11	13	11	3UTR	MIRT031719	0	1
hsa-miR-16-5p	NM_001243659	GLRX	TAGCAGCACGTAAATATTGGCG#AATAAAGACACGTGCTGCTGT#(((((((((((...........#.))))))))))).	920	941	1	-19.3	1	0.0107511	0.561	0	0	-10.3988	11	13	11	3UTR	MIRT031719	0	1
hsa-miR-16-5p	NM_001243952	KIF2A	TAGCAGCACGTAAATATTGGCG#CCTTTGCGTGCATGCA#..((((((((((((........#.))))))))).))).	2979	2995	1	-16.9	1	0.00503111	0.574	3.43709	2.01937	-5.9255	12	15	9	3UTR	MIRT031888	0	0
hsa-miR-16-5p	NM_001243953	KIF2A	TAGCAGCACGTAAATATTGGCG#CCTTTGCGTGCATGCA#..((((((((((((........#.))))))))).))).	2719	2735	1	-16.9	1	0.00503111	0.574	1.15146	2.15647	-5.9255	12	15	9	3UTR	MIRT031888	0	0
hsa-miR-16-5p	NM_001244846	CHEK1	TAGCAGCACGTAAATATTGGCG#GTGAATATAGTGCTGCTAT#(((((((((....(((((.((.#)).))))).))))))))).	2253	2272	1	-19.5	1	0.00156037	0.588	2.81451	1.40789	-12.6408	16	19	9	3UTR	MIRT265077	1	1
hsa-miR-16-5p	NM_001253	CDC5L	TAGCAGCACGTAAATATTGGCG#GCCTTTAATTTAAAAAGCCTAATTTTAAAGTGCTGCC#..(((((((.((((....(((.#.)))....))))..))))))).	2781	2818	1	-19.7	1	0.00519998	0.706	0	0	-7.16801	14	22	7	3UTR	MIRT031890	0	0
hsa-miR-196a-5p	NM_001135643	DCTN4	TAGGTAGTTTCATGTTGTTGGG#CCCATTAGCACTTGAAACTACA#...((((((((((((((.((((#)))).)))))..))))))))).	3570	3592	0.961538	-21.3	0	0.00867307	0.618	0	0	-6.51454	18	22	9	3UTR	MIRT486549	0	0
hsa-miR-196a-5p	NM_001135644	DCTN4	TAGGTAGTTTCATGTTGTTGGG#CCCATTAGCACTTGAAACTACA#...((((((((((((((.((((#)))).)))))..))))))))).	3782	3804	0.961538	-21.3	0	0.00867307	0.618	0	0	-6.51454	18	22	9	3UTR	MIRT486549	0	0
hsa-miR-196a-5p	XM_011535818	LIN28B	TAGGTAGTTTCATGTTGTTGGG#CCCGAATTTGGGATTGCCTC#.(((((((((((.....(((((#)))))...))))))))))).	1505	1525	0.969231	-18	1	0.000455378	0.632	0	0	-6.90779	16	20	11	3UTR	MIRT026096	1	1
hsa-miR-196a-5p	NM_001004317	LIN28B	TAGGTAGTTTCATGTTGTTGGG#CCCGAATTTGGGATTGCCTC#.(((((((((((.....(((((#)))))...))))))))))).	1464	1484	0.969231	-18	1	0.000455378	0.632	0	0	-6.90779	16	20	11	3UTR	MIRT026096	1	1
hsa-miR-196a-5p	NM_001267779	ZNF850	TAGGTAGTTTCATGTTGTTGGG#CCCAGCAGCACCATGACACCC#..(((.(((...((((((((((#))))))))))....)))))).	5195	5216	1	-19.8	0	0.00227768	0.574	0	0	-14.272	16	21	10	3UTR	MIRT549583	0	1
hsa-miR-196a-5p	NM_001278356	FRS2	TAGGTAGTTTCATGTTGTTGGG#CCCAACAATGTGCCGCCATATTTTTGCCTC#.(((((((..((((((((((((#))))))))))))..))........))))).	5054	5084	1	-19.6	1	0.00379351	0.647	0	0	-6.09222	19	30	12	3UTR	MIRT048233	0	0
hsa-miR-196a-5p	NM_001278357	FRS2	TAGGTAGTTTCATGTTGTTGGG#CCCAACAATGTGCCGCCATATTTTTGCCTC#.(((((((..((((((((((((#))))))))))))..))........))))).	4915	4945	1	-19.6	1	0.00379351	0.647	0	0	-6.09222	19	30	12	3UTR	MIRT048233	0	0
hsa-miR-196a-5p	NM_001282546	STK40	TAGGTAGTTTCATGTTGTTGGG#TCAGCAGAGGTACCACGAAGCTACCTT#.((((((((((.(((((((((.#)))))))......)).)))))))))).	1683	1710	1	-19	1	0.000500619	0.515	0	0	-7.14013	19	27	10	3UTR	MIRT026054	0	0
hsa-miR-196a-5p	NM_001282547	STK40	TAGGTAGTTTCATGTTGTTGGG#TCAGCAGAGGTACCACGAAGCTACCTT#.((((((((((.(((((((((.#)))))))......)).)))))))))).	1668	1695	1	-19	1	0.000500619	0.515	0	0	-7.14013	19	27	10	3UTR	MIRT026054	0	0
hsa-miR-196a-5p	NM_001286247	RALGPS2	TAGGTAGTTTCATGTTGTTGGG#CCACTGCCTTAAAAGAATGAAAGGAAAACCAACATGAAACACCA#..(((.(((((((((((.....#.)))))))))))))).	2180	2224	1	-19.1	0	0.0789584	0.588	0	0	-6.85796	14	16	14	3UTR	MIRT048242	0	0
hsa-miR-196a-5p	NM_001317382	HSPA4L	TAGGTAGTTTCATGTTGTTGGG#CCCAGGAGGCAGAGGCTGCCG#..(((((((((.((((.(((((#)))))..))))))))))))).	5321	5342	1	-22.3	1	2.92151e-06	0.382	0	0	-8.3038	18	21	13	3UTR	MIRT556980	0	0
hsa-miR-196a-5p	NM_032017	STK40	TAGGTAGTTTCATGTTGTTGGG#TCAGCAGAGGTACCACGAAGCTACCTT#.((((((((((.(((((((((.#)))))))......)).)))))))))).	1905	1932	1	-19	1	0.000500619	0.515	0	0	-7.14013	19	27	10	3UTR	MIRT026054	0	0
hsa-miR-196a-5p	NM_032833	PPP1R15B	TAGGTAGTTTCATGTTGTTGGG#CCTAGCTAGCATACACTACCTC#.(((((((...(((((((((((#)))))).)))))..))))))).	2564	2586	1	-19.2	1	0.000404202	0.574	3.11756	3.70276	-8.917	18	22	7	3UTR	MIRT470426	1	1
hsa-miR-196a-5p	NM_033089	ZCCHC3	TAGGTAGTTTCATGTTGTTGGG#TCCAGCAGATGAAACAGGCCC#..(((.(((((((.((((((((#)))))))))))))))..))).	1983	2004	1	-20.1	0	0.0547189	0.544	2.25962	2.77678	-7.7148	18	21	15	3UTR	MIRT083303	0	0
hsa-miR-196a-5p	NM_033550	TP53RK	TAGGTAGTTTCATGTTGTTGGG#CCCAACATGAATGAGATGCCTC#.(((((.((((((..(((((((#)))))))...))))))))))).	2753	2775	1	-20.9	0	1.55868e-05	0.647	0	0	-6.9293	18	22	11	3UTR	MIRT048227	0	0
hsa-miR-196a-5p	NM_152663	RALGPS2	TAGGTAGTTTCATGTTGTTGGG#CCACTGCCTTAAAAGAATGAAAGGAAAACCAACATGAAACACCA#..(((.(((((((((((.....#.)))))))))))))).	2258	2302	1	-19.1	0	0.0789584	0.588	0	0	-6.85796	14	16	14	3UTR	MIRT048242	0	0
hsa-miR-196a-5p	NM_170686	ZNF398	TAGGTAGTTTCATGTTGTTGGG#CCCTGAAACATGGTAACTCAAGACTGCCTGC#((((((((((((((((...(((#)))...)))))))........))))))))).	2775	2806	1	-21.1	1	0.00286864	0.618	0	0	-3.93757	19	31	9	3UTR	MIRT048224	0	0
hsa-miR-196a-5p	NM_175733	SYT9	TAGGTAGTTTCATGTTGTTGGG#CAGCATGGAACTAACTGG#(((.(((((((((((((.....#))))))))))))).))).	3185	3203	1	-18.5	0	0.00368848	0.574	0	0	-6.9696	16	18	13	3UTR	MIRT026062	1	0
hsa-miR-196a-5p	NM_201267	NRP2	TAGGTAGTTTCATGTTGTTGGG#CCTTAGTTGAGAATATGAGACTGCTCTAA#((((((((((((((((.((((.#.)))).))))))))))))).))).	5776	5805	1	-20.2	1	0.0076014	0.603	0.466784	0.505173	-3.93757	20	24	13	3UTR	MIRT437981	0	0
hsa-miR-196a-5p	NM_207344	SPRYD4	TAGGTAGTTTCATGTTGTTGGG#CCAGCAATGTGAAGCACA#...((.(((((((((((((((.#))))))))))))))))).	5096	5114	1	-21.6	0	0.0020199	0.485	0	0	-8.4155	17	18	17	3UTR	MIRT026083	0	0
hsa-miR-196a-5p	XM_011516441	ZNF398	TAGGTAGTTTCATGTTGTTGGG#CCCTGAAACATGGTAACTCAAGACTGCCTGC#((((((((((((((((...(((#)))...)))))))........))))))))).	2596	2627	1	-21.1	1	0.00286864	0.618	0	0	-3.93757	19	31	9	3UTR	MIRT048224	0	0
hsa-miR-196a-5p	XM_011521846	IGDCC4	TAGGTAGTTTCATGTTGTTGGG#TCTAACAACGTGACTACCTC#.((((((..(((((((((((((#))))))))))))))))))).	4600	4620	1	-23.3	1	0.0220985	0.485	0	0	-7.16335	19	20	19	3UTR	MIRT026071	1	1
hsa-miR-196a-5p	NM_014278	HSPA4L	TAGGTAGTTTCATGTTGTTGGG#CCCAGGAGGCAGAGGCTGCCG#..(((((((((.((((.(((((#)))))..))))))))))))).	5499	5520	1	-22.3	1	2.92151e-06	0.382	0	0	-8.3038	18	21	13	3UTR	MIRT556980	0	0
hsa-miR-196a-5p	NM_014597	DNTTIP2	TAGGTAGTTTCATGTTGTTGGG#CCCAGCCAACTGGAACTATTTGA#((((((((((((.(((((((((#)))))).))))))))))))))).	4847	4870	1	-22.6	1	0.0764032	0.574	0	0	-5.22671	21	23	15	3UTR	MIRT048180	0	0
hsa-miR-196a-5p	NM_016081	PALLD	TAGGTAGTTTCATGTTGTTGGG#CCCTGCTGCCATGAAACTTTGCCTT#.(((((((((((((..((.(((#))).))...)))))))))..)))).	5010	5035	1	-19.5	1	0.0278914	0.588	0.297757	0.409379	-4.76182	18	25	9	3UTR	MIRT048248	0	0
hsa-miR-196a-5p	NM_016433	GLTP	TAGGTAGTTTCATGTTGTTGGG#TTCAGGGACAGATTTTCCAACCTAAGAAACTACCTAC#(((((((((((.....((((((#.))))))....))))))))))).	2118	2155	1	-21.3	1	0.0846422	0.529	3.78769	3.17206	-10.3988	17	23	11	3UTR	MIRT048270	1	1
hsa-miR-196a-5p	NM_018534	NRP2	TAGGTAGTTTCATGTTGTTGGG#CCTTAGTTGAGAATATGAGACTGCTCTAA#((((((((((((((((.((((.#.)))).))))))))))))).))).	5791	5820	1	-20.2	1	0.0076014	0.603	0.466784	0.505173	-3.93757	20	24	13	3UTR	MIRT437981	0	0
hsa-miR-196a-5p	NM_020198	CCDC47	TAGGTAGTTTCATGTTGTTGGG#CCTGTTCTGAGGCAATAACAAGTTGCTGTGAAAACAGCATGTGCTGCTGCCTT#.(((((((..(((((((((...#.)))))))))....))))))).	2891	2944	1	-20.9	1	0.000323692	0.574	4.11764	3.34797	-6.09222	16	22	9	3UTR	MIRT026099	1	1
hsa-miR-196a-5p	NM_020781	ZNF398	TAGGTAGTTTCATGTTGTTGGG#CCCTGAAACATGGTAACTCAAGACTGCCTGC#((((((((((((((((...(((#)))...)))))))........))))))))).	2831	2862	1	-21.1	1	0.00286864	0.618	0.0392901	-0.0372061	-3.93757	19	31	9	3UTR	MIRT048224	0	0
hsa-miR-196a-5p	NM_022893	BCL11A	TAGGTAGTTTCATGTTGTTGGG#CTAAGAATATGAGAGTGCTTGT#((((((.(((((((((.((((.#)))).))))))))).)))))).	3042	3064	1	-20.7	0	0.000742193	0.632	3.37793	2.76371	-5.48126	19	22	9	3UTR	MIRT026052	0	1
hsa-miR-196a-5p	NM_024016	HOXB8	TAGGTAGTTTCATGTTGTTGGG#CCCAACAACATGAAACTGCCTAT#((((((((((((((((((((((#)))))))))))))))))))))).	1730	1753	1	-37	1	0.0206896	0.574	1.02355	1.86882	-3.93757	22	23	22	3UTR	MIRT002266	1	0
hsa-miR-196a-5p	NM_025138	PROSER1	TAGGTAGTTTCATGTTGTTGGG#CCTTCAGAGCAACATCAGAATTGCCTGA#((((((((((.(((((((((((#)))....))))))))..)))))))))).	3702	3730	1	-18.9	1	9.56325e-05	0.618	5.59171	4.71377	-6.76235	21	28	10	3UTR	MIRT048187	0	0
hsa-miR-196a-5p	NM_003475	RASSF7	TAGGTAGTTTCATGTTGTTGGG#CCCCAACGTGAAAACCTCAATAAACTGCCC#..(((((((((((((((..(((#))))))))))))...........)))))).	1975	2005	1	-19.2	1	0.218807	0.49	0.279668	-0.839388	-4.957	18	30	12	3UTR	MIRT048225	0	0
hsa-miR-196a-5p	NM_003583	DYRK2	TAGGTAGTTTCATGTTGTTGGG#CCAGCAATGAATTTGAGACTATCTT#.((((((((((((((((((((.#)))))))))....))))))))))).	4342	4367	1	-22.2	1	0.0303593	0.691	1.57358	1.43454	-3.79332	20	25	11	3UTR	MIRT048265	1	0
hsa-miR-196a-5p	NM_003583	DYRK2	TAGGTAGTTTCATGTTGTTGGG#CCAACAGCCAAGGAATTACTTAG#(((((((((((..((((((((.#))))))))...))))))))))).	6755	6778	1	-21.8	1	0.00184538	0.574	0.278539	0.306431	-8.57351	19	23	11	3UTR	MIRT048265	1	0
hsa-miR-196a-5p	NM_004537	NAP1L1	TAGGTAGTTTCATGTTGTTGGG#CCTGGCTAATATGGAGAAACCCTGCCTC#.(((((((((((((((((((((#)))))).))))))))).....)))))).	8969	8997	1	-18.7	1	0.00360562	0.574	1.46103	0.221185	-3.79332	21	28	9	3UTR	MIRT522366	1	1
hsa-miR-196a-5p	NM_004805	POLR2D	TAGGTAGTTTCATGTTGTTGGG#CCCAATGACAAGGCTACTA#..((((((((..((((((((((#)))))))))))))))))).	1605	1624	1	-20.2	1	0.000289336	0.574	-0.210027	-0.120377	-11.1286	18	19	18	3UTR	MIRT026057	1	0
hsa-miR-196a-5p	NM_005240	ETV3	TAGGTAGTTTCATGTTGTTGGG#CCCAGCCCAGTGGTTCTTTCATAGATGGGAACCTGTTTCTACAAACACTTCCGATTTTCTGTGAAACTACCA#..((((((((((((..((((((#.))))))....)))))))))))).	824	896	1	-20.5	1	0.128383	0.632	0.222436	0.173533	-5.9255	18	24	12	3UTR	MIRT048238	0	0
hsa-miR-196a-5p	NM_005257	GATA6	TAGGTAGTTTCATGTTGTTGGG#TGCAACAACACTTTACTACCTAA#((((((((....((((((((.(#).))))))))....)))))))).	2878	2901	1	-21	1	0.0601363	0.662	2.35507	2.50277	-12.408	17	23	8	3UTR	MIRT502410	1	1
hsa-miR-196a-5p	NM_005275	GNL1	TAGGTAGTTTCATGTTGTTGGG#CCAGCAGCTAGACTCCTAG#((((.(((((...((((((((.#)))))))).))))))))).	3204	3223	1	-19.7	0	0.000822888	0.618	0	0	-15.5173	17	19	9	3UTR	MIRT610363	0	0
hsa-miR-196a-5p	NM_005870	SAP18	TAGGTAGTTTCATGTTGTTGGG#CCAGCAGCAATAAAATTGCACTAG#((((((((((..(((((((((.#)))))))))...))))))).))).	1718	1742	1	-19.5	1	0.000646034	0.706	-0.186711	-0.125497	-10.1092	19	24	9	3UTR	MIRT048161	0	0
hsa-miR-196a-5p	NM_006482	DYRK2	TAGGTAGTTTCATGTTGTTGGG#CCAGCAATGAATTTGAGACTATCTT#.((((((((((((((((((((.#)))))))))....))))))))))).	4491	4516	1	-22.2	1	0.0303593	0.691	1.57358	1.43454	-3.79332	20	25	11	3UTR	MIRT048265	1	0
hsa-miR-196a-5p	NM_006482	DYRK2	TAGGTAGTTTCATGTTGTTGGG#CCAACAGCCAAGGAATTACTTAG#(((((((((((..((((((((.#))))))))...))))))))))).	6904	6927	1	-21.8	1	0.00184538	0.574	0.278539	0.306431	-8.57351	19	23	11	3UTR	MIRT048265	1	0
hsa-miR-196a-5p	NM_006731	FKTN	TAGGTAGTTTCATGTTGTTGGG#CCAACATAGTGAAACCCCG#..((..(((((((..((((((.#))))))..))))))).)).	6607	6626	1	-19.6	0	0.268017	0.574	-0.198692	-0.134852	-12.5693	15	19	7	3UTR	MIRT048207	0	0
hsa-miR-196a-5p	NM_014139	SCN11A	TAGGTAGTTTCATGTTGTTGGG#CCAACATGATGAAACTCCG#..((.((((((((..((((((.#))))))..)))))))))).	5948	5967	1	-21.4	0	0.0203473	0.588	2.42156	3.33487	-10.6683	16	19	10	3UTR	MIRT048261	0	0
hsa-miR-196a-5p	NM_001349253	SCN11A	TAGGTAGTTTCATGTTGTTGGG#CCAACATGATGAAACTCCG#..((.((((((((..((((((.#))))))..)))))))))).	6236	6255	1	-21.4	0	0.0203473	0.588	0	0	-10.6683	16	19	10	3UTR	MIRT048261	0	0
hsa-miR-196a-5p	NM_001365609	BCL11A	TAGGTAGTTTCATGTTGTTGGG#CTCACAACAATGGCTACCTAA#(((((((((...(((((.((((#)))))))))..))))))))).	3480	3501	1	-19.2	1	0.160796	0.691	0	0	-11.3517	18	21	9	3UTR	MIRT026052	0	1
hsa-miR-196a-5p	NM_001384423	LSM14A	TAGGTAGTTTCATGTTGTTGGG#CCCAGCAATAACTGGCAGCATGGCATACCTGC#((((((...((((((((((((.#.))))))))))))..)))))).	3267	3299	1	-21.3	0	0.00021858	0.559	0	0	-8.85129	18	22	12	3UTR	MIRT048221	0	0
hsa-miR-196a-5p	NM_000424	KRT5	TAGGTAGTTTCATGTTGTTGGG#CCCAGCCCATGGAGATTGCCTC#.(((((((((((((..((((((#)))))).)))).))))))))).	1908	1930	1	-22.1	1	0.00106198	0.485	0	0	-4.76182	19	22	9	3UTR	MIRT000221	0	0
hsa-miR-196a-5p	NM_001033044	GLUL	TAGGTAGTTTCATGTTGTTGGG#CCCAAGTAGCTGAGACTACA#...(((((((((.(((((((((#))))).))))))))))))).	4489	4509	1	-21.1	0	1.08557e-07	0.485	-0.688852	-0.194624	-7.80367	18	20	13	3UTR	MIRT048155	0	0
hsa-miR-196a-5p	NM_001033056	GLUL	TAGGTAGTTTCATGTTGTTGGG#CCCAGGAAATTGAAGCTGCA#...(((((((((..((.(((((#))))).))..))))))))).	5303	5323	1	-21.2	0	0.000288642	0.5	2.10324	0.421469	-8.66051	16	20	9	3UTR	MIRT048155	0	0
hsa-miR-196a-5p	NM_001039887	PROSER3	TAGGTAGTTTCATGTTGTTGGG#CCAGGAGTTTGAGACTACCC#..((((((((((..((.((((.#)))).))..)))))))))).	4017	4037	1	-21	1	2.97034e-05	0.441	-0.337767	-0.0685414	-7.10297	16	20	10	3UTR	MIRT048168	0	0
hsa-miR-196a-5p	NM_001077198	ATG9A	TAGGTAGTTTCATGTTGTTGGG#CCCAGAGGGCTGCCCACGATAGAAGCTGCCA#..(((((((((.(((((.((((#.)))))))))))))))))).	3019	3050	1	-23.4	1	0.0507545	0.397	0	0	-8.3038	18	20	18	3UTR	MIRT048263	0	0
hsa-miR-196a-5p	NM_001079802	FKTN	TAGGTAGTTTCATGTTGTTGGG#CCAACATAGTGAAACCCCG#..((..(((((((..((((((.#))))))..))))))).)).	6698	6717	1	-19.6	0	0.268017	0.574	-0.198692	-0.134852	-12.5693	15	19	7	3UTR	MIRT048207	0	0
hsa-miR-196a-5p	NM_001145312	ETV3	TAGGTAGTTTCATGTTGTTGGG#CCCACATGAGACTACA#...((((((((((((....(((#))))))))))))))).	3048	3064	1	-19.4	0	0.0139047	0.618	0	0	-6.74759	15	16	15	3UTR	MIRT048238	0	0
hsa-miR-196a-5p	NM_001166108	PALLD	TAGGTAGTTTCATGTTGTTGGG#CCCTGCTGCCATGAAACTTTGCCTT#.(((((((((((((..((.(((#))).))...)))))))))..)))).	5061	5086	1	-19.5	1	0.0278914	0.588	0	0	-4.76182	18	25	9	3UTR	MIRT048248	0	0
hsa-miR-196a-5p	NM_001166109	PALLD	TAGGTAGTTTCATGTTGTTGGG#CCCTGCTGCCATGAAACTTTGCCTT#.(((((((((((((..((.(((#))).))...)))))))))..)))).	4154	4179	1	-19.5	1	0.0278914	0.588	0	0	-4.76182	18	25	9	3UTR	MIRT048248	0	0
hsa-miR-196a-5p	NM_001166110	PALLD	TAGGTAGTTTCATGTTGTTGGG#CCCTGCTGCCATGAAACTTTGCCTT#.(((((((((((((..((.(((#))).))...)))))))))..)))).	3524	3549	1	-19.5	1	0.0278914	0.588	0	0	-4.76182	18	25	9	3UTR	MIRT048248	0	0
hsa-miR-196a-5p	NM_001198850	FOXJ3	TAGGTAGTTTCATGTTGTTGGG#CTGAGCAGCATGAAGAACTGACCA#..(((((((((((((((((.((#)).)))))))))))..)))).)).	2768	2792	1	-20.6	1	5.2186e-05	0.515	1.19541	2.14215	-4.957	19	24	11	3UTR	MIRT026044	0	0
hsa-miR-196a-5p	NM_001198851	FOXJ3	TAGGTAGTTTCATGTTGTTGGG#CTGAGCAGCATGAAGAACTGACCA#..(((((((((((((((((.((#)).)))))))))))..)))).)).	2798	2822	1	-20.6	1	5.2186e-05	0.515	1.89087	2.30333	-4.957	19	24	11	3UTR	MIRT026044	0	0
hsa-miR-196a-5p	NM_001198963	FKTN	TAGGTAGTTTCATGTTGTTGGG#CCAACATAGTGAAACCCCG#..((..(((((((..((((((.#))))))..))))))).)).	1746	1765	1	-19.6	0	0.268017	0.574	-0.198692	-0.134852	-12.5693	15	19	7	3UTR	MIRT048207	0	0
hsa-miR-197-5p	NM_001286810	DCAF10	CGGGTAGAGAGGGCAGTGGGAGG#CCTCTCCCTGTCCCTCTCTTTCTT#.(((.(((((((((((.((((((#)))))).))).)))))))).))).	1557	1581	0.961538	-30.3	0	0.759731	0.603	0.302564	0.0989731	-7.91236	20	24	8	3UTR	MIRT573265	0	0
hsa-miR-197-5p	NM_001300806	MDFI	CGGGTAGAGAGGGCAGTGGGAGG#CCTACCCACCCATGTCCTCTCAGAACCCC#.((((.(((((((((((((((((#))).)))))...)))))))))...)))).	1143	1172	0.961538	-32.4	0	0.0945516	0.426	-0.373716	0.553122	-5.69428	21	29	9	3UTR	MIRT738696	0	0
hsa-miR-197-5p	NM_015328	AHCYL2	CGGGTAGAGAGGGCAGTGGGAGG#CTTCCCTCTGCTCTCCTCCCT#.(((.((.((((((((.((((((#)))))).))))))))))))).	4579	4600	0.974359	-31.6	0	0.392449	0.5	0.78942	0.48772	-10.226	19	21	13	3UTR	MIRT482207	0	0
hsa-miR-197-5p	NM_001130720	AHCYL2	CGGGTAGAGAGGGCAGTGGGAGG#CTTCCCTCTGCTCTCCTCCCT#.(((.((.((((((((.((((((#)))))).))))))))))))).	4576	4597	0.974359	-31.6	0	0.392449	0.5	0.78942	0.48772	-10.226	19	21	13	3UTR	MIRT482207	0	0
hsa-miR-197-5p	NM_001130722	AHCYL2	CGGGTAGAGAGGGCAGTGGGAGG#CTTCCCTCTGCTCTCCTCCCT#.(((.((.((((((((.((((((#)))))).))))))))))))).	4255	4276	0.974359	-31.6	0	0.392449	0.5	0.78942	0.48772	-10.226	19	21	13	3UTR	MIRT482207	0	0
hsa-miR-197-5p	NM_001130723	AHCYL2	CGGGTAGAGAGGGCAGTGGGAGG#CTTCCCTCTGCTCTCCTCCCT#.(((.((.((((((((.((((((#)))))).))))))))))))).	4338	4359	0.974359	-31.6	0	0.392449	0.5	0.78942	0.48772	-10.226	19	21	13	3UTR	MIRT482207	0	0
hsa-miR-197-5p	NM_001199659	LETM2	CGGGTAGAGAGGGCAGTGGGAGG#TCCCATTTCCTCTGTACCA#..((((.((((((.(((((((..#))))))))))))).)))).	1741	1760	0.974359	-27.1	0	0.0823392	0.632	0.349865	0.370169	-7.35753	17	19	13	3UTR	MIRT643016	0	0
hsa-miR-197-5p	NM_001297576	PEA15	CGGGTAGAGAGGGCAGTGGGAGG#CGTGCCCTGCCCCTCTGGCCA#.((.(((((.((((((.((.(.(#).).))))))))))))).)).	2296	2317	0.980769	-29	0	0.000485986	0.368	0	0	-8.06785	17	21	13	3UTR	MIRT738701	0	0
hsa-miR-197-5p	NM_002833	PTPN9	CGGGTAGAGAGGGCAGTGGGAGG#CCTCCCTCCTCCTTTCTCCCGC#((((.((((((((....((((((#))))))...)))))))))))).	2626	2648	0.980769	-28.8	0	0.0585077	0.441	0	0	-9.88195	18	22	12	3UTR	MIRT738703	0	0
hsa-miR-197-5p	NM_000906	NPR1	CGGGTAGAGAGGGCAGTGGGAGG#CCTCCCCATGCTCTCCTCCCT#.(((.((.(((((((..((((((#))))))..)))))))))))).	3913	3934	0.980769	-30.7	0	0.00230613	0.397	0	0	-10.459	18	21	12	3UTR	MIRT646037	0	0
hsa-miR-197-5p	NM_001142648	SAR1A	CGGGTAGAGAGGGCAGTGGGAGG#TGCCACTGTACTCCTGCCTGG#(((((((.(((.(((((((.(..#).))))))).)))))))))).	3643	3664	0.980769	-28.4	1	0.00018028	0.471	0	0	-9.59801	18	21	10	3UTR	MIRT546573	0	1
hsa-miR-197-5p	NM_001207067	BZW1	CGGGTAGAGAGGGCAGTGGGAGG#CCTGGGCTGGAGTGCAATGGCATGATCTCAGCTCACTGCAATCTCTGCCTC#.(((((((((..((((((((..(#.)..))))))))..))))))))).	4277	4328	0.980769	-30.4	1	0.0242637	0.485	0	0	-9.9649	18	24	9	3UTR	MIRT480540	0	0
hsa-miR-197-5p	NM_001207068	BZW1	CGGGTAGAGAGGGCAGTGGGAGG#CCTGGGCTGGAGTGCAATGGCATGATCTCAGCTCACTGCAATCTCTGCCTC#.(((((((((..((((((((..(#.)..))))))))..))))))))).	4304	4355	0.980769	-30.4	1	0.0242637	0.485	0	0	-9.9649	18	24	9	3UTR	MIRT480540	0	0
hsa-miR-197-5p	NM_001207069	BZW1	CGGGTAGAGAGGGCAGTGGGAGG#CCTGGGCTGGAGTGCAATGGCATGATCTCAGCTCACTGCAATCTCTGCCTC#.(((((((((..((((((((..(#.)..))))))))..))))))))).	4321	4372	0.980769	-30.4	1	0.0242637	0.485	0	0	-9.9649	18	24	9	3UTR	MIRT480540	0	0
hsa-miR-197-5p	NM_001278189	TPM3	CGGGTAGAGAGGGCAGTGGGAGG#CCTCTGAGACCAAAATTTTGTCCCATCTCTACCCC#.((((((((((((((((.(((((#))))).)..........))).))).))))))))).	1601	1636	1	-28	1	0.118243	0.559	0	0	-3.79332	21	35	9	3UTR	MIRT738705	0	0
hsa-miR-197-5p	NM_001278190	TPM3	CGGGTAGAGAGGGCAGTGGGAGG#CCTCTGAGACCAAAATTTTGTCCCATCTCTACCCC#.((((((((((((((((.(((((#))))).)..........))).))).))))))))).	1459	1494	1	-28	1	0.118243	0.559	0	0	-3.79332	21	35	9	3UTR	MIRT738705	0	0
hsa-miR-197-5p	NM_001278191	TPM3	CGGGTAGAGAGGGCAGTGGGAGG#CCTCTGAGACCAAAATTTTGTCCCATCTCTACCCC#.((((((((((((((((.(((((#))))).)..........))).))).))))))))).	1382	1417	1	-28	1	0.118243	0.559	0	0	-3.79332	21	35	9	3UTR	MIRT738705	0	0
hsa-miR-197-5p	NM_001286810	DCAF10	CGGGTAGAGAGGGCAGTGGGAGG#TCCCCACTGCTGTGTCTAGAACCA#.((.((((.(.(((((((((.((#))))))))))).).))))...)).	5584	5608	1	-26	0	0.00531704	0.647	0	0	-10.7065	18	24	11	3UTR	MIRT573265	0	0
hsa-miR-197-5p	NM_001286819	LETM2	CGGGTAGAGAGGGCAGTGGGAGG#TCCACTGTCCTGTCTGGGATCACCTA#.(((((((.(((((((((((...#))))))))))).)))......)))).	2628	2654	1	-26.6	1	0.000163312	0.544	0	0	-4.84971	18	26	11	3UTR	MIRT643016	0	0
hsa-miR-197-5p	NM_001300804	MDFI	CGGGTAGAGAGGGCAGTGGGAGG#CCTCTCCCTGCTCCTGGTGCCTGCCTCTCTCCTCCACCCC#.((((((((((((((.((((((.#.)))))).))))...)))))).....)))).	1627	1667	1	-29.2	1	0.00536852	0.426	0	0	-4.02637	20	31	6	3UTR	MIRT738696	0	0
hsa-miR-197-5p	NM_001300805	MDFI	CGGGTAGAGAGGGCAGTGGGAGG#CCTACCCACCCATGTCCTCTCAGAACCCC#.((((.(((((((((((((((((#))).)))))...)))))))))...)))).	874	903	1	-32.4	0	0.0945516	0.426	3.36463	2.85755	-5.69428	21	29	9	3UTR	MIRT738696	0	0
hsa-miR-197-5p	NM_001300806	MDFI	CGGGTAGAGAGGGCAGTGGGAGG#CTCCTGGTGCCTGCCTCTCTCCTCCACCCC#.((((((((((((((.((((((.#)))))).))))...)))))).....)))).	1416	1446	1	-29.1	1	0.00536852	0.426	0	0	-4.02637	20	30	6	3UTR	MIRT738696	0	0
hsa-miR-197-5p	NM_001320715	BCL10	CGGGTAGAGAGGGCAGTGGGAGG#CCTCCCATGCTTACGTGATCCTCTCACCTC#.((((.(((((((((((((((((#)))))))).......)).))))))))))).	1766	1796	1	-28.8	0	0.00118649	0.515	0	0	-5.69428	21	30	11	3UTR	MIRT669371	0	0
hsa-miR-197-5p	NM_031954	KCTD10	CGGGTAGAGAGGGCAGTGGGAGG#CCTCCCAGGCTCCTCTGCACCTGC#(((((..(((((((..(((((((#))))))).)).)))))..))))).	2280	2304	1	-31.5	0	6.91007e-05	0.441	0	0	-8.35072	19	24	7	3UTR	MIRT502172	0	1
hsa-miR-197-5p	NM_144652	LETM2	CGGGTAGAGAGGGCAGTGGGAGG#TCCACTGTCCTGTCTGGGATCACCTA#.(((((((.(((((((((((...#))))))))))).)))......)))).	2413	2439	1	-26.6	1	0.000163312	0.544	0	0	-4.84971	18	26	11	3UTR	MIRT643016	0	0
hsa-miR-197-5p	NM_152263	TPM3	CGGGTAGAGAGGGCAGTGGGAGG#CCACAGGCCCATTTTGCCCT#.((((((((.((((.((((....#))))..)))).)))))))).	6275	6295	1	-27.1	1	0.00726173	0.588	0	0	-5.77128	16	20	8	3UTR	MIRT738705	0	0
hsa-miR-197-5p	NM_153373	PHYKPL	CGGGTAGAGAGGGCAGTGGGAGG#CCAGCCCTGCTCTGCCTA#.(((((((((((((..(((....#)))))))).)))))))).	1606	1624	1	-25.8	1	0.0217896	0.441	-0.234683	-0.255742	-4.76182	16	18	8	3UTR	MIRT459293	0	0
hsa-miR-197-5p	NM_170743	IFNLR1	CGGGTAGAGAGGGCAGTGGGAGG#GTCGGAGTTTTGTTCTTTTTGCCTA#.(((((((((((((((.......#.))))))))))))))).	3830	3855	1	-18.3	1	0.0733655	0.574	0.760723	0.229017	-3.79332	15	17	15	3UTR	MIRT475313	0	0
hsa-miR-197-5p	NM_173064	IFNLR1	CGGGTAGAGAGGGCAGTGGGAGG#CCTCCCACTTTCACCAGAGCAGCCTCACTGTGCCCT#.(((((.((.(((((((((((((#)))))))))............))))..)).))))).	3088	3124	1	-31.2	0	0.000342162	0.426	-0.465637	0.215613	-6.57952	20	36	9	3UTR	MIRT475313	0	0
hsa-miR-197-5p	NM_181843	NUDT8	CGGGTAGAGAGGGCAGTGGGAGG#CCTCTGTCTACCCTCTCTGCCTC#.((((((((((((.((..(((((#)))))..)).)))))))))))).	469	492	1	-32.3	1	7.48044e-05	0.426	0	0	-4.65016	19	23	12	3UTR	MIRT738700	0	0
hsa-miR-197-5p	NM_198204	MLX	CGGGTAGAGAGGGCAGTGGGAGG#CCAGCCACCAGCCCTCATCCTCTCTACCCA#.(((((((((((((.((((..((#))..))))..))))))......))))))).	1941	1971	1	-30.5	1	0.120147	0.426	0.210438	0.487852	-4.52877	19	30	7	3UTR	MIRT738697	0	1
hsa-miR-197-5p	NM_198205	MLX	CGGGTAGAGAGGGCAGTGGGAGG#CTCCTGCCCTCTCAGCCCT#.((((.((((((((((.(((...#))))))))))))).)))).	963	982	1	-31.6	0	0.0608642	0.471	0	0	-5.69428	17	19	13	3UTR	MIRT738697	0	1
hsa-miR-197-5p	NM_198205	MLX	CGGGTAGAGAGGGCAGTGGGAGG#CCTCCAAATGCTCGTTTTATAGCAACCTCTCTCTACCCT#.((((((((((((((...(((((#)))))...))))................)))))))))).	1617	1656	1	-30.4	1	0.418119	0.544	0	0	-4.02637	19	39	10	3UTR	MIRT738697	0	1
hsa-miR-197-5p	NM_199069	NDUFAF3	CGGGTAGAGAGGGCAGTGGGAGG#CTTCCCAATGCTTTCACTCTTATCTACCCT#.((((((((((((((.(((((((#))))))).))))))).......))))))).	617	647	1	-29.8	1	0.781744	0.588	0	0	-4.02637	21	30	7	3UTR	MIRT763535	0	1
hsa-miR-197-5p	NM_199073	NDUFAF3	CGGGTAGAGAGGGCAGTGGGAGG#CTTCCCAATGCTTTCACTCTTATCTACCCT#.((((((((((((((.(((((((#))))))).))))))).......))))))).	832	862	1	-29.8	1	0.781744	0.588	0	0	-4.02637	21	30	7	3UTR	MIRT763535	0	1
hsa-miR-197-5p	XM_011527200	BCL3	CGGGTAGAGAGGGCAGTGGGAGG#CCTCCCAGAGCTGGTGGACCCAGGGAACAGCCACTCCCCTCCACTCTCTACCA#..(((((((((((.((.(((((.#.))))))))).))))))))).	2241	2294	1	-30.9	1	0.00757831	0.382	0	0	-5.81384	18	21	9	3UTR	MIRT462821	0	0
hsa-miR-197-5p	XM_011544410	LETM2	CGGGTAGAGAGGGCAGTGGGAGG#TCCACTGTCCTGTCTGGGATCACCTA#.(((((((.(((((((((((...#))))))))))).)))......)))).	2080	2106	1	-26.6	1	0.000163312	0.544	0	0	-4.84971	18	26	11	3UTR	MIRT643016	0	0
hsa-miR-197-5p	NM_014921	ADGRL1	CGGGTAGAGAGGGCAGTGGGAGG#CCTCCACCTCTGCTCTGACCTCTCCCCATCTCTCTGCCCC#.(((((((((((((((..(((((#)))))....)))))...............)))))))))).	6505	6545	1	-31.3	1	0.537527	0.456	0	0	-3.79332	20	40	10	3UTR	MIRT738690	0	0
hsa-miR-197-5p	NM_020150	SAR1A	CGGGTAGAGAGGGCAGTGGGAGG#TGCCACTGTACTCCTGCCTGG#(((((((.(((.(((((((.(..#).))))))).)))))))))).	3573	3594	1	-28.4	1	0.00018028	0.471	0.432189	0.419829	-9.59801	18	21	10	3UTR	MIRT546573	0	1
hsa-miR-197-5p	NM_020772	NUFIP2	CGGGTAGAGAGGGCAGTGGGAGG#CCTTCCATATCCCTCAGGCCTC#.((((...(((((..((((((((#))))))))..)))))..)))).	4693	4715	1	-25.6	0	0.193025	0.618	0.597295	0.332662	-11.1439	17	22	8	3UTR	MIRT561830	0	0
hsa-miR-197-5p	NM_020791	TAOK1	CGGGTAGAGAGGGCAGTGGGAGG#CCTCTCAATGGCACTCTTTGCCTA#.(((((((((((.((.(((((((#))))))).)).).)))))))))).	5584	5608	1	-29.1	1	0.00029405	0.588	0.345143	0.866967	-5.3155	20	24	10	3UTR	MIRT492093	0	0
hsa-miR-197-5p	NM_020791	TAOK1	CGGGTAGAGAGGGCAGTGGGAGG#TCTCCCAAACCCCCTGAGCCCGT#(((((..((.(((...(((((((#)))))))...)))))..))))).	12101	12124	1	-27.6	0	0.00852758	0.515	0.917	1.37304	-10.4501	17	23	7	3UTR	MIRT492093	0	0
hsa-miR-197-5p	NM_021137	TNFAIP1	CGGGTAGAGAGGGCAGTGGGAGG#CTCACCATCACCCTTCCTGCCCGA#(((((((.(((((..(((((((.#))).))))..))))).))))))).	1378	1402	1	-30.6	1	0.103936	0.397	0.232642	0.051694	-7.8435	19	24	7	3UTR	MIRT465710	0	0
hsa-miR-197-5p	NM_021959	PPP1R11	CGGGTAGAGAGGGCAGTGGGAGG#TCTCTTGGCCCCTCTCTACCCC#.((((((((((((...(((((((#)))))))..)))))))))))).	1467	1489	1	-30	1	0.0897954	0.471	-0.00886169	0.245166	-5.61866	19	22	12	3UTR	MIRT470466	0	0
hsa-miR-197-5p	NM_025142	TAOK1	CGGGTAGAGAGGGCAGTGGGAGG#CCTCTCAATGGCACTCTTTGCCTA#.(((((((((((.((.(((((((#))))))).)).).)))))))))).	4578	4602	1	-29.1	1	0.00029405	0.588	0.345143	0.866967	-5.3155	20	24	10	3UTR	MIRT492093	0	0
hsa-miR-197-5p	NM_025142	TAOK1	CGGGTAGAGAGGGCAGTGGGAGG#TCTCCCAAACCCCCTGAGCCCGT#(((((..((.(((...(((((((#)))))))...)))))..))))).	11095	11118	1	-27.6	0	0.00852758	0.515	0.917	1.37304	-10.4501	17	23	7	3UTR	MIRT492093	0	0
hsa-miR-197-5p	NM_025142	TAOK1	CGGGTAGAGAGGGCAGTGGGAGG#TCTGGCTGCTCTGTACTACTGGA#(.((((((.((((((((.(((..#))).)))))))).).))))).).	5086	5109	1	-26.7	1	0.000241967	0.603	0.156955	0.377996	-6.15764	18	23	8	3UTR	MIRT492093	0	0
hsa-miR-197-5p	NM_002488	NDUFA2	CGGGTAGAGAGGGCAGTGGGAGG#CTTGTGCTGTAAAATACTTTCTCAGGGTGTTCTTGTCCTCATCTACCCT#.((((((((((((((((((((((#.)))))))........)))))))).))))))).	444	493	1	-27.8	1	0.107145	0.529	0	0	-3.79332	22	33	8	3UTR	MIRT461738	0	1
hsa-miR-197-5p	NM_003258	TK1	CGGGTAGAGAGGGCAGTGGGAGG#CCCACACTGAGGCTTAGGCCTCTCTGCCTGG#((((((((((((.(.(((((...#)))))...........).)))))))))))).	1162	1193	1	-30.5	1	2.70064e-06	0.338	1.48272	4.23615	-5.96215	18	31	12	3UTR	MIRT738704	0	1
hsa-miR-197-5p	NM_003921	BCL10	CGGGTAGAGAGGGCAGTGGGAGG#CCTCCCATGCTTACGTGATCCTCTCACCTC#.((((.(((((((((((((((((#)))))))).......)).))))))))))).	1799	1829	1	-28.8	0	0.00118649	0.515	0.0267415	0.75269	-5.69428	21	30	11	3UTR	MIRT669371	0	0
hsa-miR-197-5p	NM_005275	GNL1	CGGGTAGAGAGGGCAGTGGGAGG#CTTCCCGCTGCATTTGAGAAGCTTTGCAGCGCCATCTGCCGGT#(.((((((..(((((((((((((#)))))))))))....................)).)))))).).	6513	6556	1	-28.1	1	1.80467e-06	0.412	0	0	-7.40015	20	43	11	3UTR	MIRT455204	0	0
hsa-miR-197-5p	NM_006896	HOXA7	CGGGTAGAGAGGGCAGTGGGAGG#CCGATCCGGGGCCCTCTCTGCACCGG#((((((((((((((..((((.((#))..))))..))))))))))).))).	827	853	1	-34	1	8.44838e-05	0.397	2.40855	1.2475	-4.90607	20	26	11	3UTR	MIRT738694	0	0
hsa-miR-197-5p	NM_007363	NONO	CGGGTAGAGAGGGCAGTGGGAGG#CCCAGGCTGGAGTGTAGTGGCATGATCTCGGCTCACTGCAATCTCTGCCTC#.(((((((((..((((((((.((#.))..))))))))..))))))))).	1949	2000	1	-29.6	1	0.00995709	0.471	-0.371083	0.217116	-9.9649	19	25	9	3UTR	MIRT531499	0	1
hsa-miR-197-5p	NM_012205	HAAO	CGGGTAGAGAGGGCAGTGGGAGG#CAGCCCACTGCCTTGCCAGTCTTGCCAGGTGGTCTACCCC#.(((((((((((((((((((..(#)..))))))))))).)................))))))).	1122	1162	1	-29.5	1	7.97194e-06	0.324	2.50683	2.16275	-3.79332	20	40	11	3UTR	MIRT490258	0	0
hsa-miR-197-5p	NM_001330515	LETM2	CGGGTAGAGAGGGCAGTGGGAGG#TCCACTGTCCTGTCTGGGATCACCTA#.(((((((.(((((((((((...#))))))))))).)))......)))).	2484	2510	1	-26.6	1	0.000163312	0.544	0	0	-4.84971	18	26	11	3UTR	MIRT643016	0	0
hsa-miR-197-5p	NM_001364680	TPM3	CGGGTAGAGAGGGCAGTGGGAGG#CCTCTGAGACCAAAATTTTGTCCCATCTCTACCCC#.((((((((((((((((.(((((#))))).)..........))).))).))))))))).	1616	1651	1	-28	1	0.118243	0.559	0	0	-3.79332	21	35	9	3UTR	MIRT738705	0	0
hsa-miR-197-5p	NM_001364682	TPM3	CGGGTAGAGAGGGCAGTGGGAGG#CCACAGGCCCATTTTGCCCT#.((((((((.((((.((((....#))))..)))).)))))))).	6275	6295	1	-27.1	1	0.00726173	0.588	0	0	-5.77128	16	20	8	3UTR	MIRT738705	0	0
hsa-miR-197-5p	NM_001382239	TNPO2	CGGGTAGAGAGGGCAGTGGGAGG#CCTTCCCTGCTTTCTACTTCTTTGGGGAGCCCC#.(((((((((((((((.((((((#))))))))))))))).))..........)))).	4100	4133	1	-27.2	1	8.16281e-05	0.515	0	0	-3.79332	21	33	15	3UTR	MIRT465678	0	0
hsa-miR-197-5p	NM_001382241	TNPO2	CGGGTAGAGAGGGCAGTGGGAGG#CCTTCCCTGCTTTCTACTTCTTTGGGGAGCCCC#.(((((((((((((((.((((((#))))))))))))))).))..........)))).	4327	4360	1	-27.2	1	8.16281e-05	0.515	0	0	-3.79332	21	33	15	3UTR	MIRT465678	0	0
hsa-miR-197-5p	NM_000610	CD44	CGGGTAGAGAGGGCAGTGGGAGG#TTCCCAGCCTCTGCTCCTCCCTGTCTACCCT#.(((((((((((((((((((((.#))))))....)))).))))....))))))).	4066	4097	1	-30.6	1	0.740126	0.382	0	0	-3.79332	21	31	7	3UTR	MIRT738692	0	0
hsa-miR-197-5p	NM_001001389	CD44	CGGGTAGAGAGGGCAGTGGGAGG#TTCCCAGCCTCTGCTCCTCCCTGTCTACCCT#.(((((((((((((((((((((.#))))))....)))).))))....))))))).	3937	3968	1	-30.6	1	0.740126	0.382	0	0	-3.79332	21	31	7	3UTR	MIRT738692	0	0
hsa-miR-197-5p	NM_001001390	CD44	CGGGTAGAGAGGGCAGTGGGAGG#TTCCCAGCCTCTGCTCCTCCCTGTCTACCCT#.(((((((((((((((((((((.#))))))....)))).))))....))))))).	3319	3350	1	-30.6	1	0.740126	0.382	0	0	-3.79332	21	31	7	3UTR	MIRT738692	0	0
hsa-miR-197-5p	NM_001001391	CD44	CGGGTAGAGAGGGCAGTGGGAGG#TTCCCAGCCTCTGCTCCTCCCTGTCTACCCT#.(((((((((((((((((((((.#))))))....)))).))))....))))))).	2923	2954	1	-30.6	1	0.740126	0.382	0	0	-3.79332	21	31	7	3UTR	MIRT738692	0	0
hsa-miR-197-5p	NM_001001392	CD44	CGGGTAGAGAGGGCAGTGGGAGG#TTCCCAGCCTCTGCTCCTCCCTGTCTACCCT#.(((((((((((((((((((((.#))))))....)))).))))....))))))).	2303	2334	1	-30.6	1	0.740126	0.382	0	0	-3.79332	21	31	7	3UTR	MIRT738692	0	0
hsa-miR-197-5p	NM_001008701	ADGRL1	CGGGTAGAGAGGGCAGTGGGAGG#CCTCCACCTCTGCTCTGACCTCTCCCCATCTCTCTGCCCC#.(((((((((((((((..(((((#)))))....)))))...............)))))))))).	6520	6560	1	-31.3	1	0.537527	0.456	0	0	-3.79332	20	40	10	3UTR	MIRT738690	0	0
hsa-miR-197-5p	NM_001043351	TPM3	CGGGTAGAGAGGGCAGTGGGAGG#CCTCCCGAGTAGCTGGGATTACAGGCACCTGCCACCATGCCCGG#((((((..(..((((((((((((#))))))).....................)))))..).)))))).	2354	2398	1	-29.3	0	0.00101697	0.544	4.25952	3.82539	-11.8622	19	44	7	3UTR	MIRT738705	0	0
hsa-miR-197-5p	NM_001043352	TPM3	CGGGTAGAGAGGGCAGTGGGAGG#CCTCTGAGACCAAAATTTTGTCCCATCTCTACCCC#.((((((((((((((((.(((((#))))).)..........))).))).))))))))).	2849	2884	1	-28	1	0.118243	0.559	0.10414	0.0646035	-3.79332	21	35	9	3UTR	MIRT738705	0	0
hsa-miR-197-5p	NM_001043353	TPM3	CGGGTAGAGAGGGCAGTGGGAGG#CCTCTGAGACCAAAATTTTGTCCCATCTCTACCCC#.((((((((((((((((.(((((#))))).)..........))).))).))))))))).	2849	2884	1	-28	1	0.118243	0.559	0.10414	0.0646035	-3.79332	21	35	9	3UTR	MIRT738705	0	0
hsa-miR-197-5p	NM_001130722	AHCYL2	CGGGTAGAGAGGGCAGTGGGAGG#CTATCACTGCCTTCTTTATA#...((((((((((((((((.((.#)).)))))))))))))))).	2049	2069	1	-26.5	0	0.079684	0.647	1.85119	0.512718	-6.51454	18	20	16	3UTR	MIRT482207	0	0
hsa-miR-197-5p	NM_001130723	AHCYL2	CGGGTAGAGAGGGCAGTGGGAGG#CTATCACTGCCTTCTTTATA#...((((((((((((((((.((.#)).)))))))))))))))).	2132	2152	1	-26.5	0	0.079684	0.647	1.85119	0.512718	-6.51454	18	20	16	3UTR	MIRT482207	0	0
hsa-miR-197-5p	NM_001136497	BTF3L4	CGGGTAGAGAGGGCAGTGGGAGG#TCTCCTACTCTTGGCCTTGAACCTACCTC#.((((((..((((((((((((((#)))))))))....)))))....)))))).	1620	1649	1	-25.6	1	0.0283277	0.5	0.79588	1.03591	-7.16335	20	29	9	3UTR	MIRT233422	0	0
hsa-miR-197-5p	NM_001145408	NONO	CGGGTAGAGAGGGCAGTGGGAGG#CCCAGGCTGGAGTGTAGTGGCATGATCTCGGCTCACTGCAATCTCTGCCTC#.(((((((((..((((((((.((#.))..))))))))..))))))))).	2063	2114	1	-29.6	1	0.00995709	0.471	-0.371083	0.217116	-9.9649	19	25	9	3UTR	MIRT531499	0	1
hsa-miR-197-5p	NM_001145409	NONO	CGGGTAGAGAGGGCAGTGGGAGG#CCCAGGCTGGAGTGTAGTGGCATGATCTCGGCTCACTGCAATCTCTGCCTC#.(((((((((..((((((((.((#.))..))))))))..))))))))).	1892	1943	1	-29.6	1	0.00995709	0.471	0	0	-9.9649	19	25	9	3UTR	MIRT531499	0	1
hsa-miR-197-5p	NM_001145409	NONO	CGGGTAGAGAGGGCAGTGGGAGG#CCTTCCAATAGTTAGATCTACCCTGCCTGTACTACTCT#.((((((...(((((((((((((#)))))))...............))))))...)))))).	1602	1640	1	-25.5	1	0.00158613	0.485	0	0	-8.40586	19	38	7	3UTR	MIRT531499	0	1
hsa-miR-197-5p	NM_001145410	NONO	CGGGTAGAGAGGGCAGTGGGAGG#CCCAGGCTGGAGTGTAGTGGCATGATCTCGGCTCACTGCAATCTCTGCCTC#.(((((((((..((((((((.((#.))..))))))))..))))))))).	1729	1780	1	-29.6	1	0.00995709	0.471	3.46266	3.4861	-9.9649	19	25	9	3UTR	MIRT531499	0	1
hsa-miR-197-5p	NM_001145410	NONO	CGGGTAGAGAGGGCAGTGGGAGG#CCTTCCAATAGTTAGATCTACCCTGCCTGTACTACTCT#.((((((...(((((((((((((#)))))))...............))))))...)))))).	1439	1477	1	-25.5	1	0.00158613	0.485	4.11411	4.32208	-8.40586	19	38	7	3UTR	MIRT531499	0	1
hsa-miR-197-5p	NM_001185012	NDUFA2	CGGGTAGAGAGGGCAGTGGGAGG#CTTGTGCTGTAAAATACTTTCTCAGGGTGTTCTTGTCCTCATCTACCCT#.((((((((((((((((((((((#.)))))))........)))))))).))))))).	491	540	1	-27.8	1	0.107145	0.529	0	0	-3.79332	22	33	8	3UTR	MIRT461738	0	1
hsa-miR-197-5p	NM_001206665	IGSF8	CGGGTAGAGAGGGCAGTGGGAGG#CCTCCCAAGCCCCTCCCTCTGGCCT#.((.(((((((((...(((((((#)))))))...)))))..)))).)).	2080	2105	1	-29.9	0	0.00859713	0.456	0.0963183	1.06383	-8.65069	18	25	7	3UTR	MIRT763532	0	0
hsa-miR-197-5p	NM_001243767	BTF3L4	CGGGTAGAGAGGGCAGTGGGAGG#TCTCCTACTCTTGGCCTTGAACCTACCTC#.((((((..((((((((((((((#)))))))))....)))))....)))))).	1485	1514	1	-25.6	1	0.0283277	0.5	0.79588	1.03591	-7.16335	20	29	9	3UTR	MIRT233422	0	0
hsa-miR-197-5p	NM_001248001	SET	CGGGTAGAGAGGGCAGTGGGAGG#CTCAGTCGCCCTGTTCTTGAGGTCTCTTTTCTCTACTCC#.((((((((((((((.((((...#)))).).))))..................))))))))).	918	957	1	-22.9	1	0.244425	0.559	3.12406	1.78789	-4.02637	18	39	9	3UTR	MIRT364567	0	0
hsa-miR-199a-5p	NM_001895	CSNK2A1	CCCAGTGTTCAGACTACCTGTTC#GAACTGGAAGCTGCTGCATTGGGG#((((((((.(((.((.((.((((#)))).)).)))))..)))))))).	12273	12297	0.961538	-23.4	1	0.000308042	0.529	5.67822	5.64543	-6.51614	19	24	8	3UTR	MIRT738728	0	0
hsa-miR-199a-5p	NM_001193416	DDX3X	CCCAGTGTTCAGACTACCTGTTC#GAACAATCAGCAGCCCTGTTCAGAAGGTGGTTTGAAGACTT#...(((.((((((((((((....#.)))))))))))).))).	2247	2288	0.961538	-21.8	0	0.00219969	0.544	4.189	4.47612	-8.05823	15	18	12	3UTR	MIRT541359	1	1
hsa-miR-199a-5p	NM_001193417	DDX3X	CCCAGTGTTCAGACTACCTGTTC#GAACAATCAGCAGCCCTGTTCAGAAGGTGGTTTGAAGACTT#...(((.((((((((((((....#.)))))))))))).))).	2202	2243	0.961538	-21.8	0	0.00219969	0.544	4.189	4.47612	-8.05823	15	18	12	3UTR	MIRT541359	1	1
hsa-miR-199a-5p	NM_001261	CDK9	CCCAGTGTTCAGACTACCTGTTC#AGCAGGTTGGGCCTGACCATTGGGA#(((((((.((((.(((((((((.#))))))).))..)))).))))))).	1850	1875	1	-25.8	1	1.89369e-05	0.441	0	0	-7.54034	20	25	7	3UTR	MIRT684287	0	1
hsa-miR-199a-5p	NM_001282878	LAX1	CCCAGTGTTCAGACTACCTGTTC#GAACAGGAACTCTCACTGGT#.((((((...(((...(((((((#)))))))...))))))))).	1937	1957	1	-19.8	1	0.00467975	0.5	0	0	-10.2312	16	20	9	3UTR	MIRT721050	0	0
hsa-miR-199a-5p	NM_001284230	MAP3K9	CCCAGTGTTCAGACTACCTGTTC#GAGCAGAGGGCACTGAAGACTGGA#.(((((.(((((....(((((((#)))))).)....))))).))))).	7905	7929	1	-23.2	0	0.0253922	0.529	0	0	-8.45148	17	24	6	3UTR	MIRT473744	0	0
hsa-miR-199a-5p	NM_001284231	MAP3K9	CCCAGTGTTCAGACTACCTGTTC#GAGCAGAGGGCACTGAAGACTGGA#.(((((.(((((....(((((((#)))))).)....))))).))))).	7136	7160	1	-23.2	0	0.0253922	0.529	0.178108	-0.0468327	-8.45148	17	24	6	3UTR	MIRT473744	0	0
hsa-miR-199a-5p	NM_001284232	MAP3K9	CCCAGTGTTCAGACTACCTGTTC#GAGCAGAGGGCACTGAAGACTGGA#.(((((.(((((....(((((((#)))))).)....))))).))))).	7090	7114	1	-23.2	0	0.0253922	0.529	-0.0900904	0.00248133	-8.45148	17	24	6	3UTR	MIRT473744	0	0
hsa-miR-199a-5p	NM_001308185	CCNL1	CCCAGTGTTCAGACTACCTGTTC#GGTGTAGTCTGATTTCTGT#..(((...(((((((((((....#)).)))))))))...))).	3879	3898	1	-18.2	0	0.000524064	0.574	-0.547032	-0.346124	-10.7153	14	19	9	3UTR	MIRT003963	1	1
hsa-miR-199a-5p	NM_001320770	ZNF544	CCCAGTGTTCAGACTACCTGTTC#GGCAGGTGGATCACTTGAGCCCAGGAGTTTGAAACCAGCCTGGGT#(((((.(((((((((.(((((((#.))))..)))))))))).....))))))).	2837	2882	1	-21.2	0	0.000174186	0.559	0	0	-6.07158	21	30	10	3UTR	MIRT235493	1	1
hsa-miR-199a-5p	NM_001320771	ZNF544	CCCAGTGTTCAGACTACCTGTTC#GGCAGGTGGATCACTTGAGCCCAGGAGTTTGAAACCAGCCTGGGT#(((((.(((((((((.(((((((#.))))..)))))))))).....))))))).	2802	2847	1	-21.2	0	0.000174186	0.559	0	0	-6.07158	21	30	10	3UTR	MIRT235493	1	1
hsa-miR-199a-5p	NM_001320788	ZNF544	CCCAGTGTTCAGACTACCTGTTC#GGCAGGTGGATCACTTGAGCCCAGGAGTTTGAAACCAGCCTGGGT#(((((.(((((((((.(((((((#.))))..)))))))))).....))))))).	2851	2896	1	-21.2	0	0.000174186	0.559	0	0	-6.07158	21	30	10	3UTR	MIRT235493	1	1
hsa-miR-199a-5p	NM_001320789	ZNF544	CCCAGTGTTCAGACTACCTGTTC#GGCAGGTGGATCACTTGAGCCCAGGAGTTTGAAACCAGCCTGGGT#(((((.(((((((((.(((((((#.))))..)))))))))).....))))))).	3161	3206	1	-21.2	0	0.000174186	0.559	0	0	-6.07158	21	30	10	3UTR	MIRT235493	1	1
hsa-miR-199a-5p	NM_032341	DDI2	CCCAGTGTTCAGACTACCTGTTC#GGGCAGGAGTTTGAGACAGGCCTGGC#.((((((((((((((.(((((((#))))))))))))))).))...)))).	6670	6696	1	-23.1	1	4.26254e-05	0.485	0	0	-4.02637	21	26	15	3UTR	MIRT738729	1	0
hsa-miR-199a-5p	NM_033141	MAP3K9	CCCAGTGTTCAGACTACCTGTTC#GAGCAGAGGGCACTGAAGACTGGA#.(((((.(((((....(((((((#)))))).)....))))).))))).	7947	7971	1	-23.2	0	0.0253922	0.529	0	0	-8.45148	17	24	6	3UTR	MIRT473744	0	0
hsa-miR-199a-5p	NM_177559	CSNK2A1	CCCAGTGTTCAGACTACCTGTTC#GAACTGGAAGCTGCTGCATTGGGG#((((((((.(((.((.((.((((#)))).)).)))))..)))))))).	12390	12414	1	-23.4	1	0.000308042	0.529	0	0	-6.51614	19	24	8	3UTR	MIRT738728	0	0
hsa-miR-199a-5p	NM_177560	CSNK2A1	CCCAGTGTTCAGACTACCTGTTC#GAACTGGAAGCTGCTGCATTGGGG#((((((((.(((.((.((.((((#)))).)).)))))..)))))))).	12063	12087	1	-23.4	1	0.000308042	0.529	0	0	-6.51614	19	24	8	3UTR	MIRT738728	0	0
hsa-miR-199a-5p	XM_005267683	MAP3K9	CCCAGTGTTCAGACTACCTGTTC#GAGCAGAGGGCACTGAAGACTGGA#.(((((.(((((....(((((((#)))))).)....))))).))))).	7585	7609	1	-23.2	0	0.0253922	0.529	0	0	-8.45148	17	24	6	3UTR	MIRT473744	0	0
hsa-miR-199a-5p	XM_011525788	CDH2	CCCAGTGTTCAGACTACCTGTTC#AAGGGGTGGCCTGACACTGGT#.((((((.((((.((((((.((.#)).)))))).)))))))))).	3813	3834	1	-25.1	1	0.000162902	0.603	0	0	-7.39609	18	21	10	3UTR	MIRT438531	1	0
hsa-miR-199a-5p	XM_017024817	VPS53	CCCAGTGTTCAGACTACCTGTTC#GGGCATGGTGGCTCACACTGGT#.(((((((..((.((((((((((#))))).))))))).))))))).	6293	6315	1	-22.4	1	0.000202242	0.456	0	0	-7.38135	19	22	7	3UTR	MIRT686316	0	0
hsa-miR-199a-5p	XM_017024817	VPS53	CCCAGTGTTCAGACTACCTGTTC#CAGGAGTTTGAGACCAGCCTGGGC#(((((.(((((((((.((((...#))))))))))).....))))))).	3820	3844	1	-21.5	0	9.56265e-06	0.588	0	0	-6.07158	18	24	11	3UTR	MIRT686316	0	0
hsa-miR-199a-5p	XM_017024818	VPS53	CCCAGTGTTCAGACTACCTGTTC#GGGCATGGTGGCTCACACTGGT#.(((((((..((.((((((((((#))))).))))))).))))))).	6488	6510	1	-22.4	1	0.000202242	0.456	0	0	-7.38135	19	22	7	3UTR	MIRT686316	0	0
hsa-miR-199a-5p	XM_017024818	VPS53	CCCAGTGTTCAGACTACCTGTTC#CAGGAGTTTGAGACCAGCCTGGGC#(((((.(((((((((.((((...#))))))))))).....))))))).	4015	4039	1	-21.5	0	9.56265e-06	0.588	0	0	-6.07158	18	24	11	3UTR	MIRT686316	0	0
hsa-miR-199a-5p	XM_024451453	ZNF544	CCCAGTGTTCAGACTACCTGTTC#GGCAGGTGGATCACTTGAGCCCAGGAGTTTGAAACCAGCCTGGGT#(((((.(((((((((.(((((((#.))))..)))))))))).....))))))).	3206	3251	1	-21.2	0	0.000174186	0.559	0	0	-6.07158	21	30	10	3UTR	MIRT235493	1	1
hsa-miR-199a-5p	NM_014455	RNF115	CCCAGTGTTCAGACTACCTGTTC#CAGGAGTTTGAGACCAGCCTGGGC#(((((.(((((((((.((((...#))))))))))).....))))))).	6936	6960	1	-21.5	0	0.0015884	0.544	0	0	-6.07158	18	24	11	3UTR	MIRT641955	0	0
hsa-miR-199a-5p	NM_014455	RNF115	CCCAGTGTTCAGACTACCTGTTC#GAATAGGTATTTGGATGTTAGGGG#(((((((((((((.(((((((((#))))))))))))))))))).))).	6215	6239	1	-21.2	1	0.000153371	0.515	0	0	-4.79441	22	24	19	3UTR	MIRT641955	0	0
hsa-miR-199a-5p	NM_014480	ZNF544	CCCAGTGTTCAGACTACCTGTTC#GGCAGGTGGATCACTTGAGCCCAGGAGTTTGAAACCAGCCTGGGT#(((((.(((((((((.(((((((#.))))..)))))))))).....))))))).	2886	2931	1	-21.2	0	0.000174186	0.559	0	0	-6.07158	21	30	10	3UTR	MIRT235493	1	1
hsa-miR-199a-5p	NM_014999	RAB21	CCCAGTGTTCAGACTACCTGTTC#GGGGGGGCAGTCTGAATGCTA#...((((((((((((.(((.(((#))).))).)))))))))))).	14173	14194	1	-23	0	0.000179642	0.603	0	0	-6.74759	18	21	12	3UTR	MIRT733239	1	1
hsa-miR-199a-5p	NM_017773	LAX1	CCCAGTGTTCAGACTACCTGTTC#GAACAGGAACTCTCACTGGT#.((((((...(((...(((((((#)))))))...))))))))).	2350	2370	1	-19.8	1	0.00467975	0.5	-0.252421	0.0776166	-10.2312	16	20	9	3UTR	MIRT721050	0	0
hsa-miR-199a-5p	NM_018602	DNAJA4	CCCAGTGTTCAGACTACCTGTTC#GACAGGTAGACTACAATTCGAACTTAGGGT#(((...((((((.(((((((((.#))))))))).)).......))))...))).	2595	2625	1	-19.6	0	0.0130186	0.632	0.368471	-0.193771	-14.2787	18	30	9	3UTR	MIRT053557	0	0
hsa-miR-199a-5p	NM_021974	POLR2F	CCCAGTGTTCAGACTACCTGTTC#CAGCTGTCTGGGCCTGGC#.((((.((((((((...(((...#)))..)))))))))))).	2016	2034	1	-19.4	0	2.34552e-05	0.5	0.408233	-0.00649847	-6.66278	15	18	12	3UTR	MIRT503643	0	0
hsa-miR-199a-5p	NM_001792	CDH2	CCCAGTGTTCAGACTACCTGTTC#AAGGGGTGGCCTGACACTGGT#.((((((.((((.((((((.((.#)).)))))).)))))))))).	3832	3853	1	-25.1	1	0.000162902	0.603	0	0	-7.39609	18	21	10	3UTR	MIRT438531	1	0
hsa-miR-199a-5p	NM_002689	POLA2	CCCAGTGTTCAGACTACCTGTTC#GGCAGAGTGTCAGTCACACTGGGT#((((((((.(.(((.(((((((.#))))).))))).)..)))))))).	2877	2901	1	-22.1	1	0.000152328	0.441	0	0	-8.55419	19	24	8	3UTR	MIRT666908	0	0
hsa-miR-199a-5p	NM_004795	KL	CCCAGTGTTCAGACTACCTGTTC#AGCAATCTGGTCTGAATAACACTGGA#.(((((((((((((((..((((.#))))...))))))))...))))))).	4100	4126	1	-22.3	1	0.00146878	0.647	0.573097	0.144923	-3.79332	19	26	8	3UTR	MIRT053233	0	1
hsa-miR-199a-5p	NM_004992	MECP2	CCCAGTGTTCAGACTACCTGTTC#GGAGTAGTTGGAGCATTGGGG#((((((((((.((((((((....#)).)))))).)))))))))).	1831	1852	1	-25.2	1	0.000809407	0.5	0.706018	1.06703	-6.76235	18	21	10	3UTR	MIRT004395	0	0
hsa-miR-199a-5p	NM_004992	MECP2	CCCAGTGTTCAGACTACCTGTTC#GAGCTGGAGTCCACTGGGG#(((((((....((((.((.((((#)))).))))))))))))).	7552	7571	1	-22.4	1	9.03755e-05	0.324	0.9122	1.60288	-11.6079	17	19	13	3UTR	MIRT004395	0	0
hsa-miR-199a-5p	NM_001330305	NAB2	CCCAGTGTTCAGACTACCTGTTC#GAGCAGTTGGACTCAGTTTGGACAAGGGGG#(((..((((((((((..((((((#))))))........))))))))))..))).	1866	1896	1	-22.2	0	0.0167499	0.412	0	0	-11.3217	19	30	10	3UTR	MIRT738731	1	0
hsa-miR-199a-5p	NM_001330451	ETS1	CCCAGTGTTCAGACTACCTGTTC#GGCCAGAGACCATCCCAGGAAGAGTGGTGGGTGGTTTATACACTGGA#.(((((((..(((((((((....#.)))))))))..))))))).	4049	4096	1	-24.6	1	0.00618405	0.588	0	0	-6.09222	16	20	9	3UTR	MIRT731995	1	1
hsa-miR-199a-5p	NM_001351494	SLC8A1	CCCAGTGTTCAGACTACCTGTTC#GCTGGTCAAGGTCGAACCCTGGGG#(((((.((((.(((((((.((..#)).)))...)))))))).))))).	10867	10891	1	-21.2	0	0.002739	0.662	0	0	-8.66331	18	24	8	3UTR	MIRT534170	0	0
hsa-miR-199a-5p	NM_001362770	CSNK2A1	CCCAGTGTTCAGACTACCTGTTC#GAACTGGAAGCTGCTGCATTGGGG#((((((((.(((.((.((.((((#)))).)).)))))..)))))))).	2413	2437	1	-23.4	1	0.000308042	0.529	0	0	-6.51614	19	24	8	3UTR	MIRT738728	0	0
hsa-miR-199a-5p	NM_001362771	CSNK2A1	CCCAGTGTTCAGACTACCTGTTC#GAACTGGAAGCTGCTGCATTGGGG#((((((((.(((.((.((.((((#)))).)).)))))..)))))))).	2296	2320	1	-23.4	1	0.000308042	0.529	0	0	-6.51614	19	24	8	3UTR	MIRT738728	0	0
hsa-miR-199a-5p	NM_001371525	HK2	CCCAGTGTTCAGACTACCTGTTC#GAGCTTGGTGGCTGAGCTTGGC#.((((.((((((.(((((.((((#))))..))))))))))))))).	3014	3036	1	-22.8	0	2.61235e-05	0.588	0	0	-6.98341	19	22	15	3UTR	MIRT731381	0	0
hsa-miR-199a-5p	NM_001375756	TFDP2	CCCAGTGTTCAGACTACCTGTTC#AGTCAGGAACACTGGGG#((((((((((.((((........#))))..)))))))))).	3015	3032	1	-23.6	1	0.000285351	0.368	0	0	-6.9954	14	17	10	3UTR	MIRT305208	0	0
hsa-miR-199a-5p	NM_001387388	DNAJA4	CCCAGTGTTCAGACTACCTGTTC#GACAGGTAGACTACAATTCGAACTTAGGGT#(((...((((((.(((((((((.#))))))))).)).......))))...))).	2370	2400	1	-19.6	0	0.0130186	0.632	0	0	-14.2787	18	30	9	3UTR	MIRT053557	0	0
hsa-miR-199a-5p	NM_001387390	ZNF544	CCCAGTGTTCAGACTACCTGTTC#GGCAGGTGGATCACTTGAGCCCAGGAGTTTGAAACCAGCCTGGGT#(((((.(((((((((.(((((((#.))))..)))))))))).....))))))).	3127	3172	1	-21.2	0	0.000174186	0.559	0	0	-6.07158	21	30	10	3UTR	MIRT235493	1	1
hsa-miR-199a-5p	NM_001387408	ZNF544	CCCAGTGTTCAGACTACCTGTTC#GGCAGGTGGATCACTTGAGCCCAGGAGTTTGAAACCAGCCTGGGT#(((((.(((((((((.(((((((#.))))..)))))))))).....))))))).	3282	3327	1	-21.2	0	0.000174186	0.559	0	0	-6.07158	21	30	10	3UTR	MIRT235493	1	1
hsa-miR-199a-5p	NM_000214	JAG1	CCCAGTGTTCAGACTACCTGTTC#AACAGCAAGTGTGAATACTGC#..(((((((((.(((..(((((.#)))))..))).))))))))).	5891	5912	1	-20.8	1	0.000180497	0.612	0	0	-8.53685	17	21	9	3UTR	MIRT438596	1	0
hsa-miR-199a-5p	NM_001018111	PODXL	CCCAGTGTTCAGACTACCTGTTC#GGACAGGGGTCTGAAGTACACTGGA#.((((((((((((((.(((((((#))))))))))))))...))))))).	5851	5876	1	-30.7	1	0.00597207	0.647	0	0	-4.02637	21	25	14	3UTR	MIRT700705	1	1
hsa-miR-199a-5p	NM_001110792	MECP2	CCCAGTGTTCAGACTACCTGTTC#GGAGTAGTTGGAGCATTGGGG#((((((((((.((((((((....#)).)))))).)))))))))).	1707	1728	1	-25.2	1	0.000809407	0.5	1.7426	2.29663	-6.76235	18	21	10	3UTR	MIRT004395	0	0
hsa-miR-199a-5p	NM_001110792	MECP2	CCCAGTGTTCAGACTACCTGTTC#GAGCTGGAGTCCACTGGGG#(((((((....((((.((.((((#)))).))))))))))))).	7428	7447	1	-22.4	1	9.03755e-05	0.324	0.822807	0.377874	-11.6079	17	19	13	3UTR	MIRT004395	0	0
hsa-miR-199a-5p	NM_001112800	SLC8A1	CCCAGTGTTCAGACTACCTGTTC#GCTGGTCAAGGTCGAACCCTGGGG#(((((.((((.(((((((.((..#)).)))...)))))))).))))).	10890	10914	1	-21.2	0	0.002739	0.662	0	0	-8.66331	18	24	8	3UTR	MIRT534170	0	0
hsa-miR-199a-5p	NM_001112802	SLC8A1	CCCAGTGTTCAGACTACCTGTTC#GCTGGTCAAGGTCGAACCCTGGGG#(((((.((((.(((((((.((..#)).)))...)))))))).))))).	10767	10791	1	-21.2	0	0.002739	0.662	0	0	-8.66331	18	24	8	3UTR	MIRT534170	0	0
hsa-miR-199a-5p	NM_001128159	VPS53	CCCAGTGTTCAGACTACCTGTTC#GGGCATGGTGGCTCACACTGGT#.(((((((..((.((((((((((#))))).))))))).))))))).	6230	6252	1	-22.4	1	0.000202242	0.456	0	0	-7.38135	19	22	7	3UTR	MIRT686316	0	0
hsa-miR-199a-5p	NM_001128159	VPS53	CCCAGTGTTCAGACTACCTGTTC#CAGGAGTTTGAGACCAGCCTGGGC#(((((.(((((((((.((((...#))))))))))).....))))))).	3757	3781	1	-21.5	0	9.56265e-06	0.588	0	0	-6.07158	18	24	11	3UTR	MIRT686316	0	0
hsa-miR-199a-5p	NM_001130182	DNAJA4	CCCAGTGTTCAGACTACCTGTTC#GACAGGTAGACTACAATTCGAACTTAGGGT#(((...((((((.(((((((((.#))))))))).)).......))))...))).	2541	2571	1	-19.6	0	0.0130186	0.632	-0.41906	0.0157933	-14.2787	18	30	9	3UTR	MIRT053557	0	0
hsa-miR-199a-5p	NM_001130183	DNAJA4	CCCAGTGTTCAGACTACCTGTTC#GACAGGTAGACTACAATTCGAACTTAGGGT#(((...((((((.(((((((((.#))))))))).)).......))))...))).	2283	2313	1	-19.6	0	0.0130186	0.632	0.368471	-0.193771	-14.2787	18	30	9	3UTR	MIRT053557	0	0
hsa-miR-199a-5p	NM_001136190	LAX1	CCCAGTGTTCAGACTACCTGTTC#GAACAGGAACTCTCACTGGT#.((((((...(((...(((((((#)))))))...))))))))).	2079	2099	1	-19.8	1	0.00467975	0.5	-0.252421	0.0776166	-10.2312	16	20	9	3UTR	MIRT721050	0	0
hsa-miR-199a-5p	NM_001143820	ETS1	CCCAGTGTTCAGACTACCTGTTC#GACCATCCCAGGAAGAGTGGTGGGTGGTTTATACACTGGA#.(((((((..(((((((((....#.)))))))))..))))))).	4218	4258	1	-24.6	1	0.00618405	0.588	0	0	-6.09222	16	20	9	3UTR	MIRT731995	1	1
hsa-miR-199a-5p	NM_001243084	HIF1A	CCCAGTGTTCAGACTACCTGTTC#TTTGGACACTGGT#.((((((((((((..........#)))))))))))).	2717	2730	1	-17.7	1	0.0018591	0.676	4.29661	4.96749	-5.61866	12	13	12	3UTR	MIRT006138	1	1
hsa-miR-199a-5p	NM_001252624	SLC8A1	CCCAGTGTTCAGACTACCTGTTC#GCTGGTCAAGGTCGAACCCTGGGG#(((((.((((.(((((((.((..#)).)))...)))))))).))))).	10764	10788	1	-21.2	0	0.002739	0.662	0	0	-8.66331	18	24	8	3UTR	MIRT534170	0	0
hsa-miR-199b-5p	NM_001261	CDK9	CCCAGTGTTTAGACTATCTGTTC#GGCAGTAGTTTGGACGGGGGTGGGG#((((.(((((((((((.(((((.#)))))))))))))))...).)))).	2194	2219	1	-20.6	0	0.0505208	0.471	0	0	-8.05661	20	25	15	3UTR	MIRT684286	0	1
hsa-miR-199b-5p	NM_001318002	ZNF584	CCCAGTGTTTAGACTATCTGTTC#GGAAAGTCCACACTGGGG#((((((((...((((.(((....#))).)))).)))))))).	1630	1648	1	-21	1	2.31377e-05	0.441	0	0	-9.29429	15	18	8	3UTR	MIRT572294	1	1
hsa-miR-199b-5p	NM_032341	DDI2	CCCAGTGTTTAGACTATCTGTTC#GAGCAGGAGGGTTTAAATCTTGGGC#(((((.(((((((((.(((((((#)))))))..))))))))).))))).	3967	3992	1	-23	0	0.000697657	0.515	0	0	-6.07158	21	25	9	3UTR	MIRT738738	1	0
hsa-miR-199b-5p	NM_144636	CHCHD4	CCCAGTGTTTAGACTATCTGTTC#AGGCACTGGGC#((((((((((.............#)))))))))).	804	815	1	-15.2	1	1.83523e-05	0.485	0	0	-13.2236	10	11	10	3UTR	MIRT720320	1	0
hsa-miR-199b-5p	NM_177559	CSNK2A1	CCCAGTGTTTAGACTATCTGTTC#GAAGAGATGACATGGGCACTGGT#.((((((((((...(((((.(((#))).)))))...)))))))))).	11706	11729	1	-21.4	1	0.00563408	0.515	0	0	-9.2861	18	23	10	3UTR	MIRT738737	0	0
hsa-miR-199b-5p	NM_177560	CSNK2A1	CCCAGTGTTTAGACTATCTGTTC#GAAGAGATGACATGGGCACTGGT#.((((((((((...(((((.(((#))).)))))...)))))))))).	11379	11402	1	-21.4	1	0.00563408	0.515	0	0	-9.2861	18	23	10	3UTR	MIRT738737	0	0
hsa-miR-199b-5p	XM_024447193	CSGALNACT1	CCCAGTGTTTAGACTATCTGTTC#ACAGATACTTTCTCTGAAGAGTATTTTCGAAGAGGAGCAACTGAACACTGGA#.(((((((((((.((.(((.(((#.))).)))))...))))))))))).	2909	2961	1	-21.9	1	0.127773	0.603	0	0	-5.3155	19	25	11	3UTR	MIRT538335	1	1
hsa-miR-199b-5p	NM_018371	CSGALNACT1	CCCAGTGTTTAGACTATCTGTTC#ACAGATACTTTCTCTGAAGAGTATTTTCGAAGAGGAGCAACTGAACACTGGA#.(((((((((((.((.(((.(((#.))).)))))...))))))))))).	3151	3203	1	-21.9	1	0.127773	0.603	0	0	-5.3155	19	25	11	3UTR	MIRT538335	1	1
hsa-miR-199b-5p	NM_020307	CCNL1	CCCAGTGTTTAGACTATCTGTTC#AACTGATTAGGATTTGATTTCTTGAAACCCTCTAGGTCTCTAGAACACTGAGGA#(((((((((((((((........#.)))))...)))))))).)).	1720	1774	1	-17.8	1	0.000399878	0.647	6.88578	6.25573	-4.17062	15	21	8	3UTR	MIRT054630	1	1
hsa-miR-199b-5p	NM_022744	RUSF1	CCCAGTGTTTAGACTATCTGTTC#CAGGTCTGTCTACACCCAGATGGTAGCGCTTGTGACACTGGC#.((((((((.((((((((((...#.))))))))....))...)))))))).	2398	2440	1	-20.2	1	0.00031043	0.426	3.19302	3.26529	-5.03583	18	27	8	3UTR	MIRT738736	0	0
hsa-miR-199b-5p	NM_001895	CSNK2A1	CCCAGTGTTTAGACTATCTGTTC#GAAGAGATGACATGGGCACTGGT#.((((((((((...(((((.(((#))).)))))...)))))))))).	11589	11612	1	-21.4	1	0.00563408	0.515	4.99675	4.55241	-9.2861	18	23	10	3UTR	MIRT738737	0	0
hsa-miR-199b-5p	NM_002689	POLA2	CCCAGTGTTTAGACTATCTGTTC#GCAGAGGTGCACTGGGT#((((((((....(((.(((((..#)))))))))))))))).	2983	3000	1	-19.3	1	2.23396e-05	0.353	0	0	-12.6411	16	17	16	3UTR	MIRT666907	0	0
hsa-miR-199b-5p	NM_005109	OXSR1	CCCAGTGTTTAGACTATCTGTTC#AGCATCACTCTGTTCTAGCATTCTTTGTGGAGATGGTCTGGTGCCTAGCTGGGA#(((((((((((((((((((.(..#.).))))))))))).))...)))))).	3806	3860	1	-23.4	1	5.48477e-05	0.456	-0.0216442	0.0985527	-3.93757	20	27	11	3UTR	MIRT622969	0	0
hsa-miR-199b-5p	NM_005524	HES1	CCCAGTGTTTAGACTATCTGTTC#AACAGGAACTTGAATACTGGGA#((((((((((((....((((((.#))))))...)))))))))))).	1138	1160	1	-20.5	1	0.00343478	0.574	0.666186	0.546895	-7.05204	18	22	12	3UTR	MIRT000208	0	0
hsa-miR-199b-5p	NM_001345967	ZNF394	CCCAGTGTTTAGACTATCTGTTC#AACAGCGCTCTGACCTCTTTAAACACCACAGAATCCACACTGGGG#((((((((...((...(((((..#.))))).)).)))))))).	1496	1541	1	-19.1	1	0.000497835	0.471	0	0	-10.8866	15	19	8	3UTR	MIRT519751	1	0
hsa-miR-199b-5p	NM_001362770	CSNK2A1	CCCAGTGTTTAGACTATCTGTTC#GAAGAGATGACATGGGCACTGGT#.((((((((((...(((((.(((#))).)))))...)))))))))).	1729	1752	1	-21.4	1	0.00563408	0.515	0	0	-9.2861	18	23	10	3UTR	MIRT738737	0	0
hsa-miR-199b-5p	NM_001362771	CSNK2A1	CCCAGTGTTTAGACTATCTGTTC#GAAGAGATGACATGGGCACTGGT#.((((((((((...(((((.(((#))).)))))...)))))))))).	1612	1635	1	-21.4	1	0.00563408	0.515	0	0	-9.2861	18	23	10	3UTR	MIRT738737	0	0
hsa-miR-199b-5p	NM_001440	EXTL3	CCCAGTGTTTAGACTATCTGTTC#GAGCACAATGGTCTTACATTGGA#.(((((((..(((((((.(((((#)))))..))))))).))))))).	6245	6268	1	-20.9	1	0.000169326	0.662	0	0	-6.09222	19	23	7	3UTR	MIRT513937	1	0
hsa-miR-199b-5p	NM_000112	SLC26A2	CCCAGTGTTTAGACTATCTGTTC#CAGAAGTCTAATACCTGGGC#(((((.(((((((((.((((...#))))))))))).))))))).	3049	3069	1	-21.2	0	0.000742356	0.515	0.0649371	0.000219377	-6.07158	18	20	11	3UTR	MIRT695633	0	0
hsa-miR-199b-5p	NM_001008222	ZDHHC9	CCCAGTGTTTAGACTATCTGTTC#GGATGGTTGGCACTGA#..(((((((..((((((((....#))))))))))))))).	4171	4187	1	-17.5	1	0.000493758	0.441	7.17889	2.46078	-9.02428	15	16	15	3UTR	MIRT763642	0	0
hsa-miR-199b-5p	NM_001018111	PODXL	CCCAGTGTTTAGACTATCTGTTC#GGACAGGGGTCTGAAGTACACTGGA#.((((((((((((((.(((((((#))))))))))))))...))))))).	5851	5876	1	-25.7	1	0.00597207	0.647	0	0	-4.02637	21	25	14	3UTR	MIRT006811	1	1
hsa-miR-199b-5p	NM_001093772	KIT	CCCAGTGTTTAGACTATCTGTTC#ATAGATGTCTAGGTACTTCAGGGG#((((((((((((((.((((((..#)))))))))))))))))...))).	4780	4804	1	-19.1	1	0.00150417	0.618	2.81047	1.88112	-4.67302	20	24	17	3UTR	MIRT054626	1	1
hsa-miR-199b-5p	NM_001098502	CHCHD4	CCCAGTGTTTAGACTATCTGTTC#AGGCACTGGGC#((((((((((.............#)))))))))).	634	645	1	-15.2	1	1.83523e-05	0.485	2.16415	0.630934	-13.2236	10	11	10	3UTR	MIRT720320	1	0
hsa-miR-199b-5p	NM_001130518	CSGALNACT1	CCCAGTGTTTAGACTATCTGTTC#ACAGATACTTTCTCTGAAGAGTATTTTCGAAGAGGAGCAACTGAACACTGGA#.(((((((((((.((.(((.(((#.))).)))))...))))))))))).	3225	3277	1	-21.9	1	0.127773	0.603	0.0566741	1.44062	-5.3155	19	25	11	3UTR	MIRT538335	1	1
hsa-miR-19b-3p	NM_015049	TRAK2	TGTGCAAATCCATGCAAAACTGA#TGACATGTATTTGCACAA#(((((((((.((((((.......#)).)))).))))))))).	4079	4097	0.961538	-17.1	1	0.0548836	0.75	3.68594	3.60659	-5.18008	15	18	9	3UTR	MIRT726239	1	1
hsa-miR-19b-3p	NM_004501	HNRNPU	TGTGCAAATCCATGCAAAACTGA#TGGGTTTGCACAG#((((((((((((...........#)))))))))))).	4159	4172	0.969231	-18.3	1	0.00975492	0.632	6.74132	5.6457	-7.05204	12	13	12	3UTR	MIRT727486	1	0
hsa-miR-19b-3p	NM_001267046	FRMD6	TGTGCAAATCCATGCAAAACTGA#TCTACTTCAACCAAAATCAGATCTTTGAGGTTTTGCTGACATTGTTGGTGGTTTTGCACAT#((((((((.((((((((((((..#.))))))))...........)))).)))))))).	4280	4341	1	-22.7	1	0.00193526	0.662	0	0	-4.99396	20	34	8	3UTR	MIRT138347	1	0
hsa-miR-19b-3p	NM_001267843	CLOCK	TGTGCAAATCCATGCAAAACTGA#TTATGTTTGAAAATAGGATTTGCACT#.((((((((((............#.)))))))))).	4359	4385	1	-17	1	0.000106367	0.691	0	0	-10.2546	10	12	10	3UTR	MIRT538503	1	1
hsa-miR-19b-3p	NM_001271620	ZNF423	TGTGCAAATCCATGCAAAACTGA#TTTGATTGGATTTGCCAG#((.(((((((((..((((.....#))))..))))))))))).	4536	4554	1	-18.5	0	0.000284518	0.691	5.13038	5.47025	-7.64108	15	18	11	3UTR	MIRT763652	0	0
hsa-miR-19b-3p	NM_001271949	TPGS2	TGTGCAAATCCATGCAAAACTGA#CAGTTTTGTGTTATGATGTTTGTACAC#(((((((((.((((((((((((.#)))))))))...)))..))))))))).	1791	1818	1	-19.8	1	0.00078748	0.676	0	0	-5.18008	21	27	9	3UTR	MIRT050628	0	1
hsa-miR-19b-3p	NM_001271949	TPGS2	TGTGCAAATCCATGCAAAACTGA#CAGTTTTGCGTGTGGACCGTAGGC#(.(((...((((((((((((((.#)))))))))))).))...))).).	1107	1131	1	-19	0	0.000621499	0.515	0	0	-10.8595	18	24	12	3UTR	MIRT050628	0	1
hsa-miR-19b-3p	NM_001271950	TPGS2	TGTGCAAATCCATGCAAAACTGA#CAGTTTTGTGTTATGATGTTTGTACAC#(((((((((.((((((((((((.#)))))))))...)))..))))))))).	1767	1794	1	-19.8	1	0.00078748	0.676	0	0	-5.18008	21	27	9	3UTR	MIRT050628	0	1
hsa-miR-19b-3p	NM_001271950	TPGS2	TGTGCAAATCCATGCAAAACTGA#CAGTTTTGCGTGTGGACCGTAGGC#(.(((...((((((((((((((.#)))))))))))).))...))).).	1083	1107	1	-19	0	0.000621499	0.515	0	0	-10.8595	18	24	12	3UTR	MIRT050628	0	1
hsa-miR-19b-3p	NM_001276698	TP53	TGTGCAAATCCATGCAAAACTGA#TCTGTGAAATGCTGGCATTTGCACC#.(((((((((((.(((.......#.)))))).)))))))).	1333	1358	1	-17.5	1	0.00299486	0.529	2.5554	1.45141	-5.08246	14	17	8	3UTR	MIRT438624	0	0
hsa-miR-19b-3p	NM_001276699	TP53	TGTGCAAATCCATGCAAAACTGA#TCTGTGAAATGCTGGCATTTGCACC#.(((((((((((.(((.......#.)))))).)))))))).	1260	1285	1	-17.5	1	0.00299486	0.529	1.44856	1.12301	-5.08246	14	17	8	3UTR	MIRT438624	0	0
hsa-miR-19b-3p	NM_001276761	TP53	TGTGCAAATCCATGCAAAACTGA#TCTGTGAAATGCTGGCATTTGCACC#.(((((((((((.(((.......#.)))))).)))))))).	1706	1731	1	-17.5	1	0.00299486	0.529	3.26635	3.71305	-5.08246	14	17	8	3UTR	MIRT438624	0	0
hsa-miR-19b-3p	NM_001291841	IKZF1	TGTGCAAATCCATGCAAAACTGA#GTTGTGTTTGGATTTGTAA#..((((((((((.(((.(((...#))).))).)))))))))).	1252	1271	1	-17.9	1	0.0121577	0.647	-0.229752	-0.149526	-6.24613	16	19	10	3UTR	MIRT170952	1	0
hsa-miR-19b-3p	NM_001291843	IKZF1	TGTGCAAATCCATGCAAAACTGA#GTTGTGTTTGGATTTGTAA#..((((((((((.(((.(((...#))).))).)))))))))).	1126	1145	1	-17.9	1	0.0121577	0.647	-0.229752	-0.149526	-6.24613	16	19	10	3UTR	MIRT170952	1	0
hsa-miR-19b-3p	NM_001304421	SLMAP	TGTGCAAATCCATGCAAAACTGA#AGTTTAGCCATGGTTTTGTGCGG#((((((((.((((((.(((((..#))))).)).)))).)))))))).	3951	3974	1	-18.7	1	0.000744008	0.691	2.49008	1.47978	-5.22701	19	23	8	3UTR	MIRT031211	1	1
hsa-miR-19b-3p	NM_001318468	TSC22D3	TGTGCAAATCCATGCAAAACTGA#TCAGCCTTCTGTTGGTTAATATGGTATAATGCATGGCTTTGTGCAC#((((((((.(((((((.......#.))))))).)))))))).	1422	1468	1	-19.8	1	0.000185082	0.559	0	0	-4.99396	15	18	8	3UTR	MIRT050637	0	0
hsa-miR-19b-3p	NM_001318470	TSC22D3	TGTGCAAATCCATGCAAAACTGA#TCAGCCTTCTGTTGGTTAATATGGTATAATGCATGGCTTTGTGCAC#((((((((.(((((((.......#.))))))).)))))))).	1408	1454	1	-19.8	1	0.000185082	0.559	0	0	-4.99396	15	18	8	3UTR	MIRT050637	0	0
hsa-miR-19b-3p	NM_031157	HNRNPA1	TGTGCAAATCCATGCAAAACTGA#CAACTGTATGGATTTGGGA#..(.((((((((((((.......#.)))))))))))).).	1911	1930	1	-17.6	0	0.0125342	0.588	0	0	-7.98902	13	16	12	3UTR	MIRT031226	1	1
hsa-miR-19b-3p	NM_032961	PCDH10	TGTGCAAATCCATGCAAAACTGA#CAGGACTTACCTGAAGCAGCATGATTTGCACAA#(((((((((.(((((........#.)))))))))))))).	3979	4012	1	-19.8	1	0.00242732	0.603	0	0	-5.41313	14	16	14	3UTR	MIRT726999	1	1
hsa-miR-19b-3p	NM_033260	FOXQ1	TGTGCAAATCCATGCAAAACTGA#GCGCGGACTTTGCACT#.((((((((((.(((........#))).))).))))))).	1883	1899	1	-17.7	1	0.000891939	0.441	0	0	-7.37318	13	16	7	3UTR	MIRT485563	0	0
hsa-miR-19b-3p	NM_033656	BRWD1	TGTGCAAATCCATGCAAAACTGA#CAGTTTTGTATGATGAAATATTGTGCAG#(((((((.((((((((((((((.#))))))))))))..))....))))))).	12915	12943	1	-19.4	1	0.000815133	0.75	0	0	-6.25121	21	28	12	3UTR	MIRT298582	1	1
hsa-miR-19b-3p	NM_052950	WDFY2	TGTGCAAATCCATGCAAAACTGA#TCTTGTTTTACCCTGTTGGATTTGCACT#.(((((((((((.(((.......#.)))))))))))))).	4365	4393	1	-19.5	1	0.0566837	0.721	0	0	-5.08246	14	16	14	3UTR	MIRT437528	1	0
hsa-miR-19b-3p	NM_134261	RORA	TGTGCAAATCCATGCAAAACTGA#TGTGTGTGATTTGCATG#.(((((((((((((((.......#)))))).))))))))).	5153	5170	1	-18.1	1	0.00227971	0.5	3.31609	3.07088	-3.79332	15	17	9	3UTR	MIRT193530	1	1
hsa-miR-19b-3p	NM_144599	NIPA1	TGTGCAAATCCATGCAAAACTGA#TCTGTTGCACTGGATTTGTAA#..(((((((((((((((......#.))))).)))))))))).	6014	6035	1	-18.6	1	0.00436893	0.559	0	0	-4.957	15	18	10	3UTR	MIRT280868	0	1
hsa-miR-19b-3p	NM_145109	MAP2K3	TGTGCAAATCCATGCAAAACTGA#CAGGGGCTATGGGTTTGCT#...((((((((((((....(((.#)))..)).)))))))))).	2110	2129	1	-19.4	0	0.00057314	0.588	0.592125	1.09034	-6.74759	15	19	10	3UTR	MIRT144866	1	1
hsa-miR-19b-3p	NM_152240	ZMAT3	TGTGCAAATCCATGCAAAACTGA#GGATTTGCACC#.((((((((((............#)))))))))).	4627	4638	1	-16.8	1	0.00185921	0.559	0	0	-10.2546	10	11	10	3UTR	MIRT500407	1	1
hsa-miR-19b-3p	NM_152330	FRMD6	TGTGCAAATCCATGCAAAACTGA#TCTACTTCAACCAAAATCAGATCTTTGAGGTTTTGCTGACATTGTTGGTGGTTTTGCACAT#((((((((.((((((((((((..#.))))))))...........)))).)))))))).	4256	4317	1	-22.7	1	0.00193526	0.662	0	0	-4.99396	20	34	8	3UTR	MIRT138347	1	0
hsa-miR-19b-3p	NM_173566	PRR14L	TGTGCAAATCCATGCAAAACTGA#TCAGTAACACTAGGATTCCAAGGACACACAGGATTTGCACGT#(((((((((((.((.........#.))))))))))))).	6967	7009	1	-17.3	1	0.00586614	0.559	0	0	-8.25288	13	15	13	3UTR	MIRT728104	1	0
hsa-miR-19b-3p	NM_178123	SESTD1	TGTGCAAATCCATGCAAAACTGA#CAGTTTTGCATAGGGGATAGCT#...((...((((((((((((((.#))))))))))).)))....)).	9480	9502	1	-20.1	0	0.000683474	0.618	0	0	-12.2728	16	22	11	3UTR	MIRT031094	0	0
hsa-miR-19b-3p	NM_183353	RLIM	TGTGCAAATCCATGCAAAACTGA#TCAGTTTTGGCTGGTTTGCCAA#((.(((((.(((..(((((((((#)))))))))..)))))))))).	9490	9512	1	-21.7	0	1.25438e-06	0.676	0	0	-8.69747	19	22	10	3UTR	MIRT546778	1	0
hsa-miR-19b-3p	NM_198057	TSC22D3	TGTGCAAATCCATGCAAAACTGA#TCAGCCTTCTGTTGGTTAATATGGTATAATGCATGGCTTTGTGCAC#((((((((.(((((((.......#.))))))).)))))))).	1475	1521	1	-19.8	1	0.000185082	0.559	0	0	-4.99396	15	18	8	3UTR	MIRT050637	0	0
hsa-miR-19b-3p	NM_206853	QKI	TGTGCAAATCCATGCAAAACTGA#TTAGTTGTAATGAACTGTATGGTCTTGCATG#.((((((..(((((((.......#.)))))))..)))))).	4312	4343	1	-17.7	1	0.000104002	0.544	0	0	-7.16335	13	17	7	3UTR	MIRT099307	1	1
hsa-miR-19b-3p	XM_005262100	TSC22D3	TGTGCAAATCCATGCAAAACTGA#TCAGCCTTCTGTTGGTTAATATGGTATAATGCATGGCTTTGTGCAC#((((((((.(((((((.......#.))))))).)))))))).	1311	1357	1	-19.8	1	0.000185082	0.559	0	0	-4.99396	15	18	8	3UTR	MIRT050637	0	0
hsa-miR-19b-3p	XM_011515075	IKZF1	TGTGCAAATCCATGCAAAACTGA#GTTGTGTTTGGATTTGTAA#..((((((((((.(((.(((...#))).))).)))))))))).	1784	1803	1	-17.9	1	0.0121577	0.647	0	0	-6.24613	16	19	10	3UTR	MIRT170952	1	0
hsa-miR-19b-3p	XM_011542437	ZFYVE9	TGTGCAAATCCATGCAAAACTGA#TCAGTCAAACATGGATTTGATACT#.(((((((((((((....(((((#)))))....)))))))))).))).	5618	5642	1	-20.3	1	0.0301327	0.574	0	0	-4.76182	18	24	10	3UTR	MIRT071902	1	1
hsa-miR-19b-3p	XM_017023078	ZNF423	TGTGCAAATCCATGCAAAACTGA#TTTGATTGGATTTGCCAG#((.(((((((((..((((.....#))))..))))))))))).	4475	4493	1	-18.5	0	0.000284518	0.691	0	0	-7.64108	15	18	11	3UTR	MIRT763652	0	0
hsa-miR-19b-3p	XM_024453020	HECW2	TGTGCAAATCCATGCAAAACTGA#TGCATGGTGTGCACC#.(((((...(((((((.......#)))))))..))))).	5330	5345	1	-17.9	0	6.15301e-05	0.544	0	0	-8.70704	12	15	7	3UTR	MIRT727503	1	1
hsa-miR-19b-3p	NM_014547	TMOD3	TGTGCAAATCCATGCAAAACTGA#TTAGTTGGGCGTGGTGATGCGCAC#((((((...((((((..((((((#))))))..))))))...)))))).	7022	7046	1	-23.9	0	3.86391e-06	0.588	0	0	-9.08433	18	24	6	3UTR	MIRT193022	0	0
hsa-miR-19b-3p	NM_014999	RAB21	TGTGCAAATCCATGCAAAACTGA#TTAGCAGATATCTGAAGTACTATTTTTGCAGGGTTTGCACAG#(((((((((((.(((((((....#.)))))))))))))))))).	1706	1748	1	-24.9	1	1.71518e-06	0.603	0	0	-7.28438	18	20	18	3UTR	MIRT050640	1	1
hsa-miR-19b-3p	NM_015069	ZNF423	TGTGCAAATCCATGCAAAACTGA#TTTGATTGGATTTGCCAG#((.(((((((((..((((.....#))))..))))))))))).	4426	4444	1	-18.5	0	0.000284518	0.691	0	0	-7.64108	15	18	11	3UTR	MIRT763652	0	0
hsa-miR-19b-3p	NM_015258	FKBP15	TGTGCAAATCCATGCAAAACTGA#GGTTTCTCTGCAACCCTTCCCTAAGCATGATTTTGCACAG#((((((((..(((((........#.)))))..)))))))).	3716	3756	1	-19.4	1	0.00309494	0.456	0.0807408	0.0989299	-6.46952	13	17	8	3UTR	MIRT703536	1	1
hsa-miR-19b-3p	NM_015355	SUZ12	TGTGCAAATCCATGCAAAACTGA#CAGTTATGCTCTTAATGCTTAAAAGAAGGCTAGCATTGTTTGCACAA#(((((((((..((((........#.)))).))))))))).	4160	4207	1	-15.7	1	0.00414675	0.618	4.34046	4.45421	-8.2379	13	16	9	3UTR	MIRT145511	1	1
hsa-miR-19b-3p	NM_015476	TPGS2	TGTGCAAATCCATGCAAAACTGA#CAGTTTTGTGTTATGATGTTTGTACAC#(((((((((.((((((((((((.#)))))))))...)))..))))))))).	1896	1923	1	-19.8	1	0.00078748	0.676	0.145732	0.165551	-5.18008	21	27	9	3UTR	MIRT050628	0	1
hsa-miR-19b-3p	NM_015476	TPGS2	TGTGCAAATCCATGCAAAACTGA#CAGTTTTGCGTGTGGACCGTAGGC#(.(((...((((((((((((((.#)))))))))))).))...))).).	1212	1236	1	-19	0	0.000621499	0.515	-0.120304	-0.183962	-10.8595	18	24	12	3UTR	MIRT050628	0	1
hsa-miR-19b-3p	NM_015595	ARHGEF26	TGTGCAAATCCATGCAAAACTGA#TCAGATGGTCTTTTGTTACTGCAAGATTTGCACGA#((((((((((..((((.......#.)))).)))))))))).	2801	2836	1	-17.8	1	0.000331864	0.515	0	0	-10.1092	14	17	10	3UTR	MIRT090897	1	1
hsa-miR-19b-3p	NM_017709	TENT5C	TGTGCAAATCCATGCAAAACTGA#TCAAATGGCATGTGTTTGCACAA#(((((((((.(((((........#.))))).))))))))).	3339	3362	1	-20.2	1	8.75546e-05	0.588	0.824232	0.696246	-5.41313	14	17	9	3UTR	MIRT129780	1	0
hsa-miR-19b-3p	NM_017740	ZDHHC7	TGTGCAAATCCATGCAAAACTGA#TTGCCTGGTTTGTACAT#((((((((.(((.((((......#)))).))))))))))).	2555	2572	1	-17	1	0.0100278	0.515	6.58687	4.55209	-6.28309	15	17	11	3UTR	MIRT564783	1	1
hsa-miR-19b-3p	NM_018340	CPPED1	TGTGCAAATCCATGCAAAACTGA#CATGGGTTTGCAGAA#(.((((((((((((.........#)))))))))))).).	3029	3044	1	-18.2	1	0.0196337	0.618	0	0	-6.06975	13	15	12	3UTR	MIRT031270	1	0
hsa-miR-19b-3p	NM_018988	GFOD1	TGTGCAAATCCATGCAAAACTGA#TGCTGGGTATTTGCACGA#(((((((((((..(((.......#)))..)).))))))))).	2126	2144	1	-18.5	1	0.000240728	0.456	-0.0201694	-0.167727	-8.57351	14	18	9	3UTR	MIRT031257	0	0
hsa-miR-19b-3p	NM_020760	HECW2	TGTGCAAATCCATGCAAAACTGA#TGCATGGTGTGCACC#.(((((...(((((((.......#)))))))..))))).	5772	5787	1	-17.9	0	6.15301e-05	0.544	1.36236	1.91761	-8.70704	12	15	7	3UTR	MIRT727503	1	1
hsa-miR-19b-3p	NM_020899	ZBTB4	TGTGCAAATCCATGCAAAACTGA#CAGAAAAATGATAGGGGTCGGATGGGTGGGTAAGCCCAGGATTTGCACAT#(((((((((((..((........#.))...))))))))))).	4328	4378	1	-18.8	1	0.00385411	0.471	1.81289	3.1193	-8.80656	13	18	11	3UTR	MIRT031203	1	1
hsa-miR-19b-3p	NM_020935	USP37	TGTGCAAATCCATGCAAAACTGA#TCAGAGTGACTTTTGATTCTGATTCTTTATGTTTTGTATGGAGCGGCACT#.((((...(((((((((((((((#.))).))))))))))))...)))).	7847	7897	1	-23.6	0	0.00259895	0.647	0.904203	1.07073	-9.55161	19	25	12	3UTR	MIRT031252	1	1
hsa-miR-19b-3p	NM_021067	GINS1	TGTGCAAATCCATGCAAAACTGA#TTTGGGAAGGAAGGACACACATGGATTTTGCACAT#((((((((((((((.........#.))))))))).))))).	1382	1417	1	-19.1	1	0.0250148	0.5	0.449714	0.00443364	-4.90607	14	17	9	3UTR	MIRT083230	0	1
hsa-miR-19b-3p	NM_022048	CSNK1G1	TGTGCAAATCCATGCAAAACTGA#CAGGGCAAGCTGCCTTGCAGCTGGATTTGCGA#..(((((((((((((((......#.)))))..)))))))))).	4507	4539	1	-19	1	9.64411e-05	0.574	0	0	-4.957	15	19	10	3UTR	MIRT031148	1	0
hsa-miR-19b-3p	NM_022470	ZMAT3	TGTGCAAATCCATGCAAAACTGA#GGATTTGCACC#.((((((((((............#)))))))))).	4509	4520	1	-16.8	1	0.00185921	0.559	-0.487303	0.194295	-10.2546	10	11	10	3UTR	MIRT500407	1	1
hsa-miR-19b-3p	NM_002136	HNRNPA1	TGTGCAAATCCATGCAAAACTGA#CAACTGTATGGATTTGGGA#..(.((((((((((((.......#.)))))))))))).).	1755	1774	1	-17.6	0	0.0125342	0.588	0	0	-7.98902	13	16	12	3UTR	MIRT031226	1	1
hsa-miR-19b-3p	NM_002756	MAP2K3	TGTGCAAATCCATGCAAAACTGA#CAGGGGCTATGGGTTTGCT#...((((((((((((....(((.#)))..)).)))))))))).	1907	1926	1	-19.4	0	0.00057314	0.588	0.990658	0.276342	-6.74759	15	19	10	3UTR	MIRT144866	1	1
hsa-miR-19b-3p	NM_004089	TSC22D3	TGTGCAAATCCATGCAAAACTGA#TCAGCCTTCTGTTGGTTAATATGGTATAATGCATGGCTTTGTGCAC#((((((((.(((((((.......#.))))))).)))))))).	1160	1206	1	-19.8	1	0.000185082	0.559	1.70429	2.11233	-4.99396	15	18	8	3UTR	MIRT050637	0	0
hsa-miR-19b-3p	NM_004898	CLOCK	TGTGCAAATCCATGCAAAACTGA#TTATGTTTGAAAATAGGATTTGCACT#.((((((((((............#.)))))))))).	3850	3876	1	-17	1	0.000106367	0.691	0.19313	0.52923	-10.2546	10	12	10	3UTR	MIRT538503	1	1
hsa-miR-19b-3p	NM_005178	BCL3	TGTGCAAATCCATGCAAAACTGA#CAGGATTTGCACAG#(((((((((((.((.........#))))))))))))).	1563	1577	1	-17.5	1	0.00300542	0.382	2.27233	0.718126	-8.25288	13	14	13	3UTR	MIRT252921	1	1
hsa-miR-19b-3p	NM_005828	DCAF7	TGTGCAAATCCATGCAAAACTGA#CATGTGCTTGTGGTTGCCTCTCCTGCATTTGCCACTGGATTTGCACT#.(((((((((((.(((((.....#.)))))...))))))))))).	3061	3108	1	-22.2	1	0.000370059	0.5	-0.190133	-0.21212	-5.08246	16	21	11	3UTR	MIRT031255	1	0
hsa-miR-19b-3p	NM_006037	HDAC4	TGTGCAAATCCATGCAAAACTGA#AGTTTCCTACACCTGGAGGTTGCATGGACTGTACGA#((((((..(((((((((..((..#.)).))))))))).)))))).	7765	7801	1	-20	0	0.003046	0.588	3.36737	3.31033	-7.7949	17	21	9	3UTR	MIRT727512	1	0
hsa-miR-19b-3p	NM_006060	IKZF1	TGTGCAAATCCATGCAAAACTGA#GTTGTGTTTGGATTTGTAA#..((((((((((.(((.(((...#))).))).)))))))))).	1888	1907	1	-17.9	1	0.0121577	0.647	-0.229752	-0.149526	-6.24613	16	19	10	3UTR	MIRT170952	1	0
hsa-miR-19b-3p	NM_006421	ARFGEF1	TGTGCAAATCCATGCAAAACTGA#GCATGGTTTGCGGAG#(.((((((.((((((........#)))))))))))).).	7049	7064	1	-17.7	1	0.000397858	0.691	0.274037	0.154248	-6.39069	13	15	12	3UTR	MIRT402568	1	1
hsa-miR-19b-3p	NM_007159	SLMAP	TGTGCAAATCCATGCAAAACTGA#AGTTTAGCCATGGTTTTGTGCGG#((((((((.((((((.(((((..#))))).)).)))).)))))))).	4756	4779	1	-18.7	1	0.000744008	0.691	2.49008	1.47978	-5.22701	19	23	8	3UTR	MIRT031211	1	1
hsa-miR-19b-3p	NM_007187	WBP4	TGTGCAAATCCATGCAAAACTGA#TGCATTACTTTTGCACAT#((((((((...(((((.......#)))))....)))))))).	1639	1657	1	-15.2	1	0.016348	0.721	0.367486	0.627258	-9.06125	13	18	8	3UTR	MIRT405627	1	1
hsa-miR-19b-3p	NM_001329606	CSNK1G1	TGTGCAAATCCATGCAAAACTGA#CAGGGCAAGCTGCCTTGCAGCTGGATTTGCGA#..(((((((((((((((......#.)))))..)))))))))).	4429	4461	1	-19	1	9.64411e-05	0.574	0	0	-4.957	15	19	10	3UTR	MIRT031148	1	0
hsa-miR-19b-3p	NM_001330533	ZNF423	TGTGCAAATCCATGCAAAACTGA#TTTGATTGGATTTGCCAG#((.(((((((((..((((.....#))))..))))))))))).	4330	4348	1	-18.5	0	0.000284518	0.691	0	0	-7.64108	15	18	11	3UTR	MIRT763652	0	0
hsa-miR-19b-3p	NM_001348768	HECW2	TGTGCAAATCCATGCAAAACTGA#TGCATGGTGTGCACC#.(((((...(((((((.......#)))))))..))))).	5299	5314	1	-17.9	0	6.15301e-05	0.544	0	0	-8.70704	12	15	7	3UTR	MIRT727503	1	1
hsa-miR-19b-3p	NM_001367875	TMTC1	TGTGCAAATCCATGCAAAACTGA#GGGTGGTTTTGCACT#.(((((((.((((.(........#).)))).))))))).	7266	7281	1	-17.8	1	0.00035165	0.574	0	0	-5.9396	12	15	7	3UTR	MIRT715057	0	0
hsa-miR-19b-3p	NM_001367949	FAT3	TGTGCAAATCCATGCAAAACTGA#CAGTCTTGTATGGCTTTGTGCAG#((((((((.((((((((.((((.#)))).)))))))).)))))))).	14441	14464	1	-24.3	1	6.37769e-05	0.559	0	0	-4.99396	20	23	8	3UTR	MIRT031285	1	1
hsa-miR-19b-3p	NM_001370472	CNOT6	TGTGCAAATCCATGCAAAACTGA#CAGACTTTCTCTGCTCATGATTTGCACT#.(((((((((...(((.......#.)))....))))))))).	2655	2683	1	-16.1	1	0.01723	0.588	0	0	-11.254	12	18	9	3UTR	MIRT031275	1	0
hsa-miR-19b-3p	NM_001379286	ZNF423	TGTGCAAATCCATGCAAAACTGA#TTTGATTGGATTTGCCAG#((.(((((((((..((((.....#))))..))))))))))).	4735	4753	1	-18.5	0	0.000284518	0.691	0	0	-7.64108	15	18	11	3UTR	MIRT763652	0	0
hsa-miR-19b-3p	NM_000267	NF1	TGTGCAAATCCATGCAAAACTGA#TCAGTTTTGTTTGGGTTTT#.....(((((((.((((((((((#)))))))))).))))))).	11724	11743	1	-20.1	0	0.0798783	0.706	-0.00986521	0.115744	-14.9547	17	19	10	3UTR	MIRT145463	1	1
hsa-miR-19b-3p	NM_000291	PGK1	TGTGCAAATCCATGCAAAACTGA#TCAGCTCATCTTCACTGCACCCTGGATTTGCATAC#((((((((((((((((.......#.))))...)))))))))))).	1501	1536	1	-20.5	1	0.00794433	0.618	1.11516	1.11939	-3.93757	16	21	12	3UTR	MIRT726963	1	0
hsa-miR-19b-3p	NM_001008781	FAT3	TGTGCAAATCCATGCAAAACTGA#CAGTCTTGTATGGCTTTGTGCAG#((((((((.((((((((.((((.#)))).)))))))).)))))))).	14345	14368	1	-24.3	1	6.37769e-05	0.559	0	0	-4.99396	20	23	8	3UTR	MIRT031285	1	1
hsa-miR-19b-3p	NM_001015881	TSC22D3	TGTGCAAATCCATGCAAAACTGA#TCAGCCTTCTGTTGGTTAATATGGTATAATGCATGGCTTTGTGCAC#((((((((.(((((((.......#.))))))).)))))))).	981	1027	1	-19.8	1	0.000185082	0.559	0	0	-4.99396	15	18	8	3UTR	MIRT050637	0	0
hsa-miR-19b-3p	NM_001042481	FRMD6	TGTGCAAATCCATGCAAAACTGA#TCTACTTCAACCAAAATCAGATCTTTGAGGTTTTGCTGACATTGTTGGTGGTTTTGCACAT#((((((((.((((((((((((..#.))))))))...........)))).)))))))).	4525	4586	1	-22.7	1	0.00193526	0.662	0	0	-4.99396	20	34	8	3UTR	MIRT138347	1	0
hsa-miR-19b-3p	NM_001080450	BEND3	TGTGCAAATCCATGCAAAACTGA#TCAGGTGGCATGGATA#.......((((((((....((((#))))...)))))))).	3645	3661	1	-17.1	0	0.000225229	0.588	4.69722	5.5197	-17.3433	12	16	8	3UTR	MIRT507969	1	1
hsa-miR-19b-3p	NM_001110792	MECP2	TGTGCAAATCCATGCAAAACTGA#TCATTAGGCATGGTTTTGGGCT#.((.((((.((((((........#.)))))).)))).)).	9476	9498	1	-17.5	0	1.10468e-07	0.485	1.78854	3.03205	-8.11479	12	16	6	3UTR	MIRT556166	1	1
hsa-miR-19b-3p	NM_001126112	TP53	TGTGCAAATCCATGCAAAACTGA#TCTGTGAAATGCTGGCATTTGCACC#.(((((((((((.(((.......#.)))))).)))))))).	1706	1731	1	-17.5	1	0.00299486	0.529	3.26635	3.71305	-5.08246	14	17	8	3UTR	MIRT438624	0	0
hsa-miR-19b-3p	NM_001126115	TP53	TGTGCAAATCCATGCAAAACTGA#TCTGTGAAATGCTGGCATTTGCACC#.(((((((((((.(((.......#.)))))).)))))))).	1200	1225	1	-17.5	1	0.00299486	0.529	1.03361	0.517636	-5.08246	14	17	8	3UTR	MIRT438624	0	0
hsa-miR-19b-3p	NM_001126116	TP53	TGTGCAAATCCATGCAAAACTGA#TCTGTGAAATGCTGGCATTTGCACC#.(((((((((((.(((.......#.)))))).)))))))).	1333	1358	1	-17.5	1	0.00299486	0.529	2.5554	1.45141	-5.08246	14	17	8	3UTR	MIRT438624	0	0
hsa-miR-19b-3p	NM_001126117	TP53	TGTGCAAATCCATGCAAAACTGA#TCTGTGAAATGCTGGCATTTGCACC#.(((((((((((.(((.......#.)))))).)))))))).	1260	1285	1	-17.5	1	0.00299486	0.529	1.44856	1.12301	-5.08246	14	17	8	3UTR	MIRT438624	0	0
hsa-miR-19b-3p	NM_001128833	ZBTB4	TGTGCAAATCCATGCAAAACTGA#CAGAAAAATGATAGGGGTCGGATGGGTGGGTAAGCCCAGGATTTGCACAT#(((((((((((..((........#.))...))))))))))).	4258	4308	1	-18.8	1	0.00385411	0.471	0	0	-8.80656	13	18	11	3UTR	MIRT031203	1	1
hsa-miR-19b-3p	NM_001142275	NIPA1	TGTGCAAATCCATGCAAAACTGA#TCTGTTGCACTGGATTTGTAA#..(((((((((((((((......#.))))).)))))))))).	5847	5868	1	-18.6	1	0.00436893	0.559	0.249166	0.221161	-4.957	15	18	10	3UTR	MIRT280868	0	1
hsa-miR-19b-3p	NM_001170701	MBNL3	TGTGCAAATCCATGCAAAACTGA#AGTTTAAGCTTTTACTGCATGGATTCTGCCCG#.(.(((((((((((((.......#.)))))))))).))).).	5258	5290	1	-18.4	0	0.00826878	0.574	2.52525	3.02525	-5.35086	14	18	10	3UTR	MIRT547497	1	1
hsa-miR-19b-3p	NM_001220765	IKZF1	TGTGCAAATCCATGCAAAACTGA#GTTGTGTTTGGATTTGTAA#..((((((((((.(((.(((...#))).))).)))))))))).	1762	1781	1	-17.9	1	0.0121577	0.647	-0.229752	-0.149526	-6.24613	16	19	10	3UTR	MIRT170952	1	0
hsa-miR-19b-3p	NM_001220768	IKZF1	TGTGCAAATCCATGCAAAACTGA#GTTGTGTTTGGATTTGTAA#..((((((((((.(((.(((...#))).))).)))))))))).	1420	1439	1	-17.9	1	0.0121577	0.647	-0.229752	-0.149526	-6.24613	16	19	10	3UTR	MIRT170952	1	0
hsa-miR-19b-3p	NM_001220771	IKZF1	TGTGCAAATCCATGCAAAACTGA#GTTGTGTTTGGATTTGTAA#..((((((((((.(((.(((...#))).))).)))))))))).	1252	1271	1	-17.9	1	0.0121577	0.647	-0.229752	-0.149526	-6.24613	16	19	10	3UTR	MIRT170952	1	0
hsa-miR-19b-3p	NM_001242628	GFOD1	TGTGCAAATCCATGCAAAACTGA#TGCTGGGTATTTGCACGA#(((((((((((..(((.......#)))..)).))))))))).	1297	1315	1	-18.5	1	0.000240728	0.456	-0.381871	-0.331606	-8.57351	14	18	9	3UTR	MIRT031257	0	0
hsa-miR-19b-3p	NM_001242630	GFOD1	TGTGCAAATCCATGCAAAACTGA#TGCTGGGTATTTGCACGA#(((((((((((..(((.......#)))..)).))))))))).	1391	1409	1	-18.5	1	0.000240728	0.456	5.57297	2.37588	-8.57351	14	18	9	3UTR	MIRT031257	0	0
hsa-miR-19b-3p	NM_001251962	ARHGEF26	TGTGCAAATCCATGCAAAACTGA#TCAGATGGTCTTTTGTTACTGCAAGATTTGCACGA#((((((((((..((((.......#.)))).)))))))))).	2904	2939	1	-17.8	1	0.000331864	0.515	4.91505	3.80848	-10.1092	14	17	10	3UTR	MIRT090897	1	1
hsa-miR-19b-3p	NM_001251963	ARHGEF26	TGTGCAAATCCATGCAAAACTGA#TCAGATGGTCTTTTGTTACTGCAAGATTTGCACGA#((((((((((..((((.......#.)))).)))))))))).	2736	2771	1	-17.8	1	0.000331864	0.515	-0.312528	2.82248	-10.1092	14	17	10	3UTR	MIRT090897	1	1
hsa-miR-21-5p	NM_012214	MGAT4A	TAGCTTATCAGACTGATGTTGA#CAGAAAGTCAGTCTGATAAA#....(((((((((((((.(((.#)))...))))))))))))).	2700	2720	0.951923	-19	0	0.0211814	0.647	-0.333556	0.0699972	-9.54656	16	20	13	3UTR	MIRT030689	0	0
hsa-miR-21-5p	NM_001115016	KANSL3	TAGCTTATCAGACTGATGTTGA#GCATTAGCTGGTAGGTG#..(((((((((.(((((((...#)))))))))))))))).	4380	4397	0.953846	-18.8	1	0.0120351	0.647	5.40194	4.7279	-8.3038	16	17	16	3UTR	MIRT763857	0	0
hsa-miR-21-5p	NM_015021	ZNF292	TAGCTTATCAGACTGATGTTGA#CACCAGCAGTCTGTAAGTCTAA#(((((((.(((((((.((.((.#)).)).))))))))))).))).	8586	8608	0.969231	-17.8	1	0.00499724	0.662	3.09338	3.60624	-6.48426	18	22	11	3UTR	MIRT030961	0	0
hsa-miR-21-5p	NM_001838	CCR7	TAGCTTATCAGACTGATGTTGA#GACAGGGCTGATAAGCTAA#(((((((((((.((..((((..#)))).))))))))))))).	1395	1414	0.969231	-19.9	1	0.000578889	0.544	3.82591	3.48073	-8.25288	17	19	13	3UTR	MIRT440980	1	0
hsa-miR-21-5p	NM_001261414	SOX5	TAGCTTATCAGACTGATGTTGA#CAATATCAGTTCTGATGT#.....((((((((((((((((.#)))))))))).)))))).	4805	4823	1	-19.7	0	0.000321063	0.676	0	0	-13.6656	16	18	10	3UTR	MIRT000960	1	1
hsa-miR-21-5p	NM_001261415	SOX5	TAGCTTATCAGACTGATGTTGA#CAATATCAGTTCTGATGT#.....((((((((((((((((.#)))))))))).)))))).	4698	4716	1	-19.7	0	0.000321063	0.676	0	0	-13.6656	16	18	10	3UTR	MIRT000960	1	1
hsa-miR-21-5p	NM_001267843	CLOCK	TAGCTTATCAGACTGATGTTGA#GTCAGTCTGAAGCG#..(((..((((((((((.....#))))))))))))).	6142	6156	1	-18.4	0	0.0582175	0.515	0	0	-8.40165	13	14	13	3UTR	MIRT030679	0	0
hsa-miR-21-5p	NM_001286247	RALGPS2	TAGCTTATCAGACTGATGTTGA#TTAATATGCAAATGTGAGTGTGCGATCTTCAGTGTGTCTGCATAAGCTAA#(((((((((((((...((..((#.))..))....))))).)))))))).	7301	7351	1	-18.9	1	0.000307414	0.632	0	0	-5.76291	17	26	8	3UTR	MIRT030930	1	1
hsa-miR-21-5p	NM_001300963	CDK19	TAGCTTATCAGACTGATGTTGA#CATTGGTTTCTTCACATCTGGGTCTGCGTGAGTA#..((((((((((((((((.(((#.)))))))..)))))).)))))).	2475	2509	1	-18.2	1	0.000445144	0.588	4.10617	4.14113	-4.957	19	24	7	3UTR	MIRT030820	0	0
hsa-miR-21-5p	NM_001319189	PLAT	TAGCTTATCAGACTGATGTTGA#GACAGGAATGCTTGGTCTGATGGGCTAA#((((((((((((((((.((...#.)))))))))))))))))).	2438	2466	1	-22.8	1	0.000100379	0.544	0	0	-3.93757	18	20	18	3UTR	MIRT005953	0	0
hsa-miR-21-5p	NM_001320808	LPGAT1	TAGCTTATCAGACTGATGTTGA#CACCCTTCTCCAAAAGTGCTGGTACTGCATCAGTGAGATGAGTA#..(((((((..((((((((...#.))))))))..))))))).	3627	3671	1	-20.9	1	0.00103701	0.603	0	0	-9.02428	15	19	8	3UTR	MIRT030680	0	0
hsa-miR-21-5p	NM_033011	PLAT	TAGCTTATCAGACTGATGTTGA#TCCAGACCGGGAAAAGGAGGGACAGGAATGCTTGGTCTGATGGGCTAA#((((((((((((((((.((...#.)))))))))))))))))).	2547	2595	1	-22.8	1	0.000100379	0.544	0	0	-3.93757	18	20	18	3UTR	MIRT005953	0	0
hsa-miR-21-5p	NM_139168	SREK1	TAGCTTATCAGACTGATGTTGA#TCATAAGATGGTGCATCAGTTCATAAGCTAG#((((((((..(((((((((...#.))))))))).)))))))).	4945	4976	1	-20.5	1	0.00286274	0.691	0	0	-6.23647	17	20	9	3UTR	MIRT030834	0	0
hsa-miR-21-5p	NM_152663	RALGPS2	TAGCTTATCAGACTGATGTTGA#TTAATATGCAAATGTGAGTGTGCGATCTTCAGTGTGTCTGCATAAGCTAA#(((((((((((((...((..((#.))..))....))))).)))))))).	7379	7429	1	-18.9	1	0.000307414	0.632	0	0	-5.76291	17	26	8	3UTR	MIRT030930	1	1
hsa-miR-21-5p	NM_152739	HOXA9	TAGCTTATCAGACTGATGTTGA#TCTATAAGAAAAAGGAAAAGTTGAGGGGGGGGCATTAGTGCTGATAGCTGT#((((.(((((((((((((((..#.))))))))).)))))))))).	1123	1174	1	-21.5	0	0.000237334	0.618	1.38554	0.0913449	-8.05661	19	22	10	3UTR	MIRT030986	0	0
hsa-miR-21-5p	NM_173822	FAM126B	TAGCTTATCAGACTGATGTTGA#TCAGTATCAGTCTGCAATGCA#..((....((((((((((((((#))))))))))))))....)).	9181	9202	1	-19.9	0	0.000510048	0.735	0	0	-14.8343	16	21	14	3UTR	MIRT031036	1	0
hsa-miR-21-5p	NM_175854	PAN3	TAGCTTATCAGACTGATGTTGA#TAGCATCAGTTGTTGAGTTAA#(((((((...(((((((((((.#)))))))))))..))))))).	4422	4443	1	-20.1	1	0.00196222	0.662	1.28793	1.083	-8.55011	18	21	11	3UTR	MIRT030761	1	1
hsa-miR-21-5p	XM_011517080	PHF20L1	TAGCTTATCAGACTGATGTTGA#TCAACGTACAGTTTGATCCTGAGTA#..((((((((((((((((((((#))))))).)))))))))...)))).	4139	4164	1	-20.5	1	0.00475748	0.588	0	0	-4.957	20	25	9	3UTR	MIRT031038	0	0
hsa-miR-21-5p	XM_024450912	SRSF11	TAGCTTATCAGACTGATGTTGA#TCTACATCAGTGAAAGCTAT#((((((.((..((((((((.((#)).)))))))))))))))).	3558	3578	1	-16.9	0	0.0259202	0.676	0	0	-9.54854	18	20	16	3UTR	MIRT030735	0	0
hsa-miR-21-5p	NM_014756	CKAP5	TAGCTTATCAGACTGATGTTGA#TCAGTTTGTGAGCTC#.((((((.((((((((......#)))))))))))))).	6386	6401	1	-17.1	1	0.00825576	0.588	0	0	-6.10696	14	15	14	3UTR	MIRT030873	0	0
hsa-miR-21-5p	NM_014873	LPGAT1	TAGCTTATCAGACTGATGTTGA#CACCCTTCTCCAAAAGTGCTGGTACTGCATCAGTGAGATGAGTA#..(((((((..((((((((...#.))))))))..))))))).	2929	2973	1	-20.9	1	0.00103701	0.603	0	0	-9.02428	15	19	8	3UTR	MIRT030680	0	0
hsa-miR-21-5p	NM_015214	DDHD2	TAGCTTATCAGACTGATGTTGA#TAGCTGTATATTCCCAGGATGATAAGCTT#.(((((((((..(((.......#.)))..))))))))).	4313	4342	1	-18.1	1	0.000440274	0.691	-0.0928033	-0.0216434	-10.198	12	16	9	3UTR	MIRT030682	0	0
hsa-miR-21-5p	NM_016018	PHF20L1	TAGCTTATCAGACTGATGTTGA#TCAACGTACAGTTTGATCCTGAGTA#..((((((((((((((((((((#))))))).)))))))))...)))).	4211	4236	1	-20.5	1	0.00475748	0.588	0.588157	0.324752	-4.957	20	25	9	3UTR	MIRT031038	0	0
hsa-miR-21-5p	NM_016578	RSF1	TAGCTTATCAGACTGATGTTGA#CAGCGTCAGTTTTTTGCTAT#((((.....((((((((((((.#))))))))))))...)))).	10445	10465	1	-19	0	0.0237046	0.559	0	0	-14.8713	16	20	12	3UTR	MIRT031001	0	0
hsa-miR-21-5p	NM_020772	NUFIP2	TAGCTTATCAGACTGATGTTGA#AACATTTGTCTATGTAAGCTGG#((((((((.((((.((((((..#)))))).))))..)))))))).	8237	8259	1	-18.1	1	0.0162238	0.676	2.64347	2.58418	-5.8508	18	22	8	3UTR	MIRT030945	0	0
hsa-miR-21-5p	NM_021623	PLEKHA2	TAGCTTATCAGACTGATGTTGA#TCAATGTCAGCTGATGGTTGG#((((.((((((.((((((((((#)))))))))))))))))))).	4762	4783	1	-20.9	0	0.000281485	0.662	-0.311656	0.153322	-11.4034	20	21	20	3UTR	MIRT441573	0	0
hsa-miR-21-5p	NM_022458	LMBR1	TAGCTTATCAGACTGATGTTGA#GACTTCAGTTTGAAAAGCA#..((((.(((((((((.(((..#))).))))))))).)))).	5507	5526	1	-20	0	0.0282573	0.603	1.12649	0.374442	-6.50069	16	19	9	3UTR	MIRT030809	1	0
hsa-miR-21-5p	NM_024052	GID4	TAGCTTATCAGACTGATGTTGA#TAGTCTGATAAGCTAA#(((((((((((((((.......#))))))))))))))).	3846	3862	1	-23	1	0.00627737	0.765	2.64521	1.80156	-4.17062	15	16	15	3UTR	MIRT030790	1	1
hsa-miR-21-5p	NM_002971	SATB1	TAGCTTATCAGACTGATGTTGA#TCAGGCCCTGATGAGCTT#.((((((((((.((((......#))))...)))))))))).	6027	6045	1	-17.9	1	7.76871e-05	0.5	0	0	-7.14013	14	18	10	3UTR	MIRT052948	1	1
hsa-miR-21-5p	NM_003457	ZNF207	TAGCTTATCAGACTGATGTTGA#TCTGTATAGGTCTGATGGGCA#..((((((((((((.(((..((#))..))).)))))))))))).	4298	4319	1	-19.4	1	0.000606671	0.647	0	0	-5.69245	17	21	12	3UTR	MIRT030929	1	0
hsa-miR-21-5p	NM_004096	EIF4EBP2	TAGCTTATCAGACTGATGTTGA#GTCAGTCTGTCAGTGAGCA#..(((((((((((((((.....#)))))))))...)))))).	2945	2964	1	-19.9	1	0.000808019	0.574	0.0314266	-0.147082	-4.957	15	19	9	3UTR	MIRT030777	1	0
hsa-miR-21-5p	NM_004330	BNIP2	TAGCTTATCAGACTGATGTTGA#TCATATACTTGAAAGGCTCATACACAGCTGGTAAGCA#..(((((((((.(((.((((((#.))).))))))))))))))).	2454	2491	1	-19.9	1	0.000508677	0.603	0.206755	0.284914	-8.53685	18	21	15	3UTR	MIRT441107	0	0
hsa-miR-21-5p	NM_005595	NFIA	TAGCTTATCAGACTGATGTTGA#TCATATGTGTCTGATAAGTG#..(((((((((((..(((.(((#))))))..))))))))))).	4381	4401	1	-17.8	1	0.026666	0.662	4.32555	4.29437	-6.54929	17	20	11	3UTR	MIRT437773	1	1
hsa-miR-21-5p	NM_005690	DNM1L	TAGCTTATCAGACTGATGTTGA#TCACCAACTGATGTCAAACATAAAAACCCCCACATCAGTCTGATAC#.....((((((((((((((...#.)))))))))))))).	3806	3852	1	-21.8	0	0.0561052	0.632	0.456345	0.158446	-13.6656	14	16	14	3UTR	MIRT731893	0	1
hsa-miR-21-5p	NM_006526	ZNF217	TAGCTTATCAGACTGATGTTGA#TTAGCTCCTGTGTTACAAGGGAGAACTCATTTGAGATCAGTCTGTTGGCA#..(((...(((((((((.((((#.)))).)))))))))..))).	5066	5116	1	-19.4	0	0.000368317	0.588	2.38527	2.76517	-10.7153	16	21	9	3UTR	MIRT030903	0	1
hsa-miR-21-5p	NM_006544	EXOC5	TAGCTTATCAGACTGATGTTGA#TAACGTTAAATAGATCCTTTAGTTTGATAGGTTC#.(((((((((((((((......#.))))))))))))))).	6048	6082	1	-17.4	1	0.0065558	0.691	1.18116	1.5575	-3.79332	15	17	15	3UTR	MIRT031031	0	0
hsa-miR-21-5p	NM_012063	DNM1L	TAGCTTATCAGACTGATGTTGA#TCACCAACTGATGTCAAACATAAAAACCCCCACATCAGTCTGATAC#.....((((((((((((((...#.)))))))))))))).	3839	3885	1	-21.8	0	0.0561052	0.632	0.456345	0.158446	-13.6656	14	16	14	3UTR	MIRT731893	0	1
hsa-miR-21-5p	NM_012137	DDAH1	TAGCTTATCAGACTGATGTTGA#GCCAGTATATTCTGAAGAATGTCTTCTTGATCAGTCAGATAAGCTT#.((((((((.(((((((...((#.))...))))))).)))))))).	1291	1337	1	-21.6	1	0.0278875	0.735	0.149734	0.319571	-5.03583	17	23	8	3UTR	MIRT030838	0	1
hsa-miR-21-5p	NM_013390	CEMIP2	TAGCTTATCAGACTGATGTTGA#CAGCAAAAGTCTGAGGCTGT#(((((..(((((((..(((((.#)))))..)))))))))))).	5010	5030	1	-20.8	0	2.37372e-05	0.588	3.02971	3.65658	-8.35072	17	20	12	3UTR	MIRT030825	0	0
hsa-miR-21-5p	NM_001321623	FAM126B	TAGCTTATCAGACTGATGTTGA#TCAGTATCAGTCTGCAATGCA#..((....((((((((((((((#))))))))))))))....)).	9349	9370	1	-19.9	0	0.000510048	0.735	0	0	-14.8343	16	21	14	3UTR	MIRT031036	1	0
hsa-miR-21-5p	NM_001330655	DDAH1	TAGCTTATCAGACTGATGTTGA#GCCAGTATATTCTGAAGAATGTCTTCTTGATCAGTCAGATAAGCTT#.((((((((.(((((((...((#.))...))))))).)))))))).	1000	1046	1	-21.6	1	0.0278875	0.735	0	0	-5.03583	17	23	8	3UTR	MIRT030838	0	1
hsa-miR-21-5p	NM_001330785	SOX5	TAGCTTATCAGACTGATGTTGA#CAATATCAGTTCTGATGT#.....((((((((((((((((.#)))))))))).)))))).	4641	4659	1	-19.7	0	0.000321063	0.676	0	0	-13.6656	16	18	10	3UTR	MIRT000960	1	1
hsa-miR-21-5p	NM_001351169	NT5C2	TAGCTTATCAGACTGATGTTGA#TCAAGTGGGTTTAGATTTGGTGACATCAGTTTGATATTCTC#.((..(((((((((((((((..#.)))))))))))))))..)).	3456	3497	1	-21.8	0	0.0499219	0.701	0	0	-10.9444	17	21	15	3UTR	MIRT031022	0	0
hsa-miR-21-5p	NM_001351172	NT5C2	TAGCTTATCAGACTGATGTTGA#TCAAGTGGGTTTAGATTTGGTGACATCAGTTTGATATTCTC#.((..(((((((((((((((..#.)))))))))))))))..)).	3480	3521	1	-21.8	0	0.0499219	0.701	0	0	-10.9444	17	21	15	3UTR	MIRT031022	0	0
hsa-miR-21-5p	NM_001351174	NT5C2	TAGCTTATCAGACTGATGTTGA#TCAAGTGGGTTTAGATTTGGTGACATCAGTTTGATATTCTC#.((..(((((((((((((((..#.)))))))))))))))..)).	3681	3722	1	-21.8	0	0.02539	0.706	0	0	-10.9444	17	21	15	3UTR	MIRT031022	0	0
hsa-miR-21-5p	NM_001362971	PHF20L1	TAGCTTATCAGACTGATGTTGA#TCAACGTACAGTTTGATCCTGAGTA#..((((((((((((((((((((#))))))).)))))))))...)))).	4129	4154	1	-20.5	1	0.00475748	0.588	0	0	-4.957	20	25	9	3UTR	MIRT031038	0	0
hsa-miR-21-5p	NM_001371783	LONRF2	TAGCTTATCAGACTGATGTTGA#CAGCTTCAGTTTGCTACCAATTAAGCTAA#(((((((.((((((((.((((.#)))).))))))))........))))))).	5130	5159	1	-19.5	1	0.0077264	0.529	0	0	-6.25121	19	29	8	3UTR	MIRT030776	0	0
hsa-miR-21-5p	NM_000916	OXTR	TAGCTTATCAGACTGATGTTGA#CAGAAATTGATAAGCTAG#(((((((((((.(((.......#)))...))))))))))).	2873	2891	1	-15.8	1	0.00106021	0.662	0	0	-7.51743	14	18	11	3UTR	MIRT733614	0	0
hsa-miR-21-5p	NM_000930	PLAT	TAGCTTATCAGACTGATGTTGA#GACAGGAATGCTTGGTCTGATGGGCTAA#((((((((((((((((.((...#.)))))))))))))))))).	2705	2733	1	-22.8	1	0.000100379	0.544	0	0	-3.93757	18	20	18	3UTR	MIRT005953	0	0
hsa-miR-21-5p	NM_001001396	ATP2B4	TAGCTTATCAGACTGATGTTGA#GACATCAGTTTGAA#.......(((((((((((((..#))))))))))))).	4635	4649	1	-18.3	0	0.000318577	0.574	0	0	-17.1102	13	14	13	3UTR	MIRT030786	0	1
hsa-miR-21-5p	NM_001008938	CKAP5	TAGCTTATCAGACTGATGTTGA#TCAGTTTGTGAGCTC#.((((((.((((((((......#)))))))))))))).	6566	6581	1	-17.1	1	0.00825576	0.588	0	0	-6.10696	14	15	14	3UTR	MIRT030873	0	0
hsa-miR-21-5p	NM_001032293	ZNF207	TAGCTTATCAGACTGATGTTGA#TCTGTATAGGTCTGATGGGCA#..((((((((((((.(((..((#))..))).)))))))))))).	4253	4274	1	-19.4	1	0.000606671	0.647	0	0	-5.69245	17	21	12	3UTR	MIRT030929	1	0
hsa-miR-21-5p	NM_001077199	SREK1	TAGCTTATCAGACTGATGTTGA#TCATAAGATGGTGCATCAGTTCATAAGCTAG#((((((((..(((((((((...#.))))))))).)))))))).	4710	4741	1	-20.5	1	0.00286274	0.691	0	0	-6.23647	17	20	9	3UTR	MIRT030834	0	0
hsa-miR-21-5p	NM_001131010	SATB1	TAGCTTATCAGACTGATGTTGA#TCAGGCCCTGATGAGCTT#.((((((((((.((((......#))))...)))))))))).	4486	4504	1	-17.9	1	7.76871e-05	0.5	5.25348	5.87102	-7.14013	14	18	10	3UTR	MIRT052948	1	1
hsa-miR-21-5p	NM_001134373	NT5C2	TAGCTTATCAGACTGATGTTGA#TCAAGTGGGTTTAGATTTGGTGACATCAGTTTGATATTCTC#.((..(((((((((((((((..#.)))))))))))))))..)).	3312	3353	1	-21.8	0	0.0499219	0.701	0	0	-10.9444	17	21	15	3UTR	MIRT031022	0	0
hsa-miR-21-5p	NM_001134445	DDAH1	TAGCTTATCAGACTGATGTTGA#GCCAGTATATTCTGAAGAATGTCTTCTTGATCAGTCAGATAAGCTT#.((((((((.(((((((...((#.))...))))))).)))))))).	1207	1253	1	-21.6	1	0.0278875	0.735	0	0	-5.03583	17	23	8	3UTR	MIRT030838	0	1
hsa-miR-21-5p	NM_001135820	CEMIP2	TAGCTTATCAGACTGATGTTGA#CAGCAAAAGTCTGAGGCTGT#(((((..(((((((..(((((.#)))))..)))))))))))).	4821	4841	1	-20.8	0	2.37372e-05	0.588	3.02971	3.65658	-8.35072	17	20	12	3UTR	MIRT030825	0	0
hsa-miR-21-5p	NM_001164232	DDHD2	TAGCTTATCAGACTGATGTTGA#TAGCTGTATATTCCCAGGATGATAAGCTT#.(((((((((..(((.......#.)))..))))))))).	4230	4259	1	-18.1	1	0.000440274	0.691	-0.0928033	-0.0216434	-10.198	12	16	9	3UTR	MIRT030682	0	0
hsa-miR-21-5p	NM_001164623	AGO2	TAGCTTATCAGACTGATGTTGA#GGCATTAGTCTCTTCTGGCTGT#(((((....(((((((((((..#))))))))))).....))))).	4528	4550	1	-18.3	0	0.00202727	0.706	0.115522	-0.154353	-10.7522	16	22	11	3UTR	MIRT031016	1	0
hsa-miR-21-5p	NM_001185075	FMR1	TAGCTTATCAGACTGATGTTGA#ACATCATCTGTAAGCTGT#(((((((.((((.((((((...#))))))))))))))))).	3478	3496	1	-18.6	1	0.00536493	0.676	5.89779	5.04486	-7.54034	17	18	17	3UTR	MIRT030988	0	0
hsa-miR-21-5p	NM_001185076	FMR1	TAGCTTATCAGACTGATGTTGA#ACATCATCTGTAAGCTGT#(((((((.((((.((((((...#))))))))))))))))).	3686	3704	1	-18.6	1	0.00536493	0.676	5.89779	5.04486	-7.54034	17	18	17	3UTR	MIRT030988	0	0
hsa-miR-21-5p	NM_001185082	FMR1	TAGCTTATCAGACTGATGTTGA#ACATCATCTGTAAGCTGT#(((((((.((((.((((((...#))))))))))))))))).	3611	3629	1	-18.6	1	0.00536493	0.676	5.24021	5.35581	-7.54034	17	18	17	3UTR	MIRT030988	0	0
hsa-miR-21-5p	NM_001190987	SRSF11	TAGCTTATCAGACTGATGTTGA#TCTACATCAGTGAAAGCTAT#((((((.((..((((((((.((#)).)))))))))))))))).	2317	2337	1	-16.9	0	0.0259202	0.676	0	0	-9.54854	18	20	16	3UTR	MIRT030735	0	0
hsa-miR-21-5p	NM_001195470	SATB1	TAGCTTATCAGACTGATGTTGA#TCAGGCCCTGATGAGCTT#.((((((((((.((((......#))))...)))))))))).	6123	6141	1	-17.9	1	7.76871e-05	0.5	5.00461	5.44398	-7.14013	14	18	10	3UTR	MIRT052948	1	1
hsa-miR-21-5p	NM_001256090	ATF2	TAGCTTATCAGACTGATGTTGA#TTAGCAAAACTTTCATTGTAAATCAGTCTGTACTGAGCA#..(((((.(((((((((.....#.)))))))))...))))).	3979	4018	1	-19.3	0	0.000308206	0.75	0	0	-7.27064	14	19	9	3UTR	MIRT031029	0	0
hsa-miR-21-5p	NM_001256091	ATF2	TAGCTTATCAGACTGATGTTGA#TTAGCAAAACTTTCATTGTAAATCAGTCTGTACTGAGCA#..(((((.(((((((((.....#.)))))))))...))))).	3904	3943	1	-19.3	0	0.000308206	0.75	0	0	-7.27064	14	19	9	3UTR	MIRT031029	0	0
hsa-miR-21-5p	NM_001256092	ATF2	TAGCTTATCAGACTGATGTTGA#TTAGCAAAACTTTCATTGTAAATCAGTCTGTACTGAGCA#..(((((.(((((((((.....#.)))))))))...))))).	3847	3886	1	-19.3	0	0.000308206	0.75	0	0	-7.27064	14	19	9	3UTR	MIRT031029	0	0
hsa-miR-219a-2-3p	NM_001259	CDK6	AGAATTGTGGCTGGACATCTGT#ACGGGTGTCTTCTGTGCATAAATAAGTACAACACAATTCTC#(((((((((...((((((((((#)))))))))).....................))))))))).	7879	7920	1	-20.6	1	0.00111354	0.588	0	0	-11.3517	19	41	10	3UTR	MIRT562525	0	0
hsa-miR-219a-2-3p	NM_001287441	JADE1	AGAATTGTGGCTGGACATCTGT#GCGGATTCCGGCCCTGGAAGAGGCAGGATCCTGGAGCAGTTTTG#(((((((((((((((.((((((#)))))))))))))......................)))))))).	3018	3062	1	-21.2	1	0.000200597	0.412	0	0	-4.17062	21	44	13	3UTR	MIRT535297	0	0
hsa-miR-219a-2-3p	NM_001300927	PGPEP1	AGAATTGTGGCTGGACATCTGT#GTTCAGCCACATCTT#(((..(((((((((((......#)))))))))))))).	2057	2072	1	-20.2	0	0.00155931	0.485	-0.488256	-0.092833	-11.0886	14	15	14	3UTR	MIRT680573	0	0
hsa-miR-219a-2-3p	NM_001317122	AGO1	AGAATTGTGGCTGGACATCTGT#AGGTGTCCAGTAAACACAGG#....((((((((((((((((..#)))))))))))...))))).	8044	8064	1	-21.2	0	0.00165109	0.515	0	0	-9.54656	16	20	11	3UTR	MIRT609071	1	0
hsa-miR-219a-2-3p	NM_001317123	AGO1	AGAATTGTGGCTGGACATCTGT#AGGTGTCCAGTAAACACAGG#....((((((((((((((((..#)))))))))))...))))).	7949	7969	1	-21.2	0	0.00165109	0.515	0	0	-9.54656	16	20	11	3UTR	MIRT609071	1	0
hsa-miR-219a-2-3p	NM_031157	HNRNPA1	AGAATTGTGGCTGGACATCTGT#GCCTTTAAAGATCCAGGAGAGATGTTCAGCTACT#......((((((((((((((.(#.).)))))))))))))).	2663	2697	1	-23.3	0	0.0168543	0.559	0	0	-15.5666	15	18	14	3UTR	MIRT536808	0	0
hsa-miR-219a-2-3p	NM_100486	WAC	AGAATTGTGGCTGGACATCTGT#GTGTTCAGCTAGAAA#....((.(((((((((((....#))))))))))).)).	4132	4147	1	-16.6	0	0.00478506	0.588	4.16478	4.23863	-11.0902	13	15	11	3UTR	MIRT697707	0	0
hsa-miR-219a-2-3p	NM_178152	DCX	AGAATTGTGGCTGGACATCTGT#TGTCCAGCACCAATTCTG#(((((((..((((((((.....#))))))))..))))))).	1709	1727	1	-22.6	1	0.000120155	0.515	4.49286	4.01513	-7.3076	15	18	8	3UTR	MIRT733912	1	0
hsa-miR-219a-2-3p	NM_178152	DCX	AGAATTGTGGCTGGACATCTGT#CAGATGTCTGTAGCTACCAGAAACATTTTCGGTTCA#.((((((((((((((((((((.#)))))))))..)))))).............))))).	3015	3051	1	-21	1	0.00106814	0.588	0	0	-3.79332	20	36	9	3UTR	MIRT733912	1	0
hsa-miR-219a-2-3p	NM_178153	DCX	AGAATTGTGGCTGGACATCTGT#CAGATGTCTGTAGCTACCAGAAACATTTTCGGTTCA#.((((((((((((((((((((.#)))))))))..)))))).............))))).	3000	3036	1	-21	1	0.00106814	0.588	0	0	-3.79332	20	36	9	3UTR	MIRT733912	1	0
hsa-miR-219a-2-3p	NM_198274	SMYD1	AGAATTGTGGCTGGACATCTGT#GATGTCAATCATCACTCCCAGCCATTGATTTTG#(((((((((((((((((((...#)))))............)))))))).)))))).	3733	3766	1	-18.3	1	0.00542984	0.529	2.06339	2.09475	-3.93757	19	33	8	3UTR	MIRT444737	0	0
hsa-miR-219a-2-3p	NM_198834	ACACA	AGAATTGTGGCTGGACATCTGT#ACAGGTGTTCAGCACCTTCAGAAAAGGGCATAAAGTGGTGGGGGACAATTCTC#((((((((((((((((((((((#))))))))))))).).............................)))))))).	9378	9431	1	-23.7	1	0.000906364	0.529	0	0	-3.93757	22	53	13	3UTR	MIRT693733	0	0
hsa-miR-219a-2-3p	NM_198834	ACACA	AGAATTGTGGCTGGACATCTGT#TGGACAAGCCACAGTTCTG#(((((((((((((..((.....#))..)).))))))))))).	9174	9193	1	-21.8	1	0.0003428	0.529	0	0	-5.52986	15	19	11	3UTR	MIRT693733	0	0
hsa-miR-219a-2-3p	NM_198836	ACACA	AGAATTGTGGCTGGACATCTGT#ACAGGTGTTCAGCACCTTCAGAAAAGGGCATAAAGTGGTGGGGGACAATTCTC#((((((((((((((((((((((#))))))))))))).).............................)))))))).	8901	8954	1	-23.7	1	0.000906364	0.529	0	0	-3.93757	22	53	13	3UTR	MIRT693733	0	0
hsa-miR-219a-2-3p	NM_198836	ACACA	AGAATTGTGGCTGGACATCTGT#TGGACAAGCCACAGTTCTG#(((((((((((((..((.....#))..)).))))))))))).	8697	8716	1	-21.8	1	0.0003428	0.529	0	0	-5.52986	15	19	11	3UTR	MIRT693733	0	0
hsa-miR-219a-2-3p	NM_198837	ACACA	AGAATTGTGGCTGGACATCTGT#ACAGGTGTTCAGCACCTTCAGAAAAGGGCATAAAGTGGTGGGGGACAATTCTC#((((((((((((((((((((((#))))))))))))).).............................)))))))).	8991	9044	1	-23.7	1	0.000906364	0.529	0	0	-3.93757	22	53	13	3UTR	MIRT693733	0	0
hsa-miR-219a-2-3p	NM_198837	ACACA	AGAATTGTGGCTGGACATCTGT#TGGACAAGCCACAGTTCTG#(((((((((((((..((.....#))..)).))))))))))).	8787	8806	1	-21.8	1	0.0003428	0.529	0	0	-5.52986	15	19	11	3UTR	MIRT693733	0	0
hsa-miR-219a-2-3p	NM_198838	ACACA	AGAATTGTGGCTGGACATCTGT#ACAGGTGTTCAGCACCTTCAGAAAAGGGCATAAAGTGGTGGGGGACAATTCTC#((((((((((((((((((((((#))))))))))))).).............................)))))))).	9102	9155	1	-23.7	1	0.000906364	0.529	0	0	-3.93757	22	53	13	3UTR	MIRT693733	0	0
hsa-miR-219a-2-3p	NM_198838	ACACA	AGAATTGTGGCTGGACATCTGT#TGGACAAGCCACAGTTCTG#(((((((((((((..((.....#))..)).))))))))))).	8898	8917	1	-21.8	1	0.0003428	0.529	0	0	-5.52986	15	19	11	3UTR	MIRT693733	0	0
hsa-miR-219a-2-3p	XM_011530879	DCX	AGAATTGTGGCTGGACATCTGT#CAGATGTCTGTAGCTACCAGAAACATTTTCGGTTCA#.((((((((((((((((((((.#)))))))))..)))))).............))))).	2933	2969	1	-21	1	0.00106814	0.588	0	0	-3.79332	20	36	9	3UTR	MIRT733912	1	0
hsa-miR-219a-2-3p	NM_017929	PEX26	AGAATTGTGGCTGGACATCTGT#ACAGAGCCACAGCCACAGTG#...((((((((((....(((((#)))))....)))))))))).	16693	16713	1	-23.1	0	0.00118672	0.338	0	0	-8.33988	15	20	10	3UTR	MIRT489310	0	0
hsa-miR-219a-2-3p	NM_024900	JADE1	AGAATTGTGGCTGGACATCTGT#GCGGATTCCGGCCCTGGAAGAGGCAGGATCCTGGAGCAGTTTTG#(((((((((((((((.((((((#)))))))))))))......................)))))))).	3080	3124	1	-21.2	1	0.000200597	0.412	-0.067353	0.75622	-4.17062	21	44	13	3UTR	MIRT535297	0	0
hsa-miR-219a-2-3p	NM_002136	HNRNPA1	AGAATTGTGGCTGGACATCTGT#GCCTTTAAAGATCCAGGAGAGATGTTCAGCTACT#......((((((((((((((.(#.).)))))))))))))).	2507	2541	1	-23.3	0	0.0168543	0.559	0	0	-15.5666	15	18	14	3UTR	MIRT536808	0	0
hsa-miR-219a-2-3p	NM_012199	AGO1	AGAATTGTGGCTGGACATCTGT#AGGTGTCCAGTAAACACAGG#....((((((((((((((((..#)))))))))))...))))).	8044	8064	1	-21.2	0	0.00165109	0.515	0.908665	0.336377	-9.54656	16	20	11	3UTR	MIRT609071	1	0
hsa-miR-219a-2-3p	NM_001330364	SMYD1	AGAATTGTGGCTGGACATCTGT#GCAGGTGTCTCTGGGGCTGCTGGTCTC#(((...((((((((((((((((#))))))))))....))))))...))).	1952	1979	1	-21.8	0	2.13704e-06	0.426	0	0	-12.9896	19	27	10	3UTR	MIRT444737	0	0
hsa-miR-219a-2-3p	NM_001369370	DCX	AGAATTGTGGCTGGACATCTGT#CAGATGTCTGTAGCTACCAGAAACATTTTCGGTTCA#.((((((((((((((((((((.#)))))))))..)))))).............))))).	3091	3127	1	-21	1	0.00106814	0.588	0	0	-3.79332	20	36	9	3UTR	MIRT733912	1	0
hsa-miR-219a-2-3p	NM_001369372	DCX	AGAATTGTGGCTGGACATCTGT#CAGATGTCTGTAGCTACCAGAAACATTTTCGGTTCA#.((((((((((((((((((((.#)))))))))..)))))).............))))).	3003	3039	1	-21	1	0.00106814	0.588	0	0	-3.79332	20	36	9	3UTR	MIRT733912	1	0
hsa-miR-219a-2-3p	NM_001369373	DCX	AGAATTGTGGCTGGACATCTGT#CAGATGTCTGTAGCTACCAGAAACATTTTCGGTTCA#.((((((((((((((((((((.#)))))))))..)))))).............))))).	2905	2941	1	-21	1	0.00106814	0.588	0	0	-3.79332	20	36	9	3UTR	MIRT733912	1	0
hsa-miR-219a-2-3p	NM_001017963	HSP90AA1	AGAATTGTGGCTGGACATCTGT#TGTTCAGTACTCTACAATTCC#.((((((((((((((((.....#)))))))....))))))))).	2934	2955	1	-17.4	1	0.0278204	0.647	0	0	-3.79332	16	21	9	3UTR	MIRT493570	0	1
hsa-miR-219a-2-3p	NM_001127649	PEX26	AGAATTGTGGCTGGACATCTGT#ACAGAGCCACAGCCACAGTG#...((((((((((....(((((#)))))....)))))))))).	16941	16961	1	-23.1	0	0.00118672	0.338	0.72211	0.216559	-8.33988	15	20	10	3UTR	MIRT489310	0	0
hsa-miR-219a-2-3p	NM_001145306	CDK6	AGAATTGTGGCTGGACATCTGT#ACGGGTGTCTTCTGTGCATAAATAAGTACAACACAATTCTC#(((((((((...((((((((((#)))))))))).....................))))))))).	7888	7929	1	-20.6	1	0.00111354	0.588	0	0	-11.3517	19	41	10	3UTR	MIRT562525	0	0
hsa-miR-219a-2-3p	NM_001195553	DCX	AGAATTGTGGCTGGACATCTGT#CAGATGTCTGTAGCTACCAGAAACATTTTCGGTTCA#.((((((((((((((((((((.#)))))))))..)))))).............))))).	3018	3054	1	-21	1	0.00106814	0.588	0	0	-3.79332	20	36	9	3UTR	MIRT733912	1	0
hsa-miR-219a-2-3p	NM_001199319	PEX26	AGAATTGTGGCTGGACATCTGT#ACAGAGCCACAGCCACAGTG#...((((((((((....(((((#)))))....)))))))))).	16546	16566	1	-23.1	0	0.00118672	0.338	0.72211	0.216559	-8.33988	15	20	10	3UTR	MIRT489310	0	0
hsa-miR-22-3p	NM_001256792	BMPR1B	AAGCTGCCAGTTGAAGAACTGT#CGGTTTGCAGCTGGTAACTTG#(((.(((((((((..((((((.#)))))).))))))))).))).	3869	3890	1	-20.7	0	0.00168281	0.603	3.57491	4.68207	-8.56189	18	21	9	3UTR	MIRT438479	0	0
hsa-miR-22-3p	NM_001256793	BMPR1B	AAGCTGCCAGTTGAAGAACTGT#CGGTTTGCAGCTGGTAACTTG#(((.(((((((((..((((((.#)))))).))))))))).))).	3420	3441	1	-20.7	0	0.00168281	0.603	1.44072	0.528958	-8.56189	18	21	9	3UTR	MIRT438479	0	0
hsa-miR-22-3p	NM_001256794	BMPR1B	AAGCTGCCAGTTGAAGAACTGT#CGGTTTGCAGCTGGTAACTTG#(((.(((((((((..((((((.#)))))).))))))))).))).	3461	3482	1	-20.7	0	0.00168281	0.603	1.51682	0.504832	-8.56189	18	21	9	3UTR	MIRT438479	0	0
hsa-miR-22-3p	NM_001259	CDK6	AAGCTGCCAGTTGAAGAACTGT#GTTTGGTTCTGGCGGCTC#.(((((((((.....((((...#))))....))))))))).	4390	4408	1	-19.5	1	6.11132e-05	0.485	0	0	-12.8463	13	18	9	3UTR	MIRT030654	0	0
hsa-miR-22-3p	NM_001270439	ARPC5	AAGCTGCCAGTTGAAGAACTGT#CAGTTTCCTAGCTCATTGCTAGTCAGGAAATGATATTTATAAAAAATATGAGAGACTGGCAGCTA#.(((((((((((..........#.))))))))))).	970	1035	1	-20.5	1	0.0103494	0.691	0	0	-6.90779	11	13	11	3UTR	MIRT006195	1	1
hsa-miR-22-3p	NM_001270439	ARPC5	AAGCTGCCAGTTGAAGAACTGT#GTTCTTCAGGGTAGTTG#.(((((((..(((((((((...#)))))))))))))))).	1525	1542	1	-20	1	0.00463045	0.574	0	0	-6.09222	16	17	16	3UTR	MIRT006195	1	1
hsa-miR-22-3p	NM_001278211	LRRC20	AAGCTGCCAGTTGAAGAACTGT#CAGGCCTTTGAAGGGGCAGCTTC#((((((((..((((((..(((.#)))..))))))...)))))))).	2964	2987	1	-20.9	1	8.024e-06	0.441	0	0	-6.23647	17	23	8	3UTR	MIRT722900	0	0
hsa-miR-22-3p	NM_001278212	LRRC20	AAGCTGCCAGTTGAAGAACTGT#CAGGCCTTTGAAGGGGCAGCTTC#((((((((..((((((..(((.#)))..))))))...)))))))).	2909	2932	1	-20.9	1	8.024e-06	0.441	0	0	-6.23647	17	23	8	3UTR	MIRT722900	0	0
hsa-miR-22-3p	NM_001278214	LRRC20	AAGCTGCCAGTTGAAGAACTGT#CAGGCCTTTGAAGGGGCAGCTTC#((((((((..((((((..(((.#)))..))))))...)))))))).	2764	2787	1	-20.9	1	8.024e-06	0.441	0	0	-6.23647	17	23	8	3UTR	MIRT722900	0	0
hsa-miR-22-3p	NM_001288705	CSF1R	AAGCTGCCAGTTGAAGAACTGT#CAAGTGGCAGCTA#.((((((((.(((.........#))).)))))))).	3634	3647	1	-19.7	1	0.000194943	0.456	0	0	-6.86117	11	13	8	3UTR	MIRT438232	1	1
hsa-miR-22-3p	NM_001300894	C5orf24	AAGCTGCCAGTTGAAGAACTGT#CAGTTATAACATTCTGGCAGCTA#.(((((((((.((...(((((.#)))))....))..))))))))).	864	887	1	-22.2	1	0.00174059	0.662	2.43063	4.43738	-8.44344	16	23	9	3UTR	MIRT030656	1	1
hsa-miR-22-3p	NM_001300894	C5orf24	AAGCTGCCAGTTGAAGAACTGT#GTTCAGCAGTTGGCTGCTTA#((((.((((((((..((((...#))))..)))))))).)))).	1052	1072	1	-19.2	0	1.13878e-05	0.618	3.55434	5.26793	-9.6489	16	20	8	3UTR	MIRT030656	1	1
hsa-miR-22-3p	NM_001313893	HMGB1	AAGCTGCCAGTTGAAGAACTGT#TTCTTTAACTCCCATTACCATGTAATGGCAGTTA#.(((((((((((((((((....#))))))))))................))))))).	2421	2455	1	-18.3	1	0.00057305	0.647	1.32891	0.911852	-3.79332	17	34	10	3UTR	MIRT007157	0	0
hsa-miR-22-3p	NM_001313893	HMGB1	AAGCTGCCAGTTGAAGAACTGT#TAGTTTTTTCATCTTCAGTTGTCTCTGATGCAGCTTA#(((((((((((((((((.....#.))))))))))........))))))).	1893	1930	1	-17.6	1	0.00790235	0.662	1.31988	2.00217	-3.93757	17	27	10	3UTR	MIRT007157	0	0
hsa-miR-22-3p	NM_001317399	KCTD10	AAGCTGCCAGTTGAAGAACTGT#TAGTGTTTCTGGCAGCTC#.(((((((((.......((((.#))))....))))))))).	3140	3158	1	-18.6	1	0.000362486	0.544	0.520616	0.474873	-13.0794	13	18	9	3UTR	MIRT474969	1	0
hsa-miR-22-3p	NM_001320415	MAX	AAGCTGCCAGTTGAAGAACTGT#ACAGGAATTTTTAAACCAAAACACCCCAACTTGGCAGCTTT#(((((((((((((.........#.))))).)))))))).	981	1022	1	-19.9	1	0.00782317	0.485	0	0	-5.76291	13	16	8	3UTR	MIRT030633	1	1
hsa-miR-22-3p	NM_031954	KCTD10	AAGCTGCCAGTTGAAGAACTGT#ACAGTTTTTTACAAATTGGAACAGCTTT#((((((((((((((((((((((#)))))))))))...)))))..)))))).	3506	3534	1	-20.6	1	0.00111848	0.691	0	0	-3.93757	22	28	11	3UTR	MIRT474969	1	0
hsa-miR-22-3p	NM_032199	ARID5B	AAGCTGCCAGTTGAAGAACTGT#CAGAGAATCATAAAAACAAAAACCTCACTGGCAGCA#..((((((((.(((........#.))))))))))).	4606	4642	1	-19.3	1	0.00140458	0.574	1.1068	0.820009	-8.75027	11	13	11	3UTR	MIRT030642	0	0
hsa-miR-22-3p	NM_032682	FOXP1	AAGCTGCCAGTTGAAGAACTGT#GCTGGTTGTTCACGCTGGTAGTA#..(((((((((((((.((((((#)).)))).)))).))))))))).	7062	7085	1	-22.2	1	0.000673592	0.643	0	0	-5.19005	19	23	9	3UTR	MIRT030641	1	0
hsa-miR-22-3p	NM_133473	ZNF431	AAGCTGCCAGTTGAAGAACTGT#CAGTTTTTCTCTTGTGGTGGCA#..(((((((...(((((((((.#))))))))).....))))))).	13503	13525	1	-21	1	0.000355364	0.647	0	0	-12.3711	16	22	9	3UTR	MIRT763957	0	0
hsa-miR-22-3p	NM_144597	C15orf40	AAGCTGCCAGTTGAAGAACTGT#ATAGTTCTTTAGCTGTAATGCAGA#...(((((((((((((((((((#)))))))))))))))....)))).	5359	5383	1	-23.3	0	0.00398887	0.603	0	0	-6.51454	19	24	15	3UTR	MIRT518132	0	0
hsa-miR-22-3p	NM_145112	MAX	AAGCTGCCAGTTGAAGAACTGT#ACAGGAATTTTTAAACCAAAACACCCCAACTTGGCAGCTTT#(((((((((((((.........#.))))).)))))))).	869	910	1	-19.9	1	0.00782317	0.485	5.38434	5.62587	-5.76291	13	16	8	3UTR	MIRT030633	1	1
hsa-miR-22-3p	NM_145113	MAX	AAGCTGCCAGTTGAAGAACTGT#ACAGGAATTTTTAAACCAAAACACCCCAACTTGGCAGCTTT#(((((((((((((.........#.))))).)))))))).	997	1038	1	-19.9	1	0.00782317	0.485	0	0	-5.76291	13	16	8	3UTR	MIRT030633	1	1
hsa-miR-22-3p	NM_145259	ACVR1C	AAGCTGCCAGTTGAAGAACTGT#AGCTGGCAGTTG#.(((((((((((..........#))))))))))).	5428	5440	1	-18	1	0.00175862	0.691	0	0	-6.90779	11	12	11	3UTR	MIRT005779	0	0
hsa-miR-22-3p	NM_152409	C5orf24	AAGCTGCCAGTTGAAGAACTGT#CTGGCAGCTA#.(((((((((............#))))))))).	2719	2729	1	-17.6	1	0.00174059	0.662	4.34254	1.68527	-13.0794	9	10	9	3UTR	MIRT030656	1	1
hsa-miR-22-3p	NM_152409	C5orf24	AAGCTGCCAGTTGAAGAACTGT#GTTCAGCAGTTGGCTGCTTA#((((.((((((((..((((...#))))..)))))))).)))).	2894	2914	1	-19.2	0	1.13878e-05	0.618	1.28257	0.847462	-9.6489	16	20	8	3UTR	MIRT030656	1	1
hsa-miR-22-3p	NM_198336	INSIG1	AAGCTGCCAGTTGAAGAACTGT#CAGGTGGCAGCTTC#(((((((((.(((.........#))).))))))))).	818	832	1	-19.4	1	0.000147345	0.5	0.889193	0.61663	-7.00542	12	14	9	3UTR	MIRT258110	0	0
hsa-miR-22-3p	NM_198337	INSIG1	AAGCTGCCAGTTGAAGAACTGT#GCCCAGGCTACGTGGGTTCAGGCAGGTGGCAGCTTC#(((((((((.(((..(((((..#.)))))...))).))))))))).	889	925	1	-23.6	1	0.000147345	0.5	0.721646	0.955912	-6.77237	17	23	9	3UTR	MIRT258110	0	0
hsa-miR-22-3p	NM_198830	ACLY	AAGCTGCCAGTTGAAGAACTGT#CAGCTGGCAGTG#..(((((((((((.........#))))))))))).	3438	3450	1	-19.8	1	0.00131666	0.471	0	0	-6.78234	11	12	11	3UTR	MIRT734651	1	0
hsa-miR-22-3p	NM_199359	TPD52L2	AAGCTGCCAGTTGAAGAACTGT#CAGTGTACAAAACCTGCTTCTCTTCTCAACCGTGGCAGCTC#.((((((((((((.((((....#.))))))))..)))))))).	1485	1526	1	-20.7	1	0.000234765	0.426	0	0	-4.65016	16	20	8	3UTR	MIRT465391	0	0
hsa-miR-22-3p	NM_199360	TPD52L2	AAGCTGCCAGTTGAAGAACTGT#CAGTGTACAAAACCTGCTTCTCTTCTCAACCGTGGCAGCTC#.((((((((((((.((((....#.))))))))..)))))))).	1614	1655	1	-20.7	1	0.000234765	0.426	0	0	-4.65016	16	20	8	3UTR	MIRT465391	0	0
hsa-miR-22-3p	NM_199361	TPD52L2	AAGCTGCCAGTTGAAGAACTGT#CAGTGTACAAAACCTGCTTCTCTTCTCAACCGTGGCAGCTC#.((((((((((((.((((....#.))))))))..)))))))).	1554	1595	1	-20.7	1	0.000234765	0.426	0	0	-4.65016	16	20	8	3UTR	MIRT465391	0	0
hsa-miR-22-3p	NM_199362	TPD52L2	AAGCTGCCAGTTGAAGAACTGT#CAGTGTACAAAACCTGCTTCTCTTCTCAACCGTGGCAGCTC#.((((((((((((.((((....#.))))))))..)))))))).	1587	1628	1	-20.7	1	0.000234765	0.426	0	0	-4.65016	16	20	8	3UTR	MIRT465391	0	0
hsa-miR-22-3p	NM_199363	TPD52L2	AAGCTGCCAGTTGAAGAACTGT#CAGTGTACAAAACCTGCTTCTCTTCTCAACCGTGGCAGCTC#.((((((((((((.((((....#.))))))))..)))))))).	1527	1568	1	-20.7	1	0.000234765	0.426	0	0	-4.65016	16	20	8	3UTR	MIRT465391	0	0
hsa-miR-22-3p	NM_207119	LRRC20	AAGCTGCCAGTTGAAGAACTGT#CAGGCCTTTGAAGGGGCAGCTTC#((((((((..((((((..(((.#)))..))))))...)))))))).	2899	2922	1	-20.9	1	8.024e-06	0.441	0	0	-6.23647	17	23	8	3UTR	MIRT722900	0	0
hsa-miR-22-3p	XM_005271889	C5orf24	AAGCTGCCAGTTGAAGAACTGT#GTTCAGCAGTTGGCTGCTTA#((((.((((((((..((((...#))))..)))))))).)))).	3730	3750	1	-19.2	0	1.13878e-05	0.618	0	0	-9.6489	16	20	8	3UTR	MIRT030656	1	1
hsa-miR-22-3p	XM_011524010	CTC1	AAGCTGCCAGTTGAAGAACTGT#ATAGTTCTTTGGGTTTGGTGGCTC#.(((((((((((((((((((((#))))))))))))..))))))))).	5899	5923	1	-22.1	1	0.000415577	0.721	0	0	-3.79332	21	24	12	3UTR	MIRT524308	0	0
hsa-miR-22-3p	XM_011530242	PPARA	AAGCTGCCAGTTGAAGAACTGT#GCGGATCGAGAGAGGGGGTAGAGTCTTCTTCAAATGGCAGTTTT#(((((((((.((((((((....#.)))))))).))))))))).	2912	2956	1	-22.5	1	0.0426483	0.574	0	0	-5.18008	17	20	9	3UTR	MIRT002473	0	1
hsa-miR-22-3p	XM_024446222	CLPTM1L	AAGCTGCCAGTTGAAGAACTGT#AGTTCCCATCACGTCAGATTTGGAGCTGGTAGCG#..((((((((((..(((.(((.#.))).)))..)))))))))).	1334	1368	1	-21	1	6.78715e-05	0.456	0	0	-7.10297	16	21	10	3UTR	MIRT050451	0	0
hsa-miR-22-3p	NM_015188	TBC1D12	AAGCTGCCAGTTGAAGAACTGT#ACAGTACTGGCAGCTA#.((((((((((......(((((#))))))))))))))).	5377	5393	1	-21.9	1	0.00150147	0.603	0	0	-10.2546	15	16	15	3UTR	MIRT030637	1	0
hsa-miR-22-3p	NM_015595	ARHGEF26	AAGCTGCCAGTTGAAGAACTGT#GGGGGAAATGATTTTTACTGGCAGCTA#.(((((((((.((((((.....#.))))))))))))))).	4257	4284	1	-20.8	1	0.212713	0.603	0	0	-6.6181	15	17	15	3UTR	MIRT763955	1	1
hsa-miR-22-3p	NM_015640	SERBP1	AAGCTGCCAGTTGAAGAACTGT#AGTTAATAGTAAGTGGCAGCTTC#(((((((((.(((...((((..#)))).....))).))))))))).	4693	4716	1	-19.6	1	0.000661668	0.603	1.17556	1.41073	-7.00542	16	23	9	3UTR	MIRT505736	0	0
hsa-miR-22-3p	NM_017628	TET2	AAGCTGCCAGTTGAAGAACTGT#TCTTGAGTCTGGCAGCA#..((((((((((.((((.....#)))).)).)))))))).	3903	3920	1	-21.6	1	0.00195219	0.662	1.31189	0.769476	-6.24613	14	17	8	3UTR	MIRT053224	1	1
hsa-miR-22-3p	NM_022754	SFXN1	AAGCTGCCAGTTGAAGAACTGT#GACTGGCAGCTTT#((((((((((((..........#)))))))))))).	3955	3968	1	-20.7	1	0.00561116	0.603	0.931821	0.88537	-7.05204	12	13	12	3UTR	MIRT050470	0	1
hsa-miR-22-3p	NM_002382	MAX	AAGCTGCCAGTTGAAGAACTGT#ACAGGAATTTTTAAACCAAAACACCCCAACTTGGCAGCTTT#(((((((((((((.........#.))))).)))))))).	896	937	1	-19.9	1	0.00782317	0.485	0	0	-5.76291	13	16	8	3UTR	MIRT030633	1	1
hsa-miR-22-3p	NM_002868	RAB5B	AAGCTGCCAGTTGAAGAACTGT#GCTTTCCAAAGTCTTCTAGAAATGAAGTTCTTTCTCTGTGCAGCTTT#((((((((((..((((((((..#.))))))))..))).))))))).	2857	2904	1	-24.6	1	0.0145971	0.559	0	0	-10.1092	18	23	8	3UTR	MIRT030657	1	1
hsa-miR-22-3p	NM_002895	RBL1	AAGCTGCCAGTTGAAGAACTGT#TAGTTCTCAAAATAGGCAGCTG#.(((((((..(((.(((((((.#))))))))))....))))))).	4311	4333	1	-22.2	1	0.00547452	0.647	3.85616	3.53065	-6.94906	17	22	10	3UTR	MIRT572719	0	0
hsa-miR-22-3p	NM_003840	TNFRSF10D	AAGCTGCCAGTTGAAGAACTGT#CAGTTCTCCCTCCTGCGCCCTGAGACTGGACCAGGGTTTGATGGCTGGCAGCTTC#((((((((((((...(((((.(#.).)))))...)))))))))))).	2201	2256	1	-24.6	1	0.000540362	0.471	0.0386488	-0.0438684	-6.81899	18	24	12	3UTR	MIRT530326	0	1
hsa-miR-22-3p	NM_004995	MMP14	AAGCTGCCAGTTGAAGAACTGT#CAATTGGCAGCC#..(((((((((((.........#))))))))))).	2437	2449	1	-19.4	1	0.0021671	0.485	0.767717	0.826582	-6.78234	11	12	11	3UTR	MIRT732074	0	0
hsa-miR-22-3p	NM_005036	PPARA	AAGCTGCCAGTTGAAGAACTGT#AGAGTCTTCTTCAAATGGCAGTTTT#(((((((((.((((((((....#.)))))))).))))))))).	3122	3147	1	-22.5	1	0.0426483	0.574	0	0	-5.18008	17	20	9	3UTR	MIRT002473	0	1
hsa-miR-22-3p	NM_005063	SCD	AAGCTGCCAGTTGAAGAACTGT#CAGTGCTCTCAGCTGGCAGTG#..((((((((((((((.((((.#)))).)).)))))))))))).	3388	3409	1	-26.1	1	9.39729e-05	0.441	0.293926	0.0985472	-4.957	18	21	12	3UTR	MIRT110212	0	0
hsa-miR-22-3p	NM_005717	ARPC5	AAGCTGCCAGTTGAAGAACTGT#CAGTTTCCTAGCTCATTGCTAGTCAGGAAATGATATTTATAAAAAATATGAGAGACTGGCAGCTA#.(((((((((((..........#.))))))))))).	961	1026	1	-20.5	1	0.0103494	0.691	0	0	-6.90779	11	13	11	3UTR	MIRT006195	1	1
hsa-miR-22-3p	NM_005717	ARPC5	AAGCTGCCAGTTGAAGAACTGT#GTTCTTCAGGGTAGTTG#.(((((((..(((((((((...#)))))))))))))))).	1516	1533	1	-20	1	0.00463045	0.574	0	0	-6.09222	16	17	16	3UTR	MIRT006195	1	1
hsa-miR-22-3p	NM_012382	TTC33	AAGCTGCCAGTTGAAGAACTGT#GCAGGTCTGTCTAATTCTAAGTTCAATATCTGGTGGCTA#.(((((((((.....(((((..#.))))).....))))))))).	4522	4561	1	-20	1	0.0123007	0.618	0.575283	1.06585	-12.8463	14	21	9	3UTR	MIRT718160	0	0
hsa-miR-22-3p	NM_001328100	ESR1	AAGCTGCCAGTTGAAGAACTGT#TTTTCGGCTAACACTGGCAGTA#..(((((((((((((((.....#))))))......))))))))).	2750	2772	1	-17.7	1	0.00132978	0.691	0	0	-4.957	15	22	9	3UTR	MIRT002474	1	1
hsa-miR-22-3p	NM_001330251	HNRNPA3	AAGCTGCCAGTTGAAGAACTGT#ACAGGACTTCAGCAGCC#..(((((....(((((..((((#))))..)))))))))).	3407	3424	1	-17.7	0	0.0182298	0.588	0	0	-12.3943	14	17	10	3UTR	MIRT725426	1	0
hsa-miR-22-3p	NM_001349337	FOXP1	AAGCTGCCAGTTGAAGAACTGT#GCTGGTTGTTCACGCTGGTAGTA#..(((((((((((((.((((((#)).)))).)))).))))))))).	6453	6476	1	-22.2	1	0.000673592	0.643	0	0	-5.19005	19	23	9	3UTR	MIRT030641	1	0
hsa-miR-22-3p	NM_001349337	FOXP1	AAGCTGCCAGTTGAAGAACTGT#CTTCTCTGGCAGTTA#.(((((((((..((((......#)))).))))))))).	4339	4354	1	-19.7	1	0.0394271	0.603	0	0	-9.9649	13	15	9	3UTR	MIRT030641	1	0
hsa-miR-22-3p	NM_001349338	FOXP1	AAGCTGCCAGTTGAAGAACTGT#GCTGGTTGTTCACGCTGGTAGTA#..(((((((((((((.((((((#)).)))).)))).))))))))).	7151	7174	1	-22.2	1	0.000673592	0.643	0	0	-5.19005	19	23	9	3UTR	MIRT030641	1	0
hsa-miR-22-3p	NM_001349340	FOXP1	AAGCTGCCAGTTGAAGAACTGT#GCTGGTTGTTCACGCTGGTAGTA#..(((((((((((((.((((((#)).)))).)))).))))))))).	7056	7079	1	-22.2	1	0.000673592	0.643	0	0	-5.19005	19	23	9	3UTR	MIRT030641	1	0
hsa-miR-22-3p	NM_001349341	FOXP1	AAGCTGCCAGTTGAAGAACTGT#GCTGGTTGTTCACGCTGGTAGTA#..(((((((((((((.((((((#)).)))).)))).))))))))).	7148	7171	1	-22.2	1	0.000673592	0.643	0	0	-5.19005	19	23	9	3UTR	MIRT030641	1	0
hsa-miR-22-3p	NM_001349342	FOXP1	AAGCTGCCAGTTGAAGAACTGT#GCTGGTTGTTCACGCTGGTAGTA#..(((((((((((((.((((((#)).)))).)))).))))))))).	6474	6497	1	-22.2	1	0.000673592	0.643	0	0	-5.19005	19	23	9	3UTR	MIRT030641	1	0
hsa-miR-22-3p	NM_001349342	FOXP1	AAGCTGCCAGTTGAAGAACTGT#CTTCTCTGGCAGTTA#.(((((((((..((((......#)))).))))))))).	4360	4375	1	-19.7	1	0.0394271	0.603	0	0	-9.9649	13	15	9	3UTR	MIRT030641	1	0
hsa-miR-22-3p	NM_001349343	FOXP1	AAGCTGCCAGTTGAAGAACTGT#GCTGGTTGTTCACGCTGGTAGTA#..(((((((((((((.((((((#)).)))).)))).))))))))).	6471	6494	1	-22.2	1	0.000673592	0.643	0	0	-5.19005	19	23	9	3UTR	MIRT030641	1	0
hsa-miR-22-3p	NM_001349343	FOXP1	AAGCTGCCAGTTGAAGAACTGT#CTTCTCTGGCAGTTA#.(((((((((..((((......#)))).))))))))).	4357	4372	1	-19.7	1	0.0394271	0.603	0	0	-9.9649	13	15	9	3UTR	MIRT030641	1	0
hsa-miR-22-3p	NM_001349344	FOXP1	AAGCTGCCAGTTGAAGAACTGT#GCTGGTTGTTCACGCTGGTAGTA#..(((((((((((((.((((((#)).)))).)))).))))))))).	6363	6386	1	-22.2	1	0.000673592	0.643	0	0	-5.19005	19	23	9	3UTR	MIRT030641	1	0
hsa-miR-22-3p	NM_001351378	EDC3	AAGCTGCCAGTTGAAGAACTGT#TCTTCAGCACAGGTAGTA#..((((((.((((((((.....#))))))))...)))))).	2564	2582	1	-18.8	1	0.000975995	0.618	0	0	-6.01339	14	18	8	3UTR	MIRT030653	1	1
hsa-miR-22-3p	NM_001353684	TIAM1	AAGCTGCCAGTTGAAGAACTGT#ACGGTTTTGGCAGCTG#.((((((((......(((((((#))))))))))))))).	2386	2402	1	-19.2	1	0.00069445	0.441	0	0	-14.0888	15	16	15	3UTR	MIRT438887	1	1
hsa-miR-22-3p	NM_001363802	SRSF7	AAGCTGCCAGTTGAAGAACTGT#TAACTGGCAGGCTTA#(((((((((((((.........#)))))))))).))).	2374	2389	1	-18.2	1	0.00392223	0.662	0	0	-5.76291	13	15	10	3UTR	MIRT030646	0	0
hsa-miR-22-3p	NM_001370548	FOXP1	AAGCTGCCAGTTGAAGAACTGT#GCTGGTTGTTCACGCTGGTAGTA#..(((((((((((((.((((((#)).)))).)))).))))))))).	6453	6476	1	-22.2	1	0.000673592	0.643	0	0	-5.19005	19	23	9	3UTR	MIRT030641	1	0
hsa-miR-22-3p	NM_001370548	FOXP1	AAGCTGCCAGTTGAAGAACTGT#CTTCTCTGGCAGTTA#.(((((((((..((((......#)))).))))))))).	4339	4354	1	-19.7	1	0.0394271	0.603	0	0	-9.9649	13	15	9	3UTR	MIRT030641	1	0
hsa-miR-22-3p	NM_001719	BMP7	AAGCTGCCAGTTGAAGAACTGT#CAGTTTTTCAGTGGCAGCA#..(((((((.(((((((((((.#)))))))))))))))))).	1984	2003	1	-27.2	1	0.00101381	0.559	0.0887067	-0.109024	-6.19951	18	19	18	3UTR	MIRT002000	0	0
hsa-miR-22-3p	NM_000125	ESR1	AAGCTGCCAGTTGAAGAACTGT#ACAGCCATTTCTAAAATGGCAGCTTC#(((((((((...((((..((((#))))...)))).....))))))))).	4940	4966	1	-18.8	1	0.00616248	0.603	0.446763	0.124604	-11.3517	17	26	9	3UTR	MIRT002474	1	1
hsa-miR-22-3p	NM_001001928	PPARA	AAGCTGCCAGTTGAAGAACTGT#GCGGATCGAGAGAGGGGGTAGAGTCTTCTTCAAATGGCAGTTTT#(((((((((.((((((((....#.)))))))).))))))))).	3019	3063	1	-22.5	1	0.0426483	0.574	0	0	-5.18008	17	20	9	3UTR	MIRT002473	0	1
hsa-miR-22-3p	NM_001018068	SERBP1	AAGCTGCCAGTTGAAGAACTGT#AGTTAATAGTAAGTGGCAGCTTC#(((((((((.(((...((((..#)))).....))).))))))))).	4738	4761	1	-19.6	1	0.000661668	0.603	1.65663	1.81083	-7.00542	16	23	9	3UTR	MIRT505736	0	0
hsa-miR-22-3p	NM_001018069	SERBP1	AAGCTGCCAGTTGAAGAACTGT#AGTTAATAGTAAGTGGCAGCTTC#(((((((((.(((...((((..#)))).....))).))))))))).	4711	4734	1	-19.6	1	0.000661668	0.603	0.771804	1.71709	-7.00542	16	23	9	3UTR	MIRT505736	0	0
hsa-miR-22-3p	NM_001031684	SRSF7	AAGCTGCCAGTTGAAGAACTGT#TAACTGGCAGGCTTA#(((((((((((((.........#)))))))))).))).	2250	2265	1	-18.2	1	0.00392223	0.662	1.0844	2.01988	-5.76291	13	15	10	3UTR	MIRT030646	0	0
hsa-miR-22-3p	NM_001111031	ACVR1C	AAGCTGCCAGTTGAAGAACTGT#AGCTGGCAGTTG#.(((((((((((..........#))))))))))).	5336	5348	1	-18	1	0.00175862	0.691	0.326864	0.389686	-6.90779	11	12	11	3UTR	MIRT005779	0	0
hsa-miR-22-3p	NM_001111032	ACVR1C	AAGCTGCCAGTTGAAGAACTGT#AGCTGGCAGTTG#.(((((((((((..........#))))))))))).	5188	5200	1	-18	1	0.00175862	0.691	0.498091	0.455863	-6.90779	11	12	11	3UTR	MIRT005779	0	0
hsa-miR-22-3p	NM_001111033	ACVR1C	AAGCTGCCAGTTGAAGAACTGT#AGCTGGCAGTTG#.(((((((((((..........#))))))))))).	4957	4969	1	-18	1	0.00175862	0.691	0.440819	0.565536	-6.90779	11	12	11	3UTR	MIRT005779	0	0
hsa-miR-22-3p	NM_001122740	ESR1	AAGCTGCCAGTTGAAGAACTGT#ACAGCCATTTCTAAAATGGCAGCTTC#(((((((((...((((..((((#))))...)))).....))))))))).	5093	5119	1	-18.8	1	0.00616248	0.603	0.446763	0.124604	-11.3517	17	26	9	3UTR	MIRT002474	1	1
hsa-miR-22-3p	NM_001122741	ESR1	AAGCTGCCAGTTGAAGAACTGT#ACAGCCATTTCTAAAATGGCAGCTTC#(((((((((...((((..((((#))))...)))).....))))))))).	4895	4921	1	-18.8	1	0.00616248	0.603	0	0	-11.3517	17	26	9	3UTR	MIRT002474	1	1
hsa-miR-22-3p	NM_001122742	ESR1	AAGCTGCCAGTTGAAGAACTGT#ACAGCCATTTCTAAAATGGCAGCTTC#(((((((((...((((..((((#))))...)))).....))))))))).	5048	5074	1	-18.8	1	0.00616248	0.603	0	0	-11.3517	17	26	9	3UTR	MIRT002474	1	1
hsa-miR-22-3p	NM_001135586	C5orf24	AAGCTGCCAGTTGAAGAACTGT#CAGTTATAACATTCTGGCAGCTA#.(((((((((.((...(((((.#)))))....))..))))))))).	2893	2916	1	-22.2	1	0.00174059	0.662	4.34254	1.68527	-8.44344	16	23	9	3UTR	MIRT030656	1	1
hsa-miR-22-3p	NM_001135586	C5orf24	AAGCTGCCAGTTGAAGAACTGT#GTTCAGCAGTTGGCTGCTTA#((((.((((((((..((((...#))))..)))))))).)))).	3081	3101	1	-19.2	0	1.13878e-05	0.618	1.28257	0.847462	-9.6489	16	20	8	3UTR	MIRT030656	1	1
hsa-miR-22-3p	NM_001145306	CDK6	AAGCTGCCAGTTGAAGAACTGT#GTTTGGTTCTGGCGGCTC#.(((((((((.....((((...#))))....))))))))).	4399	4417	1	-19.5	1	6.11132e-05	0.485	0	0	-12.8463	13	18	9	3UTR	MIRT030654	0	0
hsa-miR-22-3p	NM_001195278	TMEM178B	AAGCTGCCAGTTGAAGAACTGT#CAGTTTTTCAATTGGGCA#..((..(((((((((((((((.#))))))))))))))))).	3483	3501	1	-21.5	0	0.0135239	0.75	0	0	-10.977	17	18	17	3UTR	MIRT652495	0	0
hsa-miR-22-3p	NM_001195446	SRSF7	AAGCTGCCAGTTGAAGAACTGT#TAACTGGCAGGCTTA#(((((((((((((.........#)))))))))).))).	2214	2229	1	-18.2	1	0.00392223	0.662	1.0844	2.01988	-5.76291	13	15	10	3UTR	MIRT030646	0	0
hsa-miR-22-3p	NM_001203	BMPR1B	AAGCTGCCAGTTGAAGAACTGT#CGGTTTGCAGCTGGTAACTTG#(((.(((((((((..((((((.#)))))).))))))))).))).	3603	3624	1	-20.7	0	0.00168281	0.603	1.51682	0.504832	-8.56189	18	21	9	3UTR	MIRT438479	0	0
hsa-miR-22-3p	NM_001220777	CDKN1A	AAGCTGCCAGTTGAAGAACTGT#TAGTTCTACCTCAGGCAGCTC#.(((((((.(..(.(((((((.#))))))).)..).))))))).	1499	1520	1	-21	1	0.000790379	0.412	0.505178	0.00922002	-11.8781	16	21	7	3UTR	MIRT053319	0	0
hsa-miR-22-3p	NM_001220778	CDKN1A	AAGCTGCCAGTTGAAGAACTGT#TAGTTCTACCTCAGGCAGCTC#.(((((((.(..(.(((((((.#))))))).)..).))))))).	1663	1684	1	-21	1	0.000790379	0.412	0.505178	0.00922002	-11.8781	16	21	7	3UTR	MIRT053319	0	0
hsa-miR-22-3p	NM_001237	CCNA2	AAGCTGCCAGTTGAAGAACTGT#ATAGTTATATATACAGATATACAACTGTTAGCTTTAATTGGCAGCTC#.((((((((((((((((((.((#.)).)))..))))))))))))))).	2302	2349	1	-24.2	1	0.0158405	0.676	0.319151	1.03165	-3.79332	20	25	15	3UTR	MIRT732525	0	1
hsa-miR-22-3p	NM_001243894	TPD52L2	AAGCTGCCAGTTGAAGAACTGT#CAGTGTACAAAACCTGCTTCTCTTCTCAACCGTGGCAGCTC#.((((((((((((.((((....#.))))))))..)))))))).	1383	1424	1	-20.7	1	0.000234765	0.426	0.60557	0.492187	-4.65016	16	20	8	3UTR	MIRT465391	0	0
hsa-miR-22-3p	NM_001243895	TPD52L2	AAGCTGCCAGTTGAAGAACTGT#CAGTGTACAAAACCTGCTTCTCTTCTCAACCGTGGCAGCTC#.((((((((((((.((((....#.))))))))..)))))))).	1496	1537	1	-20.7	1	0.000234765	0.426	0.60557	0.492187	-4.65016	16	20	8	3UTR	MIRT465391	0	0
hsa-miR-22-3p	NM_001244638	ARID5B	AAGCTGCCAGTTGAAGAACTGT#CAGAGAATCATAAAAACAAAAACCTCACTGGCAGCA#..((((((((.(((........#.))))))))))).	3989	4025	1	-19.3	1	0.00140458	0.574	1.88291	2.38556	-8.75027	11	13	11	3UTR	MIRT030642	0	0
hsa-miR-22-3p	NM_001244808	FOXP1	AAGCTGCCAGTTGAAGAACTGT#GCTGGTTGTTCACGCTGGTAGTA#..(((((((((((((.((((((#)).)))).)))).))))))))).	7148	7171	1	-22.2	1	0.000673592	0.643	0	0	-5.19005	19	23	9	3UTR	MIRT030641	1	0
hsa-miR-22-3p	NM_001244810	FOXP1	AAGCTGCCAGTTGAAGAACTGT#GCTGGTTGTTCACGCTGGTAGTA#..(((((((((((((.((((((#)).)))).)))).))))))))).	7110	7133	1	-22.2	1	0.000673592	0.643	0	0	-5.19005	19	23	9	3UTR	MIRT030641	1	0
hsa-miR-22-3p	NM_001244812	FOXP1	AAGCTGCCAGTTGAAGAACTGT#GCTGGTTGTTCACGCTGGTAGTA#..(((((((((((((.((((((#)).)))).)))).))))))))).	6484	6507	1	-22.2	1	0.000673592	0.643	0	0	-5.19005	19	23	9	3UTR	MIRT030641	1	0
hsa-miR-22-3p	NM_001244813	FOXP1	AAGCTGCCAGTTGAAGAACTGT#GCTGGTTGTTCACGCTGGTAGTA#..(((((((((((((.((((((#)).)))).)))).))))))))).	6366	6389	1	-22.2	1	0.000673592	0.643	0	0	-5.19005	19	23	9	3UTR	MIRT030641	1	0
hsa-miR-22-3p	NM_001244814	FOXP1	AAGCTGCCAGTTGAAGAACTGT#GCTGGTTGTTCACGCTGGTAGTA#..(((((((((((((.((((((#)).)))).)))).))))))))).	6782	6805	1	-22.2	1	0.000673592	0.643	0	0	-5.19005	19	23	9	3UTR	MIRT030641	1	0
hsa-miR-22-3p	NM_001244815	FOXP1	AAGCTGCCAGTTGAAGAACTGT#GCTGGTTGTTCACGCTGGTAGTA#..(((((((((((((.((((((#)).)))).)))).))))))))).	6456	6479	1	-22.2	1	0.000673592	0.643	0	0	-5.19005	19	23	9	3UTR	MIRT030641	1	0
hsa-miR-22-3p	NM_001244815	FOXP1	AAGCTGCCAGTTGAAGAACTGT#CTTCTCTGGCAGTTA#.(((((((((..((((......#)))).))))))))).	4342	4357	1	-19.7	1	0.0394271	0.603	0	0	-9.9649	13	15	9	3UTR	MIRT030641	1	0
hsa-miR-22-3p	NM_001244816	FOXP1	AAGCTGCCAGTTGAAGAACTGT#GCTGGTTGTTCACGCTGGTAGTA#..(((((((((((((.((((((#)).)))).)))).))))))))).	6978	7001	1	-22.2	1	0.000673592	0.643	0	0	-5.19005	19	23	9	3UTR	MIRT030641	1	0
hsa-miR-22-3p	NM_001251962	ARHGEF26	AAGCTGCCAGTTGAAGAACTGT#GGGGGAAATGATTTTTACTGGCAGCTA#.(((((((((.((((((.....#.))))))))))))))).	4360	4387	1	-20.8	1	0.212713	0.603	0.160774	0.202102	-6.6181	15	17	15	3UTR	MIRT763955	1	1
hsa-miR-22-3p	NM_001251963	ARHGEF26	AAGCTGCCAGTTGAAGAACTGT#GGGGGAAATGATTTTTACTGGCAGCTA#.(((((((((.((((((.....#.))))))))))))))).	4192	4219	1	-20.8	1	0.212713	0.603	0.216974	-0.389531	-6.6181	15	17	15	3UTR	MIRT763955	1	1
hsa-miR-22-3p	NM_001252036	RAB5B	AAGCTGCCAGTTGAAGAACTGT#GCTTTCCAAAGTCTTCTAGAAATGAAGTTCTTTCTCTGTGCAGCTTT#((((((((((..((((((((..#.))))))))..))).))))))).	2847	2894	1	-24.6	1	0.0145971	0.559	0	0	-10.1092	18	23	8	3UTR	MIRT030657	1	1
hsa-miR-22-3p	NM_001252037	RAB5B	AAGCTGCCAGTTGAAGAACTGT#GCTTTCCAAAGTCTTCTAGAAATGAAGTTCTTTCTCTGTGCAGCTTT#((((((((((..((((((((..#.))))))))..))).))))))).	2734	2781	1	-24.6	1	0.0145971	0.559	0	0	-10.1092	18	23	8	3UTR	MIRT030657	1	1
hsa-miR-23a-3p	NM_001354828	PPARGC1A	ATCACATTGCCAGGGATTTCC#GGAACAAACATTTAGTGAGTACTCTGGCAAGTGAA#.((((.(((((((((((((..#.)))).))))))))))))).	1052	1087	0.961538	-20.6	0	0.00121247	0.632	0	0	-5.69428	17	20	13	3UTR	MIRT006280	1	1
hsa-miR-23a-3p	NM_001172703	GGA3	ATCACATTGCCAGGGATTTCC#GGAATGGCCACGGAGTGATGAGTTGTGTGCTTGTCCCTGGCAGTGG#....(((((((((((((((((#.)))).................))))))))))))).	2805	2851	0.961538	-25.1	0	4.39135e-05	0.426	0.699315	2.52371	-9.54656	17	36	13	3UTR	MIRT050447	0	0
hsa-miR-23a-3p	NM_001304997	TMEM170A	ATCACATTGCCAGGGATTTCC#TTCCTGGAATGTGAA#.(((((((.(((((((.....#)))))))))))))).	4574	4589	0.974359	-19.3	1	0.00977063	0.559	3.92475	4.45371	-4.84971	14	15	14	3UTR	MIRT466130	1	1
hsa-miR-23a-3p	NM_001304998	TMEM170A	ATCACATTGCCAGGGATTTCC#TTCCTGGAATGTGAA#.(((((((.(((((((.....#)))))))))))))).	4359	4374	0.974359	-19.3	1	0.00977063	0.559	3.84345	4.01799	-4.84971	14	15	14	3UTR	MIRT466130	1	1
hsa-miR-23a-3p	NM_001276503	SDHD	ATCACATTGCCAGGGATTTCC#GGGAATCTCTAATGTGAA#.(((((((...((((((((((#))))))))))))))))).	1108	1126	1	-19	1	0.00702586	0.779	0.753733	0.989499	-8.917	17	18	17	3UTR	MIRT468706	1	1
hsa-miR-23a-3p	NM_001276504	SDHD	ATCACATTGCCAGGGATTTCC#GGGAATCTCTAATGTGAA#.(((((((...((((((((((#))))))))))))))))).	1136	1154	1	-19	1	0.00702586	0.779	0.200465	0.822723	-8.917	17	18	17	3UTR	MIRT468706	1	1
hsa-miR-23a-3p	NM_001286732	GRTP1	ATCACATTGCCAGGGATTTCC#CCCTGGCACTGCGG#..(.((.((((((((......#)))))))).)).).	1206	1220	1	-18.7	0	0.000195397	0.382	0	0	-9.76576	11	14	8	3UTR	MIRT050409	0	0
hsa-miR-23a-3p	NM_001304996	TMEM170A	ATCACATTGCCAGGGATTTCC#TTCCTGGAATGTGAA#.(((((((.(((((((.....#)))))))))))))).	4515	4530	1	-19.3	1	0.00977063	0.559	0	0	-4.84971	14	15	14	3UTR	MIRT466130	1	1
hsa-miR-23a-3p	NM_001308264	ST7L	ATCACATTGCCAGGGATTTCC#GGTGTGAGCTACAGGTCTCTGTGTAATGTGAA#.((((((((((((((((((..#.))))))))).))))))))).	3250	3282	1	-22.8	1	0.00693426	0.529	0.27263	0.0536228	-3.79332	18	21	9	3UTR	MIRT734836	1	0
hsa-miR-23a-3p	NM_001318763	ATAT1	ATCACATTGCCAGGGATTTCC#GGAGCCTAGGGACCCTGGCTTTAATGTGAG#.((((((((((((((..((((#.)))))))))))...))))))).	1180	1210	1	-23.8	1	7.91329e-05	0.529	0	0	-4.02637	18	23	11	3UTR	MIRT004517	0	0
hsa-miR-23a-3p	NM_080677	DYNLL2	ATCACATTGCCAGGGATTTCC#GGAGGTGGAACTAAAACTGTGCAGCTGCCTCTTCCTGGCGGTGGATG#(((.((((((((((((.....#.))))))))))))))).	916	963	1	-21.8	0	2.49548e-05	0.397	0	0	-6.9696	15	17	15	3UTR	MIRT764009	0	0
hsa-miR-23a-3p	NM_138727	ST7L	ATCACATTGCCAGGGATTTCC#GGTGTGAGCTACAGGTCTCTGTGTAATGTGAA#.((((((((((((((((((..#.))))))))).))))))))).	3129	3161	1	-22.8	1	0.00693426	0.529	0	0	-3.79332	18	21	9	3UTR	MIRT734836	1	0
hsa-miR-23a-3p	NM_138728	ST7L	ATCACATTGCCAGGGATTTCC#GGTGTGAGCTACAGGTCTCTGTGTAATGTGAA#.((((((((((((((((((..#.))))))))).))))))))).	3087	3119	1	-22.8	1	0.00693426	0.529	0	0	-3.79332	18	21	9	3UTR	MIRT734836	1	0
hsa-miR-23a-3p	NM_145254	TMEM170A	ATCACATTGCCAGGGATTTCC#TTCCTGGAATGTGAA#.(((((((.(((((((.....#)))))))))))))).	4584	4599	1	-19.3	1	0.00977063	0.559	0	0	-4.84971	14	15	14	3UTR	MIRT466130	1	1
hsa-miR-23a-3p	NM_152263	TPM3	ATCACATTGCCAGGGATTTCC#GGAGCCTTGGGGGTGTGATG#((((((((.((((((..((((#)))))))))).)))))))).	1184	1204	1	-23.7	1	0.000567056	0.426	0	0	-5.22701	18	20	10	3UTR	MIRT565259	1	0
hsa-miR-23a-3p	NM_152263	TPM3	ATCACATTGCCAGGGATTTCC#GAGACCAGCCTGGCAATAAAGTGAG#.(((((((((((((..((((.#))))....)))))))))...)))).	4497	4522	1	-19.7	1	0.00102323	0.603	0	0	-4.76182	17	25	9	3UTR	MIRT565259	1	0
hsa-miR-23a-3p	NM_152943	ZNF268	ATCACATTGCCAGGGATTTCC#GGAAGCTCTGGTTCTCAGTGTGATG#(((((((((((((((.(((((#)))))))))))....))))))))).	9224	9249	1	-23.5	1	0.00136786	0.441	0	0	-4.17062	20	25	11	3UTR	MIRT510411	0	0
hsa-miR-23a-3p	NM_152943	ZNF268	ATCACATTGCCAGGGATTTCC#GAAACCATCCTGGCTAATGTGGTG#(((((((((((((((.((((.#))))...))))))).)))))))).	12459	12483	1	-22.7	1	6.38155e-05	0.574	0	0	-4.17062	19	24	8	3UTR	MIRT510411	0	0
hsa-miR-23a-3p	NM_153616	SEMA6D	ATCACATTGCCAGGGATTTCC#GGATGAAACAGTGATAATGTGAACTCAAATGAGGTTTCCTGGGTAATGTGAC#.(((((((((((((((((((.#.)))))).))))).)))))))).	5349	5401	1	-22	1	0.00277978	0.618	0	0	-3.79332	19	23	8	3UTR	MIRT281196	1	1
hsa-miR-23a-3p	NM_153617	SEMA6D	ATCACATTGCCAGGGATTTCC#GGATGAAACAGTGATAATGTGAACTCAAATGAGGTTTCCTGGGTAATGTGAC#.(((((((((((((((((((.#.)))))).))))).)))))))).	5406	5458	1	-22	1	0.00277978	0.618	0	0	-3.79332	19	23	8	3UTR	MIRT281196	1	1
hsa-miR-23a-3p	NM_153618	SEMA6D	ATCACATTGCCAGGGATTTCC#GGATGAAACAGTGATAATGTGAACTCAAATGAGGTTTCCTGGGTAATGTGAC#.(((((((((((((((((((.#.)))))).))))).)))))))).	5574	5626	1	-22	1	0.00277978	0.618	0.682392	1.23891	-3.79332	19	23	8	3UTR	MIRT281196	1	1
hsa-miR-23a-3p	NM_153619	SEMA6D	ATCACATTGCCAGGGATTTCC#GGATGAAACAGTGATAATGTGAACTCAAATGAGGTTTCCTGGGTAATGTGAC#.(((((((((((((((((((.#.)))))).))))).)))))))).	4987	5039	1	-22	1	0.00277978	0.618	2.70215	1.77665	-3.79332	19	23	8	3UTR	MIRT281196	1	1
hsa-miR-23a-3p	NM_173470	MMGT1	ATCACATTGCCAGGGATTTCC#TTCCTGGTTGTATGTGGC#.((((((.((((((((.....#))))))))...)))))).	3500	3518	1	-17.5	1	0.00310179	0.588	0.347405	0.723198	-6.10696	14	18	8	3UTR	MIRT701908	1	1
hsa-miR-23a-3p	NM_178862	STT3B	ATCACATTGCCAGGGATTTCC#GGACTAACTGCACCAAAGAACCCTCTAATTTGGTCCCTGGCACATGC#....((((((((((((((...#.))))))))))).))).	2836	2883	1	-21.2	0	0.00103113	0.618	0	0	-9.54656	14	17	11	3UTR	MIRT050418	1	1
hsa-miR-23a-3p	NM_181504	PIK3R1	ATCACATTGCCAGGGATTTCC#GGAAATCCTTGTTTTCAGTGTGT#..(((((((.(((((((((((#)))))))))))....))))))).	4734	4757	1	-22.4	1	0.00551122	0.603	0.218121	0.413188	-6.19951	18	23	11	3UTR	MIRT739185	0	0
hsa-miR-23a-3p	NM_181523	PIK3R1	ATCACATTGCCAGGGATTTCC#GGAAATCCTTGTTTTCAGTGTGT#..(((((((.(((((((((((#)))))))))))....))))))).	6059	6082	1	-22.4	1	0.00551122	0.603	0.53599	0.450126	-6.19951	18	23	11	3UTR	MIRT739185	0	0
hsa-miR-23a-3p	NM_181524	PIK3R1	ATCACATTGCCAGGGATTTCC#GGAAATCCTTGTTTTCAGTGTGT#..(((((((.(((((((((((#)))))))))))....))))))).	4796	4819	1	-22.4	1	0.00551122	0.603	0	0	-6.19951	18	23	11	3UTR	MIRT739185	0	0
hsa-miR-23a-3p	NM_182767	SLC6A15	ATCACATTGCCAGGGATTTCC#GGTGTTCCGTGGCTGTGATC#((((((..((((.(((...((#))...))).)))))))))).	2759	2779	1	-19.8	0	0.000370317	0.588	0	0	-9.08403	15	20	10	3UTR	MIRT050428	0	1
hsa-miR-23a-3p	NM_194285	SPTY2D1	ATCACATTGCCAGGGATTTCC#GAAATTAAGGGTAGTGTGATG#(((((((((((...((((((.#))))))...))))))))))).	3894	3915	1	-21.1	1	0.000169506	0.647	-0.00613358	-0.151427	-9.43035	17	21	11	3UTR	MIRT467174	0	0
hsa-miR-23a-3p	NM_194328	RNF38	ATCACATTGCCAGGGATTTCC#TCCCTGGTTTTTGTGTGATC#(((((((.((((((((.....#))))))))....))))))).	2209	2229	1	-20.7	1	0.00566675	0.574	0	0	-6.25121	15	20	8	3UTR	MIRT700087	1	1
hsa-miR-23a-3p	NM_194329	RNF38	ATCACATTGCCAGGGATTTCC#TCCCTGGTTTTTGTGTGATC#(((((((.((((((((.....#))))))))....))))))).	1814	1834	1	-20.7	1	0.00566675	0.574	0	0	-6.25121	15	20	8	3UTR	MIRT700087	1	1
hsa-miR-23a-3p	NM_194330	RNF38	ATCACATTGCCAGGGATTTCC#TCCCTGGTTTTTGTGTGATC#(((((((.((((((((.....#))))))))....))))))).	1900	1920	1	-20.7	1	0.00566675	0.574	3.03691	1.39505	-6.25121	15	20	8	3UTR	MIRT700087	1	1
hsa-miR-23a-3p	NM_194332	RNF38	ATCACATTGCCAGGGATTTCC#TCCCTGGTTTTTGTGTGATC#(((((((.((((((((.....#))))))))....))))))).	2059	2079	1	-20.7	1	0.00566675	0.574	0	0	-6.25121	15	20	8	3UTR	MIRT700087	1	1
hsa-miR-23a-3p	NM_201559	FOXO3	ATCACATTGCCAGGGATTTCC#GGAGAAACCCCGTCTCCATTAAAAATACAAAATTAGCCTGGCATGGTGGC#.((((..(((((((.......#.)))))))..)))).	6048	6098	1	-19.5	0	0.000135375	0.529	0	0	-8.20647	11	15	7	3UTR	MIRT006284	0	1
hsa-miR-23a-3p	NM_201559	FOXO3	ATCACATTGCCAGGGATTTCC#CCTGGAAAGTGTGATT#((((((((.(((((.......#)))))..)))))))).	3675	3691	1	-17.6	1	0.00252221	0.618	0	0	-5.96246	13	16	8	3UTR	MIRT006284	0	1
hsa-miR-23a-3p	XM_005248542	PIK3R1	ATCACATTGCCAGGGATTTCC#GGAAATCCTTGTTTTCAGTGTGT#..(((((((.(((((((((((#)))))))))))....))))))).	6082	6105	1	-22.4	1	0.00551122	0.603	0	0	-6.19951	18	23	11	3UTR	MIRT739185	0	0
hsa-miR-23a-3p	XM_005266868	FOXO3	ATCACATTGCCAGGGATTTCC#GGAGAAACCCCGTCTCCATTAAAAATACAAAATTAGCCTGGCATGGTGGC#.((((..(((((((.......#.)))))))..)))).	5322	5372	1	-19.5	0	0.000135375	0.529	0	0	-8.20647	11	15	7	3UTR	MIRT006284	0	1
hsa-miR-23a-3p	XM_005266868	FOXO3	ATCACATTGCCAGGGATTTCC#CCTGGAAAGTGTGATT#((((((((.(((((.......#)))))..)))))))).	2949	2965	1	-17.6	1	0.00252221	0.618	0	0	-5.96246	13	16	8	3UTR	MIRT006284	0	1
hsa-miR-23a-3p	XM_005272211	TSC1	ATCACATTGCCAGGGATTTCC#GGAGTCCCTGCAGGTGAA#.((((.(((.((((((((((.#))))))))))))))))).	6516	6534	1	-22.3	0	0.000101087	0.5	0	0	-6.93679	17	18	17	3UTR	MIRT732656	0	0
hsa-miR-23a-3p	XM_006717271	TSC1	ATCACATTGCCAGGGATTTCC#GGAGTCCCTGCAGGTGAA#.((((.(((.((((((((((.#))))))))))))))))).	6451	6469	1	-22.3	0	0.000101087	0.5	0	0	-6.93679	17	18	17	3UTR	MIRT732656	0	0
hsa-miR-23a-3p	XM_011519081	FSD1L	ATCACATTGCCAGGGATTTCC#GAATTTTTTGTGACTGATCCTTGGCAGTA#.....(((((((((((((...#.))))))))))))).	5576	5605	1	-19.9	0	0.00149765	0.735	0	0	-13.6656	13	15	13	3UTR	MIRT764010	0	0
hsa-miR-23a-3p	XM_017015098	TSC1	ATCACATTGCCAGGGATTTCC#GGAGTCCCTGCAGGTGAA#.((((.(((.((((((((((.#))))))))))))))))).	6513	6531	1	-22.3	0	0.000101087	0.5	0	0	-6.93679	17	18	17	3UTR	MIRT732656	0	0
hsa-miR-23a-3p	XM_017015185	FSD1L	ATCACATTGCCAGGGATTTCC#GAATTTTTTGTGACTGATCCTTGGCAGTA#.....(((((((((((((...#.))))))))))))).	4459	4488	1	-19.9	0	0.00149765	0.735	0	0	-13.6656	13	15	13	3UTR	MIRT764010	0	0
hsa-miR-23a-3p	XM_017020755	GRTP1	ATCACATTGCCAGGGATTTCC#CCCTGGCACTGCGG#..(.((.((((((((......#)))))))).)).).	1182	1196	1	-18.7	0	0.000195397	0.382	0	0	-9.76576	11	14	8	3UTR	MIRT050409	0	0
hsa-miR-23a-3p	XM_017022941	TMEM170A	ATCACATTGCCAGGGATTTCC#TTCCTGGAATGTGAA#.(((((((.(((((((.....#)))))))))))))).	4448	4463	1	-19.3	1	0.00977063	0.559	0	0	-4.84971	14	15	14	3UTR	MIRT466130	1	1
hsa-miR-23a-3p	XM_017026086	SOCS6	ATCACATTGCCAGGGATTTCC#GGAAGTCTTGAGGTTTTAGAGGTGTGAA#.((((((((((.(((((((((#)))))))))..)))......))))))).	2126	2154	1	-19	1	0.0084918	0.676	0	0	-7.14013	19	28	9	3UTR	MIRT733495	1	1
hsa-miR-23a-3p	NM_017744	ST7L	ATCACATTGCCAGGGATTTCC#GGTGTGAGCTACAGGTCTCTGTGTAATGTGAA#.((((((((((((((((((..#.))))))))).))))))))).	3180	3212	1	-22.8	1	0.00693426	0.529	0	0	-3.79332	18	21	9	3UTR	MIRT734836	1	0
hsa-miR-23a-3p	NM_018057	SLC6A15	ATCACATTGCCAGGGATTTCC#AAGTCTTTGGCAATGTT#...((((((((((((((((..#)))))))))))))))).	2696	2713	1	-21.3	0	0.00459128	0.75	0.735913	0.142395	-6.51454	16	17	16	3UTR	MIRT050428	0	1
hsa-miR-23a-3p	NM_018260	ZNF701	ATCACATTGCCAGGGATTTCC#CCTGGAATGTGAA#.(((((((.(((((.......#)))))))))))).	3559	3572	1	-17.7	1	7.00951e-07	0.515	-0.270349	-0.259402	-5.81821	12	13	12	3UTR	MIRT514677	0	1
hsa-miR-23a-3p	NM_020858	SEMA6D	ATCACATTGCCAGGGATTTCC#GGATGAAACAGTGATAATGTGAACTCAAATGAGGTTTCCTGGGTAATGTGAC#.(((((((((((((((((((.#.)))))).))))).)))))))).	5388	5440	1	-22	1	0.00277978	0.618	2.70215	1.77665	-3.79332	19	23	8	3UTR	MIRT281196	1	1
hsa-miR-23a-3p	NM_022781	RNF38	ATCACATTGCCAGGGATTTCC#TCCCTGGTTTTTGTGTGATC#(((((((.((((((((.....#))))))))....))))))).	1964	1984	1	-20.7	1	0.00566675	0.574	0.787952	1.37293	-6.25121	15	20	8	3UTR	MIRT700087	1	1
[truncated: 3,509 more rows]

## Sheet: BMMSC vs UCMSC diffmiR targets
Table S9. List of differentially expressed miRNA-mRNA targets in BM-MSC vs. UC-MSC EVs. Validated miRNA-mRNA target network information was obtained from miRWalk v3 (http://mirwalk.umm.uni-heidelberg.de/). The miRWalk miRNA-mRNA target output of differentially expressed miRNAs between BM-MSC vs. UC-MSC EVs are shown in the table.
[truncated: 12,454 more rows]

[truncated: 1 more sheets: HDC vs UCMSC diffmiR targets]
